# Supplementary material for: Deciphering the Dynamics of Signaling Cascades and Virulence Factors of B. cinerea during Tomato Cell Wall Degradation
Source: Microorganisms. 2021 Aug 30;9(9):1837. doi: 10.3390/microorganisms9091837 (PMC8466851; doi:10.3390/microorganisms9091837)
Supplement: Supplementary file 1 [file microorganisms-09-01837-s001.zip]

Archive with 16 entries (16 files):
- Suplementary Figure 1.jpg
- __MACOSX/._Suplementary Figure 1.jpg
- Supplementary Figure 2.jpg
- __MACOSX/._Supplementary Figure 2.jpg
- Supplementary Table S1.xlsx
- __MACOSX/._Supplementary Table S1.xlsx
- Supplementary Table S2.xlsx
- __MACOSX/._Supplementary Table S2.xlsx
- Supplementary Table S3.xlsx
- __MACOSX/._Supplementary Table S3.xlsx
- Supplementary Table S4.xlsx
- __MACOSX/._Supplementary Table S4.xlsx
- Supplementary Table S5.xlsx
- __MACOSX/._Supplementary Table S5.xlsx
- Supplementary Table S6.xlsx
- __MACOSX/._Supplementary Table S6.xlsx
