# Supplementary material for: Deciphering the Dynamics of Signaling Cascades and Virulence Factors of B. cinerea during Tomato Cell Wall Degradation
Source: Microorganisms. 2021 Aug 30;9(9):1837. doi: 10.3390/microorganisms9091837 (PMC8466851; doi:10.3390/microorganisms9091837)
Supplement: Supplementary file 1 [file microorganisms-09-01837-s001.zip › Supplementary Table S1.xlsx]

## Sheet: Sup.Table S1.A
NCBI Ac	Accession number	Description	Accesion (blast/updated GI)	E- value	Protein_Name (Blast)	Uniprot Accession	Protein_Gene_Name	Embl_DDBJ_GenBank	TMH	NCBI Protein Accession	B. cinerea database	% ID	E-value	Gene_Symbol	usual_names	further_description
CAC29255.1	12964194	pectin methyl esterase [Botrytis cinerea]	12964194		Pectinesterase	Q9C2Y1	bcpme1	AJ309701;CAC29255
Q70Q35.3	51701964	RecName: Full=Superoxide dismutase [Cu-Zn]	51701964		Superoxide dismutase [Cu-Zn]	Q70Q35	sod1	AJ555872;CAD88591
Q96WM9.1	74697989	RecName: Full=Laccase-2; AltName: Full=Benzenediol:oxygen oxidoreductase 2; AltName: Full=Diphenol oxidase 2; AltName: Full=Urishiol oxidase 2; Flags: Precursor	74697989		Laccase-2	Q96WM9	lcc2	AF243855;AAK77953
ABK58108.1	117938080	calmodulin [Botrytis cinerea]	117938080		Calmodulin	A0SYP9		EF063123;ABK58108
CAM33462.1	125629516	endopolygalacturonase 1, partial [Botrytis cinerea]	125629516		Endopolygalacturonase 1	A2VBD9	pg1	AM491887;CAM33462
XP_001545275.1	154289257	hypothetical protein BC1G_16195 [Botrytis cinerea B05.10]	347840278	5e-105	Similar to alcohol dehydrogenase	G2YTU0	BofuT4_P161390.1	FQ790352;CCD54850
XP_001545370.1	154289507	hypothetical protein BC1G_16143 [Botrytis cinerea B05.10]	154289507			A6STK7.1 obsolete				XP_001545370.1	Bcin05g04910.1	47.059	5.7	-	-	-
XP_001545386.1	154289543	hypothetical protein BC1G_16115 [Botrytis cinerea B05.10]	154289543			A6STJ2.1 (obsolete);				XP_001545386.1	Bcin08g00310.2	100	9.74e-107	-	-	-
XP_001545393.1	154289559	hypothetical protein BC1G_16073 [Botrytis cinerea B05.10]	347830322	0	Similar to glutathione S-transferase protein	G2XZY2	BofuT4_P119520.1	FQ790279;CCD46019
XP_001545451.1	154289684	hypothetical protein BC1G_15991 [Botrytis cinerea B05.10]	347441637	0	Similar to formamidase	G2YBG7	BofuT4_P102590.1	FQ790311;CCD34558
XP_001545646.1	154290091	hypothetical protein BC1G_15825 [Botrytis cinerea B05.10]	347831204	0	Similar to cytochrome P450	G2Y2L1	BofuT4_P114400.1	FQ790284;CCD46901	1
XP_001545751.1	154290308	hypothetical protein BC1G_15663 [Botrytis cinerea B05.10]	347830479	0	Similar to dipeptidyl-peptidase V (Secreted protein)	G2Y0L1	BofuT4_P117260.1	FQ790281;CCD46176
XP_001545784.1	154290376	hypothetical protein BC1G_15742 [Botrytis cinerea B05.10]	347836079	0	Similar to vacuolar import and degradation protein	G2YFV3	BofuT4_P024600.1	FQ790327;CCD50651	825
XP_001545827.1	154290465	hypothetical protein BC1G_15496 [Botrytis cinerea B05.10]	347441804	4e-92	Similar to RTA1 domain protein	G2YBY4	BofuT4_P101290.1	FQ790313;CCD34725	3
XP_001545915.1	154290646	hypothetical protein BC1G_15643 [Botrytis cinerea B05.10]	507414584	0	hypothetical protein BofuT4P0000044001	R7R389	BofuT4P0000044001	FQ790344; CDF43990
XP_001546146.1	154291120	hypothetical protein BC1G_15332 [Botrytis cinerea B05.10]	347440748	0	Similar to MFS sugar transporter	G2XQY2	BofuT4_P068150.1	FQ790254;CCD33669	10
XP_001546156.1	154291141	hypothetical protein BC1G_15342 [Botrytis cinerea B05.10]	154291141			A6SRA2.1 (obsolete);				XP_001546156.1	Bcin14g04570.1	100	0	-	-	-
XP_001546164.1	154291157	hypothetical protein BC1G_15350 [Botrytis cinerea B05.10]	154291157			A6SRB0.1 (obsolete);				XP_001546164.1	Bcin14g04650.1	100	0	Bcsec31	-	-
XP_001546213.1	154291257	hypothetical protein BC1G_15118 [Botrytis cinerea B05.10]	347828332	0	glycoside hydrolase family 28 protein	G2XU59	BofuT4P55000002001	FQ790268; CCD44029
XP_001546220.1	154291271	hypothetical protein BC1G_15125 [Botrytis cinerea B05.10]	347828338	0	Similar to tyrosinase	G2XU65	BofuT4_P060830.1	FQ790268;CCD44035
XP_001546243.1	154291318	predicted protein [Botrytis cinerea B05.10]	347835384	0	hypothetical protein BofuT4_P096640.1	G2YDV8	BofuT4_P096640.1	FQ790321; CCD49956
XP_001546414.1	154291666	hypothetical protein BC1G_15101 [Botrytis cinerea B05.10]	347835087	0	Similar to glutathione reductase	G2YD11	BofuT4_P093670.1	FQ790321;CCD49659
XP_001546416.1	154291670	hypothetical protein BC1G_15103 [Botrytis cinerea B05.10]	154291670			A6SQN5.1 (obsolete);				XP_001546416.1	Bcin04g05320.1	95.631	0	Bccex1	-	-
XP_001546628.1	154292102	hypothetical protein BC1G_14860 [Botrytis cinerea B05.10]	347835787	0	Similar to MaoC-like dehydratase	G2YEW6	BofuT4P143000026001	FQ790325;CCD50359
XP_001546670.1	154292187	hypothetical protein BC1G_14715 [Botrytis cinerea B05.10]	154292187		hypothetical protein BC1G_14715 [Botrytis cinerea B05.10]
XP_001546869.1	154292595	hypothetical protein BC1G_14821 [Botrytis cinerea B05.10]	347839669	0	Similar to flavin containing amine oxidase	G2YRJ3	BofuT4_P129410.1	FQ790350;CCD54241
XP_001546946.1	154292751	hypothetical protein BC1G_14760 [Botrytis cinerea B05.10]	154292751			A6SP72.1 (obsolete);				XP_001546946.1	Bcin11g00750.1	99.861	0	-	-	-
XP_001547039.1	154292954	hypothetical protein BC1G_14375 [Botrytis cinerea B05.10]	154292954			A6SNU6.1 (obsolete);				XP_001547039.1	Bcin13g04820.1	99.638	0	Bchex2	hex2	similar to MFS sugar transporter
XP_001547112.1	154293124	hypothetical protein BC1G_14514 [Botrytis cinerea B05.10]	154293124			A6SNN9.1 (obsolete);				XP_001547112.1	Bcin03g07930.1	98.77	7.74e-176	Bclhp1	-	-
XP_001547114.1	154293128	hypothetical protein BC1G_14516 [Botrytis cinerea B05.10]	472236379	0	Putative choline carnitine o-acyltransferase protein	M7TD14	BcDW1_10144	KB708083;EMR81316
XP_001547178.1	154293276	hypothetical protein BC1G_14434 [Botrytis cinerea B05.10]	347842176	0	similar to acyl-CoA dehydrogenase	G2YYQ0	BofuT4_P140100.1	FQ790362; CCD56748
XP_001547247.1	154293432	hypothetical protein BC1G_14342 [Botrytis cinerea B05.10]	154293432
XP_001547370.1	154293850	hypothetical protein BC1G_14253 [Botrytis cinerea B05.10]	472246366	0	Putative endosomal integral membrane protein	M7U4U9	BcDW1_360	KB707681;EMR90901	9
XP_001547455.1	154294023	hypothetical protein BC1G_14045 [Botrytis cinerea B05.10]	154294023			A6SMK3.1 (obsolete);				XP_001547455.1	Bcin01g00510.1	96.06	0	Bcarp5	-	-
XP_001547823.1	154294768	hypothetical protein BC1G_13599 [Botrytis cinerea B05.10]	154294768			A6SLI9.1 (obsolete);				XP_001547823.1	Bcin09g01450.1	100	0	-	-	-
XP_001547877.1	154294877	hypothetical protein BC1G_13561 [Botrytis cinerea B05.10]	154294877			A6SLF1.1 (obsolete);				XP_001547877.1	Bcin14g04140.1	98.341	0	Bcnup2	-	-
XP_001547972.1	154295069	predicted protein [Botrytis cinerea B05.10]	154295069			A6SL71.1 (obsolete);				XP_001547972.1	Bcin15g01730.1	95.991	0	-	-	-
XP_001548028.1	154295182	hypothetical protein BC1G_13534 [Botrytis cinerea B05.10]	347835629	0	glycoside hydrolase family 16 protein	G2YEK3	BofuT4_P091600.1	FQ790324; CCD50201	1
XP_001548082.1	154295292	hypothetical protein BC1G_13227 [Botrytis cinerea B05.10]	154295292			A6SKV2.1 (obsolete);				XP_001548082.1	Bcin05g06880.2	100	0	-	-	-
XP_001548184.1	154295498	hypothetical protein BC1G_13374 [Botrytis cinerea B05.10]	347837796	0	similar to short chain dehydrogenase/reductase [Botrytis cinerea T4]	G2YL70	BofuT4_P078830.1	FQ790342;CCD52368	303
XP_001548253.1	154295637	predicted protein [Botrytis cinerea B05.10]	347441102	5e-106	Similar to acetyltransferase	G2Y5V4	BofuT4_P112190.1	FQ790290;CCD34023
XP_001548278.1	154295688	hypothetical protein BC1G_12847, partial [Botrytis cinerea B05.10]	154295688
XP_001548279.1	154295690	hypothetical protein BC1G_12848 [Botrytis cinerea B05.10]	154295690						1
XP_001548280.1	154295692	predicted protein [Botrytis cinerea B05.10]	154295692		predicted protein [Botrytis cinerea B05.10]
XP_001548314.1	154295760	hypothetical protein BC1G_12883 [Botrytis cinerea B05.10]	347835738	0	Similar to cyclohexanone 1,2-monooxygenase	G2YFA3	BofuT4P143000004001	FQ790325;CCD50310
XP_001548397.1	154295928	hypothetical protein BC1G_13117 [Botrytis cinerea B05.10]	154295928			A6SJX7.1 (obsolete);				XP_001548397.1	Bcin05g08380.1	91.116	0	-	-	-
XP_001548557.1	154296250	hypothetical protein BC1G_12952 [Botrytis cinerea B05.10]	154296250			A6SJQ7.1 (obsolete);				XP_001548557.1	Bcin01g02620.1	100	0	-	-	-
XP_001548785.1	154296711	hypothetical protein BC1G_12383 [Botrytis cinerea B05.10]	347836019	0	hypothetical protein BofuT4P13000006001	G2YFP3	BofuT4P13000006001	FQ790327; CCD50591
XP_001548827.1	154296796	predicted protein [Botrytis cinerea B05.10]	347827889	0	hypothetical protein BofuT4_P012620.1	G2XSE9	BofuT4_P012620.1	FQ790260; CCD43586
XP_001548854.1	154296850	hypothetical protein BC1G_12514 [Botrytis cinerea B05.10]	347827863	0	Similar to aldehyde reductase	G2XSC3	BofuT4P6000013001	FQ790260;CCD43560
XP_001548862.1	154296866	hypothetical protein BC1G_12522 [Botrytis cinerea B05.10]	347827855	0	Similar to sphingomyelin phosphodiesterase	G2XSB5	BofuT4P6000011001	FQ790260;CCD43552
XP_001549038.1	154297221	hypothetical protein BC1G_12446 [Botrytis cinerea B05.10]	347440866	0	hypothetical protein BofuT4_P063890.1	G2XSR9	BofuT4_P063890.1	FQ790262; CCD33787
XP_001549067.1	154297279	hypothetical protein BC1G_12475 [Botrytis cinerea B05.10]	154297279			A6SI93.1 (obsolete);				XP_001549067.1	Bcin05g01640.1	100	0	-	-	-
XP_001549137.1	154297420	dipeptidylpeptidase [Botrytis cinerea B05.10]	347835804	0	similar to dipeptidyl peptidase iii	G2YEY3	BofuT4P143000031001	FQ790325; CCD50376
XP_001549249.1	154297646	hypothetical protein BC1G_12668 [Botrytis cinerea B05.10]	154297646			A6SHR4.1 (obsolete);				XP_001549249.1	Bcin06g06320.1	94.611	0	Bctrm82	-	-
XP_001549252.1	154297652	hypothetical protein BC1G_12671 [Botrytis cinerea B05.10]	347842511	4e-141	similar to quinone oxidoreductase	G2YZN5	BofuT4_P143450.1	FQ790362; CCD57083
XP_001549408.1	154297967	hypothetical protein BC1G_12136 [Botrytis cinerea B05.10]	347829071	0	similar to beta-lactamase	G2XW98	BofuT4_P056690.1	FQ790271; CCD44768
XP_001549417.1	154297985	hypothetical protein BC1G_12145 [Botrytis cinerea B05.10]	347829064	0	Carbohydrate-Binding Module family 32 protein	G2XW91	BofuT4P50000011001	FQ790271;CCD44761
XP_001549418.1	154297987	hypothetical protein BC1G_12146 [Botrytis cinerea B05.10]	347829063	0	similar to Catalase protein	G2XW90	BofuT4P50000010001	FQ790271; CCD44760
XP_001549419.1	154297989	hypothetical protein BC1G_12147 [Botrytis cinerea B05.10]	347829062	6e-144	hypothetical protein BofuT4P50000009001	G2XW89	BofuT4P50000009001	FQ790271; CCD44759
XP_001549529.1	154298211	hypothetical protein BC1G_11950 [Botrytis cinerea B05.10]	472238839	9e-158	Putative extracellular serine-rich protein	M7UAK1	BcDW1_7691	KB707990;EMR83683
XP_001549554.1	154298261	hypothetical protein BC1G_11975 [Botrytis cinerea B05.10]	154298261			A6SGT4.1 (obsolete);				XP_001549554.1	Bcin15g02180.1	100	0	-	-	-
XP_001549595.1	154298344	hypothetical protein BC1G_11627 [Botrytis cinerea B05.10]	347840802	0	hypothetical protein BofuT4_P157700.1	G2YUS6	BofuT4_P157700.1	FQ790354; CCD55374	12
XP_001549784.1	154298725	hypothetical protein BC1G_11254 [Botrytis cinerea B05.10]	347840687	3e-94	Similar to GDSL Lipase/Acylhydrolase family protein	G2YUG1	BofuT4_P156550.1	FQ790354;CCD55259
XP_001549785.1	154298727	hypothetical protein BC1G_11255 [Botrytis cinerea B05.10]	347840686	0	Glycoside hydrolase family 1 protein	G2YUG0	BofuT4P210000002001	FQ790354;CCD55258
XP_001549802.1	154298761	hypothetical protein BC1G_11272 [Botrytis cinerea B05.10]	347840667	0	Similar to endonuclease/exonuclease/phosphatase family protein	G2YUE1	BofuT4_P156350.1	FQ790354;CCD55239
XP_001549928.1	154299015	hypothetical protein BC1G_11820 [Botrytis cinerea B05.10]	154299015			A6SFL0.1 (obsolete);				XP_001549928.1	Bcin01g03030.1	100	0	-	-	-
XP_001549970.1	154299099	predicted protein [Botrytis cinerea B05.10]	154299099			A6SFQ2.1 (obsolete);				XP_001549970.1	Bcin01g02720.1	79.012	9.98e-84	-	-	-
XP_001550108.1	154299377	hypothetical protein BC1G_11174 [Botrytis cinerea B05.10]	154299377			A6SFC6.1 (obsolete);				XP_001550108.1	Bcin14g01020.3	100	5.19e-152	-	-	-
XP_001550175.1	154299512	hypothetical protein BC1G_11018 [Botrytis cinerea B05.10]	347840957	0	Glycoside hydrolase family 76 protein	G2YV81	BofuT4P200000003001	FQ790355;CCD55529
XP_001550176.1	154299514	hypothetical protein BC1G_11019 [Botrytis cinerea B05.10]	347840955	0	Similar to FAD dependent oxidoreductase domain containing protein	G2YV79	BofuT4_P155180.1	FQ790355;CCD55527
XP_001550210.1	154299583	hypothetical protein BC1G_10754 [Botrytis cinerea B05.10]	154299583			A6SET3.1 (obsolete);				XP_001550210.1	Bcin14g05240.1	100	0	-	-	-
XP_001550546.1	154300260	predicted protein [Botrytis cinerea B05.10]	347841274	0	hypothetical protein BofuT4_P154080.1	G2YW48	BofuT4_P154080.1	FQ790357; CCD55846
XP_001550593.1	154300354	hypothetical protein BC1G_11366 [Botrytis cinerea B05.10]	154300354			A6SDU9.1 (obsolete);				XP_001550593.1	Bcin02g06480.1	86.795	0	Bcutp22	-	-
XP_001550675.1	154300519	alcohol dehydrogenase [Botrytis cinerea B05.10]	347828394	0	similar to alcohol dehydrogenase	G2XUE9	BofuT4P53000001001	FQ790269; CCD44091
XP_001550678.1	154300525	hypothetical protein BC1G_11086 [Botrytis cinerea B05.10]	347828397	4e-161	glycoside hydrolase family 76 protein	G2XU71	BofuT4_P060410.1	FQ790269; CCD44094
XP_001550679.1	154300527	hypothetical protein BC1G_11087 [Botrytis cinerea B05.10]	154300527			A6SDM2.1 (obsolete);				XP_001550679.1	Bcin05g07700.1	100	0	-	-	-
XP_001550977.1	154301127	hypothetical protein BC1G_10536 [Botrytis cinerea B05.10]	347840354	0	Similar to cytochrome P450 monooxygenase	G2YT22	BofuT4P246000017001	FQ790352;CCD54926	2
XP_001550982.1	154301137	predicted protein [Botrytis cinerea B05.10]	347840358	0	hypothetical protein BofuT4_P162190.1	G2YT26	BofuT4_P162190.1	FQ790352; CCD54930	1
XP_001550983.1	154301139	predicted protein [Botrytis cinerea B05.10]	347840359	0	hypothetical protein BofuT4_P162200.1	G2YT27	BofuT4_P162200.1	FQ790352; CCD54931
XP_001551072.1	154301318	hypothetical protein BC1G_10329 [Botrytis cinerea B05.10]	472236453	0	Putative laccase protein	M7TD67	BcDW1_10000	KB708079;EMR81386
XP_001551074.1	154301322	hypothetical protein BC1G_10331 [Botrytis cinerea B05.10]	347835691	0	Carboxylic ester hydrolase	G2YER5	BofuT4_P092220.1	FQ790324;CCD50263	1
XP_001551084.1	154301342	hypothetical protein BC1G_10341 [Botrytis cinerea B05.10]	347835675	0	Glycoside hydrolase family 26 protein	G2YEP9	BofuT4P144000002001	FQ790324;CCD50247
XP_001551124.1	154301423	predicted protein [Botrytis cinerea B05.10]	347442093	0	Carbohydrate-Binding Module family 18 protein	G2YJY5	BofuT4_P083360.1	FQ790339;CCD35014
XP_001551361.1	154301900	hypothetical protein BC1G_10187 [Botrytis cinerea B05.10]	154301900			A6SBD6.1 (obsolete);				XP_001551361.1	Bcin10g05390.1	100	0	Bcefm4	-	-
XP_001551479.1	154302137	hypothetical protein BC1G_09749 [Botrytis cinerea B05.10]	154302137			A6SB80.1 (obsolete);				XP_001551479.1	Bcin07g01410.2	100	0	-	-	-
XP_001551532.1	154302244	hypothetical protein BC1G_09905 [Botrytis cinerea B05.10]	154302244			A6SAV1.1 (obsolete);				XP_001551532.1	Bcin09g04100.1	99.767	0	-	-	-
XP_001551724.1	154302629	hypothetical protein BC1G_09891 [Botrytis cinerea B05.10]	347827472	0	Similar to MFS sugar transporter	G2XR01	BofuT4_P012780.1	FQ790255;CCD43169	12
XP_001551855.1	154302893	hypothetical protein BC1G_09190 [Botrytis cinerea B05.10]	347832261	0	similar to FAD binding domain-containing protein	G2Y5L8	BofuT4_P112680.1	FQ790289; CCD47958
XP_001551993.1	154303170	hypothetical protein BC1G_09605 [Botrytis cinerea B05.10]	347839367	0	Similar to transmembrane bax inhibitor motif-containing protein 4	G2YQP1	BofuT4_P131190.1	FQ790349;CCD53939	6
XP_001552004.1	154303192	hypothetical protein BC1G_09616 [Botrytis cinerea B05.10]	347839378	0	Similar to solute carrier family 35 member F2	G2YQQ2	BofuT4_P131300.1	FQ790349;CCD53950	9
XP_001552053.1	154303291	hypothetical protein BC1G_09394 [Botrytis cinerea B05.10]	347841652	0	BcCdc4, RhoGEF protein [Botrytis cinerea T4]	G2YWY6	BofuT4_P148340.1	FQ790359;CCD56224	1066
XP_001552085.1	154303355	hypothetical protein BC1G_09426 [Botrytis cinerea B05.10]	507414627	0	glycoside hydrolase family 2 protein	G2YX20	BofuT4P114000029001	FQ790359; CCD56258
XP_001552116.1	154303418	predicted protein [Botrytis cinerea B05.10]	347840856	7e-82	hypothetical protein BofuT4_P158240.1	G2YUY0	BofuT4_P158240.1	FQ790354; CCD55428
XP_001552121.1	154303428	hypothetical protein BC1G_09285 [Botrytis cinerea B05.10]	472245642	0	Putative toxin subunit protein	M7UT67	BcDW1_1018	KB707707;EMR90203
XP_001552134.1	154303454	hypothetical protein BC1G_09298 [Botrytis cinerea B05.10]	472245652	0	Putative glycoside hydrolase subgroup catalytic core protein	M7UT77	BcDW1_1028	KB707707;EMR90213
XP_001552188.1	154303562	hypothetical protein BC1G_09352 [Botrytis cinerea B05.10]	154303562			A6S9H2.1 (obsolete);				XP_001552188.1	Bcin07g05030.1	100	0	Bcufd1	-	-
XP_001552241.1	154303669	hypothetical protein BC1G_08719 [Botrytis cinerea B05.10]	347838043	0	Similar to 3-carboxymuconate cyclase-like protein	G2YLW7	BofuT4_P000620.1	FQ790344;CCD52615
XP_001552374.1	154303936	hypothetical protein BC1G_08852 [Botrytis cinerea B05.10]	347826832	0	Similar to type I phosphodiesterase / nucleotide pyrophosphatase family protein	G2XNS3	BofuT4_P076120.1	FQ790246;CCD42529
XP_001552404.1	154303997	hypothetical protein BC1G_09634 [Botrytis cinerea B05.10]	154303997			A6S8E3.1 (obsolete);				XP_001552404.1	Bcin11g00490.1	99.593	0	-	-	-
XP_001552473.1	154304135	predicted protein [Botrytis cinerea B05.10]	154304135
XP_001552477.1	154304143	predicted protein [Botrytis cinerea B05.10]	154304143
XP_001552481.1	154304151	hypothetical protein BC1G_09711 [Botrytis cinerea B05.10]	347827753	0	hypothetical protein BofuT4_P066370.1	G2XRW2	BofuT4_P066370.1	FQ790258; CCD43450
XP_001552497.1	154304184	hypothetical protein BC1G_08362 [Botrytis cinerea B05.10]	507414475	0	carbohydrate esterase family 16 protein	G2XT75	BofuT4P5000007001	FQ790265; CCD43789
XP_001552503.1	154304196	hypothetical protein BC1G_08368 [Botrytis cinerea B05.10]	154304196			A6S851.1 (obsolete);				XP_001552503.1	Bcin08g00920.1	99.708	0	-	-	-
XP_001552620.1	154304431	hypothetical protein BC1G_09091 [Botrytis cinerea B05.10]	347441721	2e-139	Similar to zinc knuckle domain-containing protein	G2YBQ1	BofuT4_P100460.1	FQ790313;CCD34642
XP_001552680.1	154304551	conserved hypothetical protein [Botrytis cinerea B05.10]	347441783	0	Citrate synthase	G2YBW3	BofuT4_P101080.1	FQ790313;CCD34704	1
XP_001552734.1	154304660	predicted protein [Botrytis cinerea B05.10]	154304660			A6S7L5.1 (obsolete);				XP_001552734.1	Bcin02g05580.1	96.737	0	-	-	-
XP_001552745.1	154304682	hypothetical protein BC1G_08080 [Botrytis cinerea B05.10]	347841114	0	Similar to alpha/beta hydrolase fold family protein	G2YVN8	BofuT4_P152480.1	FQ790357;CCD55686
XP_001552751.1	154304694	hypothetical protein BC1G_08086 [Botrytis cinerea B05.10]	154304694			A6S7N2.1 (obsolete);				XP_001552751.1	Bcin02g05460.2	98.919	0	-	-	-
XP_001552831.1	154304855	hypothetical protein BC1G_09013 [Botrytis cinerea B05.10]	347828671	0	similar to lipase (secreted protein)	G2XV48	BofuT4_P059480.1	FQ790270; CCD44368
XP_001552928.1	154305050	hypothetical protein BC1G_08615 [Botrytis cinerea B05.10]	347838708	0	hypothetical protein BofuT4_P122990.1	G2YNT2	BofuT4_P122990.1	FQ790346; CCD53280
XP_001552981.1	154305156	predicted protein [Botrytis cinerea B05.10].	347838757	3e-128	hypothetical protein BofuT4_P123480.1	G2YNY1	BofuT4_P123480.1	FQ790346; CCD53329
XP_001553083.1	154305361	hypothetical protein BC1G_08975 [Botrytis cinerea B05.10]	347826700	0	Glycoside hydrolase family 95 protein	G2XNE1	BofuT4P99000001001	FQ790246;CCD42397
XP_001553220.1	154305637	hypothetical protein BC1G_07633 [Botrytis cinerea B05.10]	154305637			A6S644.1 (obsolete);				XP_001553220.1	Bcin09g06900.1	94.228	0	Bos5	BOS5	Mitogen-activated protein kinase (MAPK): MAPKK
XP_001553323.1	154305844	hypothetical protein BC1G_08153 [Botrytis cinerea B05.10]	154305844			A6S5T7.1 (obsolete);				XP_001553323.1	Bcin16g02360.1	94.481	0	Bcbud4	-	-
XP_001553354.1	154305906	hypothetical protein BC1G_08184 [Botrytis cinerea B05.10]	507414524	0	similar to carboxylesterase family protein (secreted protein)	G2Y804	BofuT4P25000007001	FQ790296; CCD48732
XP_001553371.1	154305940	hypothetical protein BC1G_08201 [Botrytis cinerea B05.10]	154305940			A6S5Y5.1 (obsolete);				XP_001553371.1	Bcin16g01990.1	93.11	0	Bcsmi1	-	-
XP_001553413.1	154308153	hypothetical protein BC1G_07822 [Botrytis cinerea B05.10]	347831056	0	Glycoside hydrolase family 5 protein	G2Y263	BofuT4P313000004001	FQ790283;CCD46753
XP_001553465.1	154308257	hypothetical protein BC1G_07874 [Botrytis cinerea B05.10]	154308257			A6S5L7.1 (obsolete);				XP_001553465.1	Bcin08g01730.2	100	0	-	-	-
XP_001553547.1	154308422	hypothetical protein BC1G_08271 [Botrytis cinerea B05.10]	154308422			A6S579.1 (obsolete);				XP_001553547.1	Bcin01g09120.1	100	0	Bcpre10	-	-
XP_001553550.1	154308428	hypothetical protein BC1G_08274 [Botrytis cinerea B05.10]	154308428			A6S582.1 (obsolete);				XP_001553550.1	Bcin01g09140.1	83.37	0	-	-	-
XP_001553681.1	154308691	hypothetical protein BC1G_07768 [Botrytis cinerea B05.10]	347831826	0	Carbohydrate esterase family 1 protein	G2Y4D3	BofuT4P2000077001	FQ790286;CCD47523
XP_001553922.1	154309175	hypothetical protein BC1G_07482 [Botrytis cinerea B05.10]	347838158	0	Similar to FAD binding domain-containing protein	G2YM82	BofuT4P0000062001	FQ790344;CCD52730
XP_001553936.1	154309203	hypothetical protein BC1G_07496 [Botrytis cinerea B05.10]	347838142	0	Glycoside hydrolase family 28 protein	G2YM66	BofuT4P0000053001	FQ790344;CCD52714
XP_001554057.1	154309447	hypothetical protein BC1G_07194 [Botrytis cinerea B05.10]	347838254	1e-16	hypothetical protein BofuT4P90000001001	G2YMH8	BofuT4P90000001001	FQ790345; CCD52826
XP_001554079.1	154309491	hypothetical protein BC1G_07216 [Botrytis cinerea B05.10]	507414590	1e-165	Similar to cytochrome P450 alkane hydroxylase	G2YMJ6	BofuT4P90000010001	FQ790345;CCD52844	1
XP_001554088.1	154309509	hypothetical protein BC1G_07225 [Botrytis cinerea B05.10]	154309509			A6S3Q3.1 (obsolete);				XP_001554088.1	Bcin07g04750.1	100	0	-	-	-
XP_001554099.1	154309531	hypothetical protein BC1G_07236 [Botrytis cinerea B05.10]	154309531			A6S3R4.1 (obsolete);				XP_001554099.1	Bcin07g04660.1	100	0	-	-	-
XP_001554133.1	154309599	hypothetical protein BC1G_07270 [Botrytis cinerea B05.10]	154309599			A6S3U8.1 (obsolete);				XP_001554133.1	Bcin07g04410.1	99.653	0	-	-	-
XP_001554270.1	154309875	hypothetical protein BC1G_06858 [Botrytis cinerea B05.10]	154309875			A6S307.1 (obsolete);				XP_001554270.1	Bcin02g08670.1	100	0	Bcgcd6	-	-
XP_001554333.1	154310001	hypothetical protein BC1G_06921 [Botrytis cinerea B05.10]	154310001			A6S370.1 (obsolete);				XP_001554333.1	Bcin02g09170.1	100	0	Bctsr3	-	-
XP_001554353.1	154310041	hypothetical protein BC1G_06941 [Botrytis cinerea B05.10]	154310041			A6S390.1 (obsolete);				XP_001554353.1	Bcin02g09280.1	99.801	0	Bcrna14	-	-
XP_001554452.1	154310240	hypothetical protein BC1G_07040 [Botrytis cinerea B05.10]	154310240			A6S2X1.1 (obsolete);				XP_001554452.1	Bcin04g00570.1	100	0	Bcprx1	BcPRX1	Peroxiredoxin (AhpC/TSA family)
XP_001554473.1	154310282	hypothetical protein BC1G_07061 [Botrytis cinerea B05.10]	154310282			A6S2Z2.1 (obsolete);				XP_001554473.1	Bcin04g00400.1	99.32	7.91e-107	-	-	-
XP_001554517.1	154310371	conserved hypothetical protein [Botrytis cinerea B05.10]	154310371	0.0	hypothetical protein BCIN_09g02680 [Botrytis cinerea B05.10]	A6S2G3.1 (obsolete);				XP_001554517.1	Bcin09g02680.1	95.188	0	-	-	-
XP_001554793.1	154310925	predicted protein [Botrytis cinerea B05.10]	472242687	0	Putative nad-dependent epimerase dehydratase family protein	M7UKM3	BcDW1_4007	KB707832;EMR87373
XP_001554878.1	154311096	hypothetical protein BC1G_06666 [Botrytis cinerea B05.10]	347837942	0	glycoside hydrolase family 3 protein Beta-glucosidase	G2YLL6	BofuT4P100000001001	FQ790343; CCD52514
XP_001554935.1	154311210	hypothetical protein BC1G_06723 [Botrytis cinerea B05.10]	347837883	0	hypothetical protein BofuT4_P077480.1	G2YLF7	BofuT4_P077480.1	FQ790343; CCD52455	1
XP_001555199.1	154311740	conserved hypothetical protein [Botrytis cinerea B05.10]	154311740	0.0	Bchsh155 [Botrytis cinerea B05.10]	A6S0V5.1 (obsolete);				XP_001555199.1	Bcin06g06570.1	100	0	Bchsh155	-	-
XP_001555333.1	154312009	predicted protein [Botrytis cinerea B05.10]	347839891	0	hypothetical protein BofuT4_P125110.1	G2YS65	BofuT4_P125110.1	FQ790351; CCD54463
XP_001555341.1	154312025	predicted protein [Botrytis cinerea B05.10]	472243617	7e-164	Putative extracellular serine-rich protein	M7U3W0	BcDW1_3059	KB707793;EMR88264
XP_001555392.1	154312128	hypothetical protein BC1G_06097 [Botrytis cinerea B05.10]	154312128			A6RZS8.1 (obsolete);				XP_001555392.1	Bcin03g06200.1	90.959	0	-	-	-
XP_001555586.1	154312517	hypothetical protein BC1G_05861 [Botrytis cinerea B05.10]	347841871	0	similar to oxidoreductase [Botrytis cinerea T4]	G2YXU5	BofuT4_P146120.1	FQ790360;CCD56443	301
XP_001555632.1	154312609	hypothetical protein BC1G_05907 [Botrytis cinerea B05.10]	347841922	0	similar to cytochrome P450 monooxygenase	G2YXZ6	BofuT4_P146630.1	FQ790360; CCD56494
XP_001555718.1	154312782	hypothetical protein BC1G_05092 [Botrytis cinerea B05.10]	154312782			A6RZ33.1 (obsolete);				XP_001555718.1	Bcin10g01380.1	100	0	-	-	-
XP_001555742.1	154312830	conserved hypothetical protein [Botrytis cinerea B05.10]	154312830	9e-179	Bcarb1 [Botrytis cinerea B05.10]	A6RZ57.1 (obsolete);				XP_001555742.1	Bcin10g01180.1	100	0	Bcarb1	-	-
XP_001555754.1	154312854	hypothetical protein BC1G_05128 [Botrytis cinerea B05.10]	347834983	0	Similar to similar to glucose-methanol-choline oxidoreductase	G2YCD5	BofuT4_P099320.1	FQ790316;CCD49555
XP_001555794.1	154312934	hypothetical protein BC1G_05168 [Botrytis cinerea B05.10]	472244262	2e-104	Putative fad binding domain protein	M7U5K5	BcDW1_2473	KB707769;EMR88885
XP_001555814.1	154312975	conserved hypothetical protein [Botrytis cinerea B05.10]	347832571	0	Similar to MFS sugar transporter	G2Y6L6	BofuT4_P106520.1	FQ790293;CCD48268	12
XP_001555840.1	154313027	hypothetical protein BC1G_05515 [Botrytis cinerea B05.10]	347832592	0	similar to extracellular lipase (secreted protein)	G2Y6N7	BofuT4_P106730.1	FQ790293; CCD48289
XP_001555848.1	154313043	hypothetical protein BC1G_05523 [Botrytis cinerea B05.10]	347832603	2e-127	Similar to FAD/FMN-containing isoamyl alcohol oxidase MreA	G2Y6P8	BofuT4_P106840.1	FQ790293;CCD48300
XP_001555863.1	154313073	hypothetical protein BC1G_05538 [Botrytis cinerea B05.10]	347832625	0	glycoside hydrolase family 3 protein	G2Y6S0	BofuT4P277000004001	FQ790293; CCD48322
XP_001555978.1	154313304	predicted protein [Botrytis cinerea B05.10]	347827088	0	hypothetical protein BofuT4_P073970.1	G2XPH9	BofuT4_P073970.1	FQ790248; CCD42785
XP_001555979.1	154313306	hypothetical protein BC1G_05350 [Botrytis cinerea B05.10]	347827086	0	glycoside hydrolase family 18 protein	G2XPH7	BofuT4_P073950.1	FQ790248; CCD42783
XP_001556367.1	154314084	hypothetical protein BC1G_04985 [Botrytis cinerea B05.10]	347831307	0	Adenylosuccinate lyase	G2Y2W4	BofuT4_P039060.1	FQ790285;CCD47004
XP_001556376.1	154314102	hypothetical protein BC1G_04994 [Botrytis cinerea B05.10]	347831298	0	Glycoside hydrolase family 54 protein	G2Y2V5	BofuT4P30000006001	FQ790285;CCD46995
XP_001556453.1	154314257	hypothetical protein BC1G_05222 [Botrytis cinerea B05.10]	154314257			A6RWV7.1 (obsolete);				XP_001556453.1	Bcin01g10690.1	98.401	0	Bcbrn1	-	-
XP_001556606.1	154314564	hypothetical protein BC1G_03991 [Botrytis cinerea B05.10]	347831921	0	Arabinogalactan endo-beta-1,4-galactanase	G2Y4M8	BofuT4_P035980.1	FQ790287; CCD47618
XP_001556708.1	154314768	hypothetical protein BC1G_04093 [Botrytis cinerea B05.10]	347832021	0	Beta-galactosidase	G2Y4X8	BofuT4P29000018001	FQ790287;CCD47718
XP_001556957.1	154315268	hypothetical protein BC1G_04673 [Botrytis cinerea B05.10]	154315268			A6RVN6.1 (obsolete);				XP_001556957.1	Bcin10g02810.1	100	0	Bcyta7	-	-
XP_001556969.1	154315292	hypothetical protein BC1G_04685 [Botrytis cinerea B05.10]	472237803	0	Putative 3-hydroxyisobutyrate dehydrogenase protein	M7UGN2	BcDW1_8702	KB708030;EMR82687	3
XP_001557067.1	154315489	hypothetical protein BC1G_04317 [Botrytis cinerea B05.10]	154315489			A6RV37.1 (obsolete);				XP_001557067.1	Bcin13g01450.1	100	0	-	-	-
XP_001557246.1	154315848	hypothetical protein BC1G_04496 [Botrytis cinerea B05.10]	472244319	0	Putative glycoside hydrolase family 31 protein	M7UYE7	BcDW1_2423	KB707764;EMR88937
XP_001557259.1	154315874	predicted protein [Botrytis cinerea B05.10]	154315874
XP_001557281.1	154315918	hypothetical protein BC1G_04531 [Botrytis cinerea B05.10]	347842083	0	similar to isoaspartyl dipeptidase	G2YYF7	BofuT4P106000021001	FQ790361; CCD56655
XP_001557409.1	154316175	hypothetical protein BC1G_03673 [Botrytis cinerea B05.10]	154316175			A6RU99.1 (obsolete);				XP_001557409.1	Bcin10g04540.1	100	0	-	-	-
XP_001557571.1	154316500	hypothetical protein BC1G_04181 [Botrytis cinerea B05.10]	347835213	0	Similar to hydroxymethylglutaryl-CoA synthase	G2YDD7	BofuT4_P094930.1	FQ790321;CCD49785
XP_001557623.1	154316604	hypothetical protein BC1G_04233 [Botrytis cinerea B05.10]	347835156	0	similar to aldose 1-epimerase	G2YD80	BofuT4_P094360.1	FQ790321; CCD49728
XP_001557644.1	154316646	hypothetical protein BC1G_04254 [Botrytis cinerea B05.10]	347835129	0	Similar to fatty acid oxygenase	G2YD53	BofuT4P153000007001	FQ790321;CCD49701
XP_001557651.1	154316660	hypothetical protein BC1G_04261 [Botrytis cinerea B05.10]	154316660			A6RU12.1 (obsolete);				XP_001557651.1	Bcin04g05050.2	97.913	0	-	-	-
XP_001557674.1	154316707	hypothetical protein BC1G_03771 [Botrytis cinerea B05.10]	347829320	0	hypothetical protein BofuT4_P007340.1	G2XXH8	BofuT4_P007340.1	FQ790275; CCD45017
XP_001557810.1	154316979	predicted protein [Botrytis cinerea B05.10]	347829457	1e-121	hypothetical protein BofuT4P3000023001	G2XX76	BofuT4P3000023001	FQ790275; CCD45154	1
XP_001557817.1	154316993	hypothetical protein BC1G_03914 [Botrytis cinerea B05.10]	347829463	0	similar to MFS-sugar transporter	G2XX82	BofuT4_P008770.1	FQ790275; CCD45160	7
XP_001557897.1	154317154	hypothetical protein BC1G_03479 [Botrytis cinerea B05.10]	507414605	0	Glycoside hydrolase family 5 protein	G2YQ25	BofuT4P67000004001	FQ790348;CCD53723
XP_001557932.1	154317224	hypothetical protein BC1G_03514 [Botrytis cinerea B05.10]	154317224			A6RSU1.1 (obsolete);				XP_001557932.1	Bcin12g00660.1	96.881	0	-	-	-
XP_001557949.1	154317258	hypothetical protein BC1G_03531 [Botrytis cinerea B05.10]	347829624	2e-146	Similar to alkyl hydroperoxide reductase/ thiol specific antioxidant/ mal allergen	G2XXY4	BofuT4_P120270.1	FQ790277;CCD45321
XP_001558088.1	154317537	hypothetical protein BC1G_03120 [Botrytis cinerea B05.10]	472242548	0	Putative salicylate hydroxylase protein	M7UTY5	BcDW1_4194	KB707835;EMR87237	1
XP_001558128.1	154317617	hypothetical protein BC1G_03160 [Botrytis cinerea B05.10]	347837480	0	Similar to carboxylic acid transporter protein	G2YKA4	BofuT4_P082110.1	FQ790340;CCD52052	11
XP_001558205.1	154317772	hypothetical protein BC1G_02869 [Botrytis cinerea B05.10]	154317772			A6RRJ2.1 (obsolete);				XP_001558205.1	Bcin15g02620.1	92.618	0	-	-	-
XP_001558308.1	154317978	hypothetical protein BC1G_02972 [Botrytis cinerea B05.10]	347831494	0	4-hydroxyphenylpyruvate dioxygenase	G2Y3F1	BofuT4P2000010001	FQ790286;CCD47191
XP_001558345.1	154318052	hypothetical protein BC1G_03009 [Botrytis cinerea B05.10]	347831455	0	Similar to FAD linked oxidase domain-containing protein	G2Y3B2	BofuT4P2000006001	FQ790286;CCD47152
XP_001558464.1	154318291	hypothetical protein BC1G_03313 [Botrytis cinerea B05.10]	347837580	0	Similar to MFS toxin efflux pump (AflT)	G2YKK4	BofuT4_P079470.1	FQ790341;CCD52152	13
XP_001558488.1	154318339	hypothetical protein BC1G_03337 [Botrytis cinerea B05.10]	154318339			A6RR96.1 (obsolete);				XP_001558488.1	Bcin11g04420.1	100	2.34e-112	Bcefb1	-	-
XP_001558553.1	154318469	hypothetical protein BC1G_03402 [Botrytis cinerea B05.10]	154318469			A6RRG1.1 (obsolete);				XP_001558553.1	Bcin11g03960.1	100	0	-	-	-
XP_001558616.1	154318596	hypothetical protein BC1G_02687 [Botrytis cinerea B05.10]	347830672	0	Similar to alcohol oxidase	G2Y154	BofuT4_P119190.1	FQ790281;CCD46369
XP_001558692.1	154318748	hypothetical protein BC1G_02763 [Botrytis cinerea B05.10]	154318748			A6RQP0.1 (obsolete);				XP_001558692.1	Bcin07g02430.1	100	0	-	-	-
XP_001558758.1	154318880	hypothetical protein BC1G_02829 [Botrytis cinerea B05.10]	154318880			A6RQV6.1 (obsolete);				XP_001558758.1	Bcin07g02070.1	100	0	Bcsnt1	-	-
XP_001558863.1	154319091	hypothetical protein BC1G_02497 [Botrytis cinerea B05.10]	154319091			A6RPX4.1 (obsolete);				XP_001558863.1	Bcin02g02360.1	100	0	Bccyk3	-	-
XP_001558917.1	154319199	hypothetical protein BC1G_02551 [Botrytis cinerea B05.10]	347832842	3e-135	Glycoside hydrolase family 45 protein	G2Y7D7	BofuT4P277000014001	FQ790293;CCD48539
XP_001558989.1	154319343	hypothetical protein BC1G_02623 [Botrytis cinerea B05.10]	347832768	0	Glycoside hydrolase family 13 protein	G2Y763	BofuT4P277000012001	FQ790293;CCD48465
XP_001559020.1	154319406	predicted protein [Botrytis cinerea B05.10]	154319406
XP_001559273.1	154319913	hypothetical protein BC1G_01937 [Botrytis cinerea B05.10]	154319913			A6RNB5.1 (obsolete);				XP_001559273.1	Bcin03g02130.1	83.214	0	-	-	-
XP_001559339.1	154320045	hypothetical protein BC1G_02003 [Botrytis cinerea B05.10]	3282222	0	Endopolygalacturonase 4	Q9Y7W0	BcPGA4(pg4)	U68719;AY665555;AAC24953;AAV84616
XP_001559390.1	154320147	hypothetical protein BC1G_02054 [Botrytis cinerea B05.10]	154320147			A6RNN2.1 (obsolete);				XP_001559390.1	Bcin03g01290.1	100	0	-	-	-
XP_001559451.1	154320269	hypothetical protein BC1G_02115 [Botrytis cinerea B05.10]	154320269			A6RNU3.1 (obsolete);				XP_001559451.1	Bcin03g00880.1	100	4.79e-175	-	-	-
XP_001559480.1	154320327	hypothetical protein BC1G_02144 [Botrytis cinerea B05.10]	347827799	0	similar to alcohol oxidase	G2XS59	BofuT4_P011720.1	FQ790260; CCD43496
XP_001559499.1	154320365	hypothetical protein BC1G_02163 [Botrytis cinerea B05.10]	347827820	9e-91	Protein related to plant expansins	G2XS80	BofuT4P6000007001	FQ790260;CCD43517
XP_001559571.1	154320510	hypothetical protein BC1G_01727 [Botrytis cinerea B05.10]	154320510			A6RMQ5.1 (obsolete);				XP_001559571.1	Bcin05g06410.1	99.754	0	Bcmsb1	-	-
XP_001559622.1	154320612	hypothetical protein BC1G_01778 [Botrytis cinerea B05.10]	472245841	0	Beta-xylanase	M7U9R1	BcDW1_941	KB707705;EMR90400
XP_001560014.1	154321397	hypothetical protein BC1G_01573 [Botrytis cinerea B05.10]	154321397			A6RMA1.1 (obsolete);				XP_001560014.1	Bcin05g02780.1	100	5.79e-134	-	-	-
XP_001560113.1	154321596	hypothetical protein BC1G_00945 [Botrytis cinerea B05.10]	472237694	0	Putative alpha-n-protein	M7UGC1	BcDW1_8770	KB708034;EMR82582	1
XP_001560170.1	154321710	hypothetical protein BC1G_01002 [Botrytis cinerea B05.10]	154321710			A6RKN0.1 (obsolete);				XP_001560170.1	Bcin06g00440.1	95.07	0	Bccac2	-	-
XP_001560177.1	154321724	predicted protein [Botrytis cinerea B05.10]	347833591	1e-126	hypothetical protein BofuT4P22000051001	G2Y9L2	BofuT4P22000051001	FQ790300; CCD49288
XP_001560614.1	154322599	endo-beta-1,4-glucanase [Botrytis cinerea B05.10]	48093959	0	Endo-beta-1,4-glucanase	Q6IVV6	cel5A	AY618929;AAT40313
XP_001560744.1	154322859	hypothetical protein BC1G_00772 [Botrytis cinerea B05.10]	154322859			A6RK01.1 (obsolete);				XP_001560744.1	Bcin03g04830.1	97.222	0	-	-	-
XP_001560770.1	154322911	hypothetical protein BC1G_00798 [Botrytis cinerea B05.10]	154322911			A6RK27.1 (obsolete);				XP_001560770.1	Bcin03g05050.1	100	5.82e-144	-		multidrug efflux transporter
XP_001560771.1	154322913	hypothetical protein BC1G_00799 [Botrytis cinerea B05.10]	347837051	0	Carbohydrate esterase family 8 protein	G2YIT6	BofuT4P10000047001	FQ790337;CCD51623
XP_001560893.1	154323157	hypothetical protein BC1G_00921 [Botrytis cinerea B05.10]	154323157			A6RKF0.1 (obsolete);				XP_001560893.1	Bcin03g05880.1	100	0	Bcvps9	-	-
XP_001561026.1	154323424	hypothetical protein BC1G_00111 [Botrytis cinerea B05.10]	347830192	0	glycoside hydrolase family 27 protein	G2XZK2	BofuT4P34000023001	FQ790278; CCD45889
XP_001561313.1	154323998	hypothetical protein BC1G_00398 [Botrytis cinerea B05.10]	154323998			A6RIX7.1 (obsolete);				XP_001561313.1	Bcin01g06080.1	100	0	-	-	-
XP_001561402.1	154324176	hypothetical protein BC1G_00487 [Botrytis cinerea B05.10]	154324176			A6RJ66.1 (obsolete);				XP_001561402.1	Bcin01g05390.1	100	0	-	-	-
A6SAG8.2	172052498	RecName: Full=Leukotriene A-4 hydrolase homolog; Short=LTA-4 hydrolase; AltName: Full=Leukotriene A(4) hydrolase	172052498		Leukotriene A-4 hydrolase homolog	A6SAG8	BC1G_09514	CH476904;EDN30453
CAQ30275.1	225685573	regulatory subunit of the PKA [Botrytis cinerea]	225685573		cAMP-dependent protein kinase regulatory subunit	C0H5W5	pkaR	AM948968;CAQ30275
A6S043.1	229488260	RecName: Full=Eukaryotic translation initiation factor 3 subunit C; Short=eIF3c; AltName: Full=Eukaryotic translation initiation factor 3 93 kDa subunit homolog; Short=eIF3 p93; AltName: Full=Translation initiation factor eIF3, p93 subunit homolog	229488260			A6S043					Bcin03g06940.1	100	0	Bcnip1	-	-
A6S544.1	259509967	RecName: Full=Protein sey1	259509967			A6S544					Bcin15g01350.1	100	0	Bcsey1	-	-
A6RPN7.1	300680890	RecName: Full=Probable beta-galactosidase B; AltName: Full=Lactase B; Flags: Precursor	300680890		Probable beta-galactosidase B	A6RPN7	lacB(BC1G_02410)	CH476848;EDN31260
A6S6V7.1	317376133	RecName: Full=Cyanate hydratase; Short=Cyanase; AltName: Full=Cyanate hydrolase; AltName: Full=Cyanate lyase	317376133		Cyanate hydratase	A6S6V7	cyn1(BC1G_08946)	CH476891;EDN28880
A6SL49.1	341958672	RecName: Full=Probable dipeptidyl-aminopeptidase B; Short=DPAP B	341958672		Probable dipeptidyl-aminopeptidase B	A6SL49	dapB(BC1G_13641)	CH476961;EDN19610	1
CCD33743.1	347440822	hypothetical protein BofuT4_P065550.1 [Botrytis cinerea T4]	347440822			G2XRZ7					Bcin12g06530.1	100	0	-	-	-
CCD33760.1	347440839	similar to stomatin family protein [Botrytis cinerea T4]	347440839		Similar to stomatin family protein	G2XSP2	BofuT4_P063620.1	FQ790262;CCD33760
CCD33819.1	347440898	glycoside hydrolase family 5 protein [Botrytis cinerea T4]	347440898		Glycoside hydrolase family 5 protein	G2XSV1	BofuT4P64000002001	FQ790262;CCD33819
CCD33852.1	347440931	carbohydrate esterase family 5 protein [Botrytis cinerea T4]	347440931		Cutinase	G2XTI4	BofuT4P59000003001	FQ790266;CCD33852
CCD33965.1	347441044	similar to 2-amino-3-carboxymuconate-6-semialdehyde decarboxylase [Botrytis cinerea T4]	347441044		Similar to 2-amino-3-carboxymuconate-6-semialdehyde decarboxylase	G2Y020	BofuT4_P043610.1	FQ790280;CCD33965
CCD34102.1	347441181	similar to carboxy-cis,cis-muconate cyclase [Botrytis cinerea T4]	347441181		Similar to carboxy-cis,cis-muconate cyclase	G2Y9W4	BofuT4P226000005001	FQ790301;CCD34102
CCD34123.1	347441202	glycoside hydrolase family 15 protein [Botrytis cinerea T4]	347441202		Glycoside hydrolase family 15 protein	G2YA82	BofuT4_P104660.1	FQ790303;CCD34123
CCD34141.1	347441220	similar to short-chain dehydrogenase/reductase SDR [Botrytis cinerea T4]	347441220		Similar to short-chain dehydrogenase/reductase SDR	G2YAA0	BofuT4_P104840.1	FQ790303;CCD34141
CCD34326.1	347441405	similar to glucose oxidase [Botrytis cinerea T4]	347441405		Similar to glucose oxidase	G2YAT5	BofuT4_P027100.1	FQ790307;CCD34326	1
CCD34381.1	347441460	glycoside hydrolase family 115 protein [Botrytis cinerea T4]	347441460		Glycoside hydrolase family 115 protein	G2YAZ0	BofuT4_P103410.1	FQ790308;CCD34381
CCD34401.1	347441480	hypothetical protein BofuT4_P025990.1 [Botrytis cinerea T4]	347441480			G2YB10					Bcin11g00530.1	100	0	-	-	-
CCD34765.1	347441844	hypothetical protein BofuT4_P099540.1 [Botrytis cinerea T4]	347441844			G2YC74					Bcin10g06010.1	100	0	-	-	-
CCD34768.1	347441847	similar to vacuolar sorting receptor (Mrl1) [Botrytis cinerea T4]	347441847			G2YC77					Bcin10g06030.1	100	0	Bcmrl1	-	-
CCD34820.1	347441899	similar to zinc-containing alcohol dehydrogenase [Botrytis cinerea T4]	347441899		Similar to zinc-containing alcohol dehydrogenase	G2YCJ1	BofuT4_P098790.1	FQ790317;CCD34820
CCD34951.1	347442030	similar to Sas10/Utp3 family protein [Botrytis cinerea T4]	347442030			G2YHD4					Bcin03g03230.1	100	0	Bcsas10	-	-
CCD35006.1	347442085	CND8 [Botrytis cinerea T4]	347442085			G2YJX7					Bcin16g01000.1	99.871	0	CND8	CND8	CalciNeurine-Dependant (CND) gene (Viaud et al., 2003)
CCD42340.1	347826643	hypothetical protein BofuT4P9000018001 [Botrytis cinerea T4]	347826643			G2XN84					Bcin01g09630.1	100	1.14e-52	-	-	-
CCD42359.1	347826662	hypothetical protein BofuT4_P014870.1 [Botrytis cinerea T4]	347826662		Uncharacterized protein	G2XNA3	BofuT4_P014870.1	FQ790245;CCD42359
CCD42436.1	347826739	similar to nuclear cohesin complex subunit (Psc3) [Botrytis cinerea T4]	347826739			G2XNI0					Bcin08g05560.1	99.914	0	Bcirr1	-	-
CCD42479.1	347826782	similar to Ran-specific GTPase-activating protein 1 [Botrytis cinerea T4]	347826782			G2XNM3					Bcin08g05320.1	100	0	Bcyrb1	-	-
CCD42499.1	347826802	hypothetical protein BofuT4_P075820.1 [Botrytis cinerea T4]	347826802			G2XNP3					Bcin08g05190.1	100	0	-	-	-
CCD42535.1	347826838	hypothetical protein BofuT4_P076180.1 [Botrytis cinerea T4]	347826838			G2XNS9					Bcin08g04890.2	100	0	-	-	-
CCD42543.1	347826846	hypothetical protein BofuT4_P076260.1 [Botrytis cinerea T4]	347826846			G2XNT7					Bcin08g04830.1	100	0	-	-	-
CCD42580.1	347826883	hypothetical protein BofuT4_P076630.1 [Botrytis cinerea T4]	347826883		Uncharacterized protein	G2XNX4	BofuT4_P076630.1	FQ790246;CCD42580
CCD42699.1	347827002	similar to ornithine aminotransferase [Botrytis cinerea T4]	347827002			G2XP93					Bcin07g00730.1	100	0	-	-	-
CCD42738.1	347827041	hypothetical protein BofuT4_P073500.1 [Botrytis cinerea T4]	347827041			G2XPD2					Bcin07g00440.1	100	0	Bcrpn3	-	-
CCD42796.1	347827099	similar to peptidase S41 family protein [Botrytis cinerea T4]	347827099		Similar to peptidase S41 family protein	G2XPJ0	BofuT4_P074080.1	FQ790248;CCD42796
CCD42932.1	347827235	hypothetical protein BofuT4_P070080.1 [Botrytis cinerea T4]	347827235			G2XQ44					Bcin06g06470.1	100	0	-	-	-
CCD43024.1	347827327	similar to pyruvate carboxylase [Botrytis cinerea T4]	347827327			G2XQQ6					Bcin01g09950.1	98.579	0	-	-	-
CCD43028.1	347827331	similar to glucosamine-6-phosphate isomerase 1 [Botrytis cinerea T4]	347827331			G2XQR0					Bcin01g09980.1	100	0	-	-	-
CCD43048.1	347827351	similar to cytosolic non-specific dipeptidase [Botrytis cinerea T4]	347827351		Similar to cytosolic non-specific dipeptidase	G2XQE3	BofuT4_P068880.1	FQ790252;CCD43048
CCD43049.1	347827352	similar to flavin-nucleotide-binding protein [Botrytis cinerea T4]	347827352		Similar to flavin-nucleotide-binding protein	G2XQE4	BofuT4_P068890.1	FQ790252;CCD43049
CCD43051.1	347827354	similar to phosphatidylserine decarboxylase [Botrytis cinerea T4]	347827354		Similar to phosphatidylserine decarboxylase	G2XQE6	BofuT4_P068910.1	FQ790252;CCD43051
CCD43067.1	347827370	similar to CoA ligase [Botrytis cinerea T4]	347827370		Similar to CoA ligase	G2XQG2	BofuT4_P069070.1	FQ790252;CCD43067	2
CCD43082.1	347827385	similar to glycerol-3-phosphate dehydrogenase [Botrytis cinerea T4]	347827385			G2XQH7					Bcin01g10320.1	99.762	0	-	-	-
CCD43256.1	347827559	similar to MFS sugar transporter [Botrytis cinerea T4]	347827559			G2XR88					Bcin09g04610.1	100	0	-	-	-
CCD43267.1	347827570	hypothetical protein BofuT4_P066750.1 [Botrytis cinerea T4]	347827570		Uncharacterized protein	G2XR99	BofuT4_P066750.1	FQ790256;CCD43267
CCD43280.1	347827583	hypothetical protein BofuT4_P066880.1 [Botrytis cinerea T4]	347827583			G2XRB2					Bcin02g07850.1	100	0	-	-	-
CCD43299.1	347827602	hypothetical protein BofuT4_P067070.1 [Botrytis cinerea T4]	347827602			G2XRD1					Bcin02g07990.1	100	0	Bcrrp14	-	-
CCD43334.1	347827637	similar to carboxylesterase family protein (secreted protein) [Botrytis cinerea T4]	347827637		Carboxylic ester hydrolase	G2XRG6	BofuT4_P067420.1	FQ790256;CCD43334
CCD43358.1	347827661	glycoside hydrolase family 93 protein [Botrytis cinerea T4]	347827661		Glycoside hydrolase family 93 protein	G2XRJ0	BofuT4P78000009001	FQ790256;CCD43358
CCD43424.1	347827727	similar to FAD binding domain-containing protein [Botrytis cinerea T4]	347827727		Similar to FAD binding domain-containing protein	G2XRT6	BofuT4_P066110.1	FQ790258;CCD43424
CCD43502.1	347827805	similar to 40s ribosomal protein s5 [Botrytis cinerea T4]	347827805			G2XS65					Bcin03g00590.1	100	3.05e-158	Bcrps5	-	-
CCD43505.1	347827808	similar to antigenic cell wall galactomannoprotein [Botrytis cinerea T4]	347827808		Similar to antigenic cell wall galactomannoprotein	G2XS68	BofuT4P6000005001	FQ790260;CCD43505
CCD43598.1	347827901	glycoside hydrolase family 62 protein [Botrytis cinerea T4]	347827901		Glycoside hydrolase family 62 protein	G2XSG1	BofuT4P69000002001	FQ790261;CCD43598
CCD43618.1	347827921	similar to MFS sugar transporter [Botrytis cinerea T4]	347827921		Similar to MFS sugar transporter	G2XSI1	BofuT4_P064600.1	FQ790261;CCD43618	10
CCD43796.1	347828099	glycoside hydrolase family 17 protein [Botrytis cinerea T4]	347828099		Glycoside hydrolase family 17 protein	G2XT82	BofuT4P5000010001	FQ790265;CCD43796
CCD43809.1	347828112	hypothetical protein BofuT4_P010570.1 [Botrytis cinerea T4]	347828112		Uncharacterized protein	G2XT95	BofuT4_P010570.1	FQ790265;CCD43809	2
CCD43943.1	347828246	glycoside hydrolase family 5 protein [Botrytis cinerea T4]	347828246		Glycoside hydrolase family 5 protein	G2XTX3	BofuT4P58000001001	FQ790267;CCD43943
CCD43950.1	347828253	similar to dihydrodipicolinate synthetase family protein [Botrytis cinerea T4]	347828253		Similar to dihydrodipicolinate synthetase family protein	G2XTY0	BofuT4P58000002001	FQ790267;CCD43950
CCD43951.1	347828254	similar to NAD binding Rossmann fold oxidoreductase [Botrytis cinerea T4]	347828254		Similar to NAD binding Rossmann fold oxidoreductase	G2XTY1	BofuT4P58000003001	FQ790267;CCD43951
CCD43954.1	347828257	similar to alcohol dehydrogenase [Botrytis cinerea T4]	347828257		Similar to alcohol dehydrogenase	G2XTY4	BofuT4_P061640.1	FQ790267;CCD43954
CCD43957.1	347828260	similar to GMC oxidoreductase [Botrytis cinerea T4]	347828260		Similar to GMC oxidoreductase	G2XTY7	BofuT4_P061670.1	FQ790267;CCD43957
CCD43961.1	347828264	similar to aldo/keto reductase [Botrytis cinerea T4]	347828264		Similar to aldo/keto reductase	G2XTZ1	BofuT4_P061710.1	FQ790267;CCD43961
CCD43987.1	347828290	similar to Na(+)/H(+) antiporter [Botrytis cinerea T4]	347828290			G2XU17					Bcin03g01750.1	100	0	-	-	-
CCD44037.1	347828340	similar to oxidoreductase [Botrytis cinerea T4]	347828340		Similar to oxidoreductase	G2XU67	BofuT4P55000004001	FQ790268;CCD44037
CCD44059.1	347828362	similar to arsenate reductase (Arc2) [Botrytis cinerea T4]	347828362		Similar to arsenate reductase (Arc2)	G2XUB7	BofuT4_P060060.1	FQ790269;CCD44059
CCD44090.1	347828393	hypothetical protein BofuT4_P060370.1 [Botrytis cinerea T4]	347828393		Uncharacterized protein	G2XUE8	BofuT4_P060370.1	FQ790269;CCD44090	4
CCD44177.1	347828480	hypothetical protein BofuT4_P057570.1 [Botrytis cinerea T4]	347828480			G2XUK7					Bcin14g02930.1	99.813	0	Bcrfc1	-	-
CCD44216.1	347828519	hypothetical protein BofuT4_P057960.1 [Botrytis cinerea T4]	347828519			G2XUP6					Bcin14g02660.1	100	0	-	-	-
CCD44283.1	347828586	similar to CUE domain-containing protein [Botrytis cinerea T4]	347828586			G2XUW3					Bcin14g02120.1	100	0	Bccue5	-	-
CCD44291.1	347828594	hypothetical protein BofuT4_P058710.1 [Botrytis cinerea T4]	347828594		Uncharacterized protein	G2XUX1	BofuT4_P058710.1	FQ790270;CCD44291
CCD44311.1	347828614	hypothetical protein BofuT4P51000014001 [Botrytis cinerea T4]	347828614			G2XUZ1					Bcin14g01970.1	100	0	-	-	-
CCD44346.1	347828649	glycoside hydrolase family 5 protein [Botrytis cinerea T4]	347828649		Glycoside hydrolase family 5 protein	G2XV26	BofuT4P51000028001	FQ790270;CCD44346
CCD44432.1	347828735	similar to MFS multidrug transporter [Botrytis cinerea T4]	347828735		Similar to MFS multidrug transporter	G2XVB2	BofuT4_P053330.1	FQ790271;CCD44432	13
CCD44465.1	347828768	hypothetical protein BofuT4_P053660.1 [Botrytis cinerea T4]	347828768			G2XVE5					Bcin09g02470.1	99.41	0	-	-	-
CCD44554.1	347828857	hypothetical protein BofuT4_P054550.1 [Botrytis cinerea T4]	347828857			G2XVN4					Bcin09g03020.1	99.594	0	-	-	-
CCD44669.1	347828972	similar to dienelactone hydrolase family protein [Botrytis cinerea T4]	347828972		Similar to dienelactone hydrolase family protein	G2XVZ9	BofuT4_P055700.1	FQ790271;CCD44669
CCD44707.1	347829010	similar to GDSL-like Lipase/Acylhydrolase [Botrytis cinerea T4]	347829010		Similar to GDSL-like Lipase/Acylhydrolase	G2XW37	BofuT4_P056080.1	FQ790271;CCD44707
CCD44773.1	347829076	glycoside hydrolase family 65 protein [Botrytis cinerea T4]	347829076		Glycoside hydrolase family 65 protein	G2XWA3	BofuT4_P056740.1	FQ790271;CCD44773
CCD45051.1	347829354	similar to transcription elongation factor spt6 [Botrytis cinerea T4]	347829354			G2XXL2					Bcin04g05620.1	100	0	Bcspt6	-	-
CCD45355.1	347829658	glycoside hydrolase family 35 protein [Botrytis cinerea T4]	347829658		Beta-galactosidase	G2XY18	BofuT4P379000005001	FQ790277;CCD45355
CCD45467.1	347829770	similar to golgi reassembly stacking protein [Botrytis cinerea T4]	347829770			G2XYD0					Bcin01g05210.1	95.225	0	Bcgrh1	-	-
CCD45530.1	347829833	hypothetical protein BofuT4P34000003001 [Botrytis cinerea T4]	347829833		Uncharacterized protein	G2XYJ3	BofuT4P34000003001	FQ790278;CCD45530
CCD45531.1	347829834	hypothetical protein BofuT4_P045490.1 [Botrytis cinerea T4]	347829834		Uncharacterized protein	G2XYJ4	BofuT4_P045490.1	FQ790278;CCD45531	1
CCD45639.1	347829942	similar to eukaryotic translation initiation factor 3 subunit J [Botrytis cinerea T4]	347829942			G2XYV2					Bcin01g06440.1	100	0	-	-	-
CCD45695.1	347829998	similar to short chain dehydrogenase/oxidoreductase [Botrytis cinerea T4]	347829998		Similar to short chain dehydrogenase/oxidoreductase	G2XZ08	BofuT4P34000014001	FQ790278;CCD45695
CCD45759.1	347830062	hypothetical protein BofuT4_P047770.1 [Botrytis cinerea T4]	347830062		Uncharacterized protein	G2XZ72	BofuT4_P047770.1	FQ790278;CCD45759	6
CCD45799.1	347830102	similar to DnaJ domain-containing protein [Botrytis cinerea T4]	347830102			G2XZB2					Bcin01g07510.1	100	0	Bcerj5	-	-
CCD45801.1	347830104	similar to DUF1237 domain-containing protein [Botrytis cinerea T4]	347830104		Similar to DUF1237 domain-containing protein	G2XZB4	BofuT4_P048190.1	FQ790278;CCD45801
CCD45816.1	347830119	hypothetical protein BofuT4_P048340.1 [Botrytis cinerea T4]	347830119		Uncharacterized protein	G2XZC9	BofuT4_P048340.1	FQ790278;CCD45816
CCD45851.1	347830154	hypothetical protein BofuT4_P048690.1 [Botrytis cinerea T4]	347830154			G2XZG4					Bcin01g07870.1	100	5.6e-42	-	-	-
CCD45895.1	347830198	hypothetical protein BofuT4_P049130.1 [Botrytis cinerea T4]	347830198		Uncharacterized protein	G2XZK8	BofuT4_P049130.1	FQ790278;CCD45895	1
CCD45904.1	347830207	BcCRZ1, transcription factor Zn, C2H2 [Botrytis cinerea T4]	347830207			G2XZL7					Bcin01g08230.1	99.86	0	Bccrz1	BcCRZ1	transcription factor_C2H2
CCD45997.1	347830300	similar to DUF833 domain-containing protein [Botrytis cinerea T4]	347830300			G2XZW0					Bcin01g08880.1	100	0	-	-	-
CCD46023.1	347830326	similar to carboxypeptidase S1 (secreted protein) [Botrytis cinerea T4]	347830326		Carboxypeptidase	G2XZY6	BofuT4_P119560.1	FQ790279;CCD46023
CCD46112.1	347830415	similar to heat shock protein Hsp88 [Botrytis cinerea T4]	347830415			G2Y0E7					Bcin07g01290.1	100	0	-	-	-
CCD46149.1	347830452	similar to DUF300 domain protein [Botrytis cinerea T4]	347830452			G2Y0I4					Bcin07g01560.1	99.836	0	-	-	-
CCD46209.1	347830512	hypothetical protein BofuT4_P117590.1 [Botrytis cinerea T4]	347830512			G2Y0P4					Bcin07g02010.1	99.643	0	Bcscd6	-	-
CCD46289.1	347830592	similar to double-strand-break repair protein rad21 [Botrytis cinerea T4]	347830592			G2Y0X4					Bcin07g02490.1	100	0	Bcmcd1	-	-
CCD46345.1	347830648	glycoside hydrolase family 25 protein [Botrytis cinerea T4]	347830648		Glycoside hydrolase family 25 protein	G2Y130	BofuT4_P118950.1	FQ790281;CCD46345
CCD46414.1	347830717	similar to endoribonuclease L-psp [Botrytis cinerea T4]	347830717		Similar to endoribonuclease L-psp	G2Y174	BofuT4_P040250.1	FQ790282;CCD46414
CCD46489.1	347830792	hypothetical protein BofuT4_P041000.1 [Botrytis cinerea T4]	347830792			G2Y1E9					Bcin05g03840.1	100	3.01e-74	-	-	-
CCD46575.1	347830878	similar to pheromone processing endoprotease Kex2 [Botrytis cinerea T4]	347830878			G2Y1N5					Bcin05g03290.1	100	0	Bckex2	-	-
CCD46689.1	347830992	PGX, glycoside hydrolase family 28 protein [Botrytis cinerea T4]	347830992		PGX, glycoside hydrolase family 28 protein	G2Y1Z9	BofuT4P32000030001	FQ790282;CCD46689
CCD46752.1	347831055	glycoside hydrolase family 27 protein [Botrytis cinerea T4]	347831055		Glycoside hydrolase family 27 protein	G2Y262	BofuT4_P114580.1	FQ790283;CCD46752
CCD46918.1	347831221	hypothetical protein BofuT4_P038200.1 [Botrytis cinerea T4]	347831221		Uncharacterized protein	G2Y2M8	BofuT4_P038200.1	FQ790285;CCD46918	322
CCD46963.1	347831266	similar to mitochondrial 2-oxoglutarate/malate carrier protein [Botrytis cinerea T4]	347831266		Similar to mitochondrial 2-oxoglutarate/malate carrier protein	G2Y2S3	BofuT4_P038650.1	FQ790285;CCD46963	1
CCD47074.1	347831377	similar to Platelet-activating factor acetylhydrolase plasma/intracellular isoform II [Botrytis cinerea T4]	347831377		Similar to Platelet-activating factor acetylhydrolase plasma/intracellular isoform II	G2Y334	BofuT4P30000017001	FQ790285;CCD47074
CCD47094.1	347831397	similar to DUF21 and CBS domain protein (Mam3) [Botrytis cinerea T4]	347831397			G2Y354					Bcin13g03250.1	100	0	Bcmam3	-	-
CCD47116.1	347831419	hypothetical protein BofuT4_P002750.1 [Botrytis cinerea T4]	347831419			G2Y376					Bcin15g03880.1	100	1.2e-78	-	-	-
CCD47135.1	347831438	hypothetical protein BofuT4_P002940.1 [Botrytis cinerea T4]	347831438			G2Y395					Bcin15g03750.1	100	0	-	-	-
CCD47154.1	347831457	similar to 3-ketoacyl-(acyl-carrier-protein) reductase [Botrytis cinerea T4]	347831457		Similar to 3-ketoacyl-(Acyl-carrier-protein) reductase	G2Y3B4	BofuT4_P003130.1	FQ790286;CCD47154
CCD47155.1	347831458	glycosyltransferase family 35 protein [Botrytis cinerea T4]	347831458		Alpha-1,4 glucan phosphorylase	G2Y3B5	BofuT4P2000007001	FQ790286;CCD47155
CCD47204.1	347831507	similar to actin binding protein [Botrytis cinerea T4]	347831507			G2Y3G4					Bcin15g03290.1	100	0	Bcabp1	-	-
CCD47240.1	347831543	similar to similar to DUF946 domain-containing protein [Botrytis cinerea T4]	347831543		Similar to similar to DUF946 domain-containing protein	G2Y3K0	BofuT4P2000021001	FQ790286;CCD47240
CCD47324.1	347831627	glycoside hydrolase family 3 protein [Botrytis cinerea T4]	347831627		Glycoside hydrolase family 3 protein	G2Y3T4	BofuT4P2000032001	FQ790286;CCD47324
CCD47351.1	347831654	glycosyltransferase family 3 protein [Botrytis cinerea T4]	347831654			G2Y3W1					Bcin15g02270.1	100	0	-	-	-
CCD47433.1	347831736	hypothetical protein BofuT4P2000064001 [Botrytis cinerea T4]	347831736			G2Y443					Bcin15g01650.1	100	0	-	-	-
CCD47440.1	347831743	glycoside hydrolase family 11 protein [Botrytis cinerea T4]	347831743		Endo-1,4-beta-xylanase	G2Y450	BofuT4P2000067001	FQ790286;CCD47440
CCD47502.1	347831805	hypothetical protein BofuT4_P006610.1 [Botrytis cinerea T4]	347831805			G2Y4B2					Bcin15g01150.1	100	0	-	-	-
CCD47569.1	347831872	hypothetical protein BofuT4_P035490.1 [Botrytis cinerea T4]	347831872		Uncharacterized protein	G2Y4H9	BofuT4_P035490.1	FQ790287;CCD47569
CCD47642.1	347831945	hypothetical protein BofuT4_P036220.1 [Botrytis cinerea T4]	347831945			G2Y4Q2					Bcin11g01600.1	100	5.24e-172	-	-	-
CCD47649.1	347831952	hypothetical protein BofuT4P29000007001 [Botrytis cinerea T4]	347831952			G2Y4Q9					Bcin11g01670.1	100	0	-	-	-
CCD47652.1	347831955	similar to acetate kinase [Botrytis cinerea T4]	347831955		Probable acetate kinase	G2Y4R2	BofuT4P29000009001	FQ790287;CCD47652
CCD47684.1	347831987	similar to glutamate carboxypeptidase [Botrytis cinerea T4]	347831987		Similar to glutamate carboxypeptidase	G2Y4U4	BofuT4P29000012001	FQ790287;CCD47684	1
CCD47742.1	347832045	similar to protein mago nashi [Botrytis cinerea T4]	347832045		Similar to protein mago nashi	G2Y502	BofuT4_P037220.1	FQ790287;CCD47742
CCD47791.1	347832094	similar to phytanoyl-CoA dioxygenase [Botrytis cinerea T4]	347832094		Similar to phytanoyl-CoA dioxygenase	G2Y551	BofuT4_P037710.1	FQ790287;CCD47791
CCD47794.1	347832097	hypothetical protein BofuT4_P037740.1 [Botrytis cinerea T4]	347832097		Uncharacterized protein	G2Y554	BofuT4_P037740.1	FQ790287;CCD47794
CCD47796.1	347832099	similar to amp-dependent synthetase and ligase [Botrytis cinerea T4]	347832099		Similar to amp-dependent synthetase and ligase	G2Y556	BofuT4_P037760.1	FQ790287;CCD47796
CCD47950.1	347832253	similar to extracelular serine carboxypeptidase (secreted protein) [Botrytis cinerea T4]	347832253		Similar to extracelular serine carboxypeptidase (Secreted protein)	G2Y5L0	BofuT4_P112600.1	FQ790289;CCD47950
CCD47999.1	347832302	hypothetical protein BofuT4_P113090.1 [Botrytis cinerea T4]	347832302			G2Y5Q9					Bcin16g03170.1	100	0	Bclsg1	-	-
CCD48093.1	347832396	hypothetical protein BofuT4_P111060.1 [Botrytis cinerea T4]	347832396		Uncharacterized protein	G2Y641	BofuT4_P111060.1	FQ790291;CCD48093
CCD48113.1	347832416	similar to vacuolar protein sorting-associated protein vps17 [Botrytis cinerea T4]	347832416			G2Y661					Bcin06g03460.1	100	0	Bcvps17	-	-
CCD48267.1	347832570	similar to GPI anchored protein [Botrytis cinerea T4]	347832570		Similar to GPI anchored protein	G2Y6L5	BofuT4_P106510.1	FQ790293;CCD48267
CCD48326.1	347832629	similar to benzoate 4-monooxygenase cytochrome P450 [Botrytis cinerea T4]	347832629		Similar to benzoate 4-monooxygenase cytochrome P450	G2Y6S4	BofuT4_P107100.1	FQ790293;CCD48326	1
CCD48358.1	347832661	similar to SGT1 and CS domain containing protein [Botrytis cinerea T4]	347832661			G2Y6V6					Bcin02g00660.1	100	0	Bcsgt1	-	-
CCD48374.1	347832677	predicted protein [Botrytis cinerea T4]	347832677		Uncharacterized protein	G2Y6X2	BofuT4_uP107580.1	FQ790293;CCD48374
CCD48393.1	347832696	hypothetical protein BofuT4_P107770.1 [Botrytis cinerea T4]	347832696			G2Y6Z1					Bcin02g00880.3	99.598	0	-	-	-
CCD48402.1	347832705	hypothetical protein BofuT4_P107860.1 [Botrytis cinerea T4]	347832705		Uncharacterized protein	G2Y700	BofuT4_P107860.1	FQ790293;CCD48402
CCD48544.1	347832847	glycoside hydrolase family 43 protein [Botrytis cinerea T4]	347832847		Glycoside hydrolase family 43 protein	G2Y7E2	BofuT4P277000016001	FQ790293;CCD48544
CCD48566.1	347832869	similar to class V aminotransferase [Botrytis cinerea T4]	347832869		Similar to class V aminotransferase	G2Y7G4	BofuT4_P109500.1	FQ790293;CCD48566
CCD48668.1	347832971	similar to glutaminase [Botrytis cinerea T4]	347832971		Similar to glutaminase	G2Y7U0	BofuT4P25000001001	FQ790296;CCD48668
CCD48713.1	347833016	similar to peroxisomal D3,D2-enoyl-CoA isomerase [Botrytis cinerea T4]	347833016		Similar to peroxisomal D3,D2-enoyl-CoA isomerase	G2Y7Y5	BofuT4_P033550.1	FQ790296;CCD48713
CCD48889.1	347833192	hypothetical protein BofuT4_P105470.1 [Botrytis cinerea T4]	347833192		Uncharacterized protein	G2Y8I2	BofuT4_P105470.1	FQ790299;CCD48889
CCD49001.1	347833304	hypothetical protein BofuT4P22000006001 [Botrytis cinerea T4]	347833304		Uncharacterized protein	G2Y8S5	BofuT4P22000006001	FQ790300;CCD49001
CCD49060.1	347833363	similar to sn-1,2-diacylglycerol cholinephosphotransferase [Botrytis cinerea T4]	347833363		Similar to sn-1,2-diacylglycerol cholinephosphotransferase	G2Y8Y4	BofuT4_P029360.1	FQ790300;CCD49060	8
CCD49071.1	347833374	similar to NAD dependent epimerase/dehydratase family protein [Botrytis cinerea T4]	347833374		Similar to NAD dependent epimerase/dehydratase family protein	G2Y8Z5	BofuT4_P029470.1	FQ790300;CCD49071
CCD49085.1	347833388	hypothetical protein BofuT4_P029610.1 [Botrytis cinerea T4]	347833388			G2Y909					Bcin06g01920.1	99.865	0	-	-	-
CCD49097.1	347833400	similar to Grp1p [Botrytis cinerea T4]	347833400			G2Y921					Bcin06g01840.1	100	0	-	-	-
CCD49190.1	347833493	catA, catalase [Botrytis cinerea T4]	347833493		CatA, catalase	G2Y9B4	BofuT4P22000036001	FQ790300;CCD49190
CCD49218.1	347833521	similar to spherulin 4-like cell surface protein [Botrytis cinerea T4]	347833521		Similar to spherulin 4-like cell surface protein	G2Y9E2	BofuT4P22000037001	FQ790300;CCD49218
CCD49226.1	347833529	similar to chymotrypsin (secreted protein) [Botrytis cinerea T4]	347833529		Similar to chymotrypsin (Secreted protein)	G2Y9F0	BofuT4_P031020.1	FQ790300;CCD49226
CCD49270.1	347833573	similar to tripeptidyl-peptidase (secreted protein) [Botrytis cinerea T4]	347833573		Similar to tripeptidyl-peptidase (Secreted protein)	G2Y9J4	BofuT4P22000046001	FQ790300;CCD49270
CCD49273.1	347833576	hypothetical protein BofuT4_P031490.1 [Botrytis cinerea T4]	347833576			G2Y9J7					Bcin06g00610.1	100	0	-	-	-
CCD49321.1	347833624	hypothetical protein BofuT4P22000059001 [Botrytis cinerea T4]	347833624		Uncharacterized protein	G2Y9P5	BofuT4P22000059001	FQ790300;CCD49321
CCD49355.1	347833658	hypothetical protein BofuT4_P032310.1 [Botrytis cinerea T4]	347833658		Uncharacterized protein	G2Y9S9	BofuT4_P032310.1	FQ790300;CCD49355	2
CCD49512.1	347834940	similar to serine/threonine protein kinase [Botrytis cinerea T4]	347834940			G2YC92					Bcin10g00790.1	99.902	0	-	-	-
CCD49572.1	347835000	similar to heat shock protein [Botrytis cinerea T4]	347835000			G2YCS4					Bcin10g03910.1	100	0	Bchsp104	-	-
CCD49627.1	347835055	similar to SAM domain protein [Botrytis cinerea T4]	347835055			G2YCX9					Bcin10g03560.1	100	0	Bcvts1	-	-
CCD49628.1	347835056	hypothetical protein BofuT4_P097360.1 [Botrytis cinerea T4]	347835056			G2YCY0					Bcin10g03550.1	100	0	-	-	-
CCD49645.1	347835073	similar to TGF beta receptor associated protein 1 [Botrytis cinerea T4]	347835073			G2YCZ7					Bcin10g03470.1	99.663	0	-	-	-
CCD49650.1	347835078	similar to SNF2-family ATP dependent chromatin remodeling factor snf21 [Botrytis cinerea T4]	347835078			G2YD02					Bcin10g03430.1	98.465	0	-	-	-
CCD49701.1	347835129	similar to fatty acid oxygenase [Botrytis cinerea T4]	347835129			G2YD53					Bcin04g05000.1	99.913	0	BcppoA90	BcppoB-like,ppoA90	Fatty acid oxygenase
CCD49790.1	347835218	similar to transcription factor Zn, C2H2 [Botrytis cinerea T4]	347835218			G2YDE2					Bcin04g04420.1	100	0	-	-	-
CCD49800.1	347835228	similar to amino acid transporter [Botrytis cinerea T4]	347835228		Similar to amino acid transporter	G2YDF2	BofuT4_P095080.1	FQ790321;CCD49800	11
CCD49809.1	347835237	similar to 60S acidic ribosomal protein P1 [Botrytis cinerea T4]	347835237		Similar to 60S acidic ribosomal protein P1	G2YDG1	BofuT4_P095170.1	FQ790321;CCD49809
CCD49817.1	347835245	similar to similar to PX domain-containing protein [Botrytis cinerea T4]	347835245			G2YDG9					Bcin04g04210.2	100	0	-	-	-
CCD49818.1	347835246	hypothetical protein BofuT4_P095260.1 [Botrytis cinerea T4]	347835246			G2YDH0					Bcin04g04200.1	100	2.23e-135	-	-	-
CCD49835.1	347835263	similar to 3-oxoacyl-(acyl-carrier-protein) reductase [Botrytis cinerea T4]	347835263		Similar to 3-oxoacyl-(Acyl-carrier-protein) reductase	G2YDI7	BofuT4_P095430.1	FQ790321;CCD49835
CCD49854.1	347835282	hypothetical protein BofuT4_P095620.1 [Botrytis cinerea T4]	347835282			G2YDK6					Bcin04g03960.1	100	0	Bcglc8	-	-
CCD49882.1	347835310	similar to AP-1 complex subunit mu [Botrytis cinerea T4]	347835310		Similar to AP-1 complex subunit mu	G2YDN4	BofuT4_P095900.1	FQ790321;CCD49882
CCD50022.1	347835450	similar to mandelate racemase/muconate lactonizing protein [Botrytis cinerea T4]	347835450		Similar to mandelate racemase/muconate lactonizing protein	G2YE24	BofuT4P151000001001	FQ790322;CCD50022
CCD50023.1	347835451	similar to short-chain dehydrogenase/reductase sdr [Botrytis cinerea T4]	347835451		Similar to short-chain dehydrogenase/reductase sdr	G2YE25	BofuT4P151000002001	FQ790322;CCD50023
CCD50057.1	347835485	glycoside hydrolase family 72 protein [Botrytis cinerea T4]	347835485		1,3-beta-glucanosyltransferase	G2YE59	BofuT4P151000008001	FQ790322;CCD50057
CCD50144.1	347835572	glycoside hydrolase family 61 protein [Botrytis cinerea T4]	347835572		Glycoside hydrolase family 61 protein	G2YEE6	BofuT4P14000003001	FQ790323;CCD50144
CCD50163.1	347835591	similar to choline kinase [Botrytis cinerea T4]	347835591			G2YEG5					Bcin09g06870.1	99.875	0	-	-	-
CCD50188.1	347835616	hypothetical protein BofuT4_P025870.1 [Botrytis cinerea T4]	347835616		Uncharacterized protein	G2YEJ0	BofuT4_P025870.1	FQ790323;CCD50188
CCD50215.1	347835643	similar to RTA1 domain protein [Botrytis cinerea T4]	347835643		Similar to RTA1 domain protein	G2YEL7	BofuT4_P091740.1	FQ790324;CCD50215	6
CCD50274.1	347835702	glycoside hydrolase family 43 protein [Botrytis cinerea T4]	347835702		Arabinan endo-1,5-alpha-L-arabinosidase	G2YES6	BofuT4P144000006001	FQ790324;CCD50274
CCD50357.1	347835785	similar to 26S protease regulatory subunit 6A [Botrytis cinerea T4]	347835785			G2YEW4					Bcin11g06020.1	100	0	Bcrpt5	-	-
CCD50420.1	347835848	similar to cytochrome P450 [Botrytis cinerea T4]	347835848		Similar to cytochrome P450	G2YF27	BofuT4P143000044001	FQ790325;CCD50420	1
CCD50476.1	347835904	hypothetical protein BofuT4_P088750.1 [Botrytis cinerea T4]	347835904		Uncharacterized protein	G2YFC8	BofuT4_P088750.1	FQ790326;CCD50476
CCD50508.1	347835936	glycoside hydrolase family 31 protein [Botrytis cinerea T4]	347835936		Glycoside hydrolase family 31 protein	G2YFG0	BofuT4P142000006001	FQ790326;CCD50508
CCD50540.1	347835968	carbohydrate esterase family 8 protein [Botrytis cinerea T4]	347835968		Carbohydrate esterase family 8 protein	G2YFJ2	BofuT4P142000008001	FQ790326;CCD50540
CCD50789.1	347836217	hypothetical protein BofuT4_P088520.1 [Botrytis cinerea T4]	347836217		Uncharacterized protein	G2YG91	BofuT4_P088520.1	FQ790328;CCD50789
CCD50817.1	347836245	hypothetical protein BofuT4_P087210.1 [Botrytis cinerea T4]	347836245			G2YGB9					Bcin09g05610.1	100	0	-	-	-
CCD50891.1	347836319	glycoside hydrolase family 3 protein [Botrytis cinerea T4]	347836319		Glycoside hydrolase family 3 protein	G2YGJ3	BofuT4P131000005001	FQ790330;CCD50891
CCD50902.1	347836330	similar to alcohol dehydrogenase (NADP dependent) [Botrytis cinerea T4]	347836330		Similar to alcohol dehydrogenase (NADP dependent)	G2YGK4	BofuT4_P086810.1	FQ790330;CCD50902
CCD50939.1	347836367	hypothetical protein BofuT4_P022070.1 [Botrytis cinerea T4]	347836367		Uncharacterized protein	G2YGQ5	BofuT4_P022070.1	FQ790332;CCD50939
CCD50940.1	347836368	hypothetical protein BofuT4_P022080.1 [Botrytis cinerea T4]	347836368		Uncharacterized protein	G2YGQ6	BofuT4_P022080.1	FQ790332;CCD50940
CCD51049.1	347836477	hypothetical protein BofuT4_P023170.1 [Botrytis cinerea T4]	347836477		Uncharacterized protein	G2YH15	BofuT4_P023170.1	FQ790332;CCD51049	4
CCD51132.1	347836560	similar to protein phosphatase 2C [Botrytis cinerea T4]	347836560			G2YHE5					Bcin04g00340.1	98.405	0	Bcptc3	BcPTC3	Type 2C Ser/Thr phosphatase (PP2C) (Yang el al., 2013)
CCD51188.1	347836616	similar to plasma membrane ATPase [Botrytis cinerea T4]	347836616		Similar to plasma membrane ATPase	G2YHK1	BofuT4_P085500.1	FQ790336;CCD51188	8
CCD51204.1	347836632	hypothetical protein BofuT4_P085660.1 [Botrytis cinerea T4]	347836632			G2YHL7					Bcin04g00870.1	98.898	0	-	-	-
CCD51289.1	347836717	hypothetical protein BofuT4_P015950.1 [Botrytis cinerea T4]	347836717			G2YHV2					Bcin03g07260.2	99.24	0	-	-	-
CCD51304.1	347836732	similar to 40S ribosomal protein S12 [Botrytis cinerea T4]	347836732			G2YHW7					Bcin03g07120.1	100	2.75e-108	Bcrps12	-	-
CCD51336.1	347836764	hypothetical protein BofuT4P10000011001 [Botrytis cinerea T4]	347836764		Uncharacterized protein	G2YHZ9	BofuT4P10000011001	FQ790337;CCD51336
CCD51448.1	347836876	similar to uracil phosphoribosyltransferase [Botrytis cinerea T4]	347836876		Similar to uracil phosphoribosyltransferase	G2YIB1	BofuT4_P017540.1	FQ790337;CCD51448
CCD51462.1	347836890	similar to nucleosome assembly protein [Botrytis cinerea T4]	347836890			G2YIC5					Bcin03g06090.1	100	0	Bcnap1	-	-
CCD51531.1	347836959	hypothetical protein BofuT4P10000034001 [Botrytis cinerea T4]	347836959		Uncharacterized protein	G2YIJ4	BofuT4P10000034001	FQ790337;CCD51531
CCD51604.1	347837032	glycoside hydrolase family 81 protein [Botrytis cinerea T4]	347837032		Glycoside hydrolase family 81 protein	G2YIR7	BofuT4P10000043001	FQ790337;CCD51604
CCD51755.1	347837183	hypothetical protein BofuT4P10000080001 [Botrytis cinerea T4]	347837183		Uncharacterized protein	G2YJ68	BofuT4P10000080001	FQ790337;CCD51755	1
CCD51836.1	347837264	hypothetical protein BofuT4_P021420.1 [Botrytis cinerea T4]	347837264		Uncharacterized protein	G2YJE9	BofuT4_P021420.1	FQ790337;CCD51836	3
CCD52138.1	347837566	similar to glycerol dehydrogenase [Botrytis cinerea T4]	347837566		Similar to glycerol dehydrogenase	G2YKJ0	BofuT4P103000004001	FQ790341;CCD52138
CCD52190.1	347837618	hypothetical protein BofuT4_P079850.1 [Botrytis cinerea T4]	347837618			G2YKP2					Bcin11g04290.1	100	0	-	-	-
CCD52211.1	347837639	similar to urea hydro-lyase/cyanamide hydratase [Botrytis cinerea T4]	347837639		Similar to urea hydro-lyase/cyanamide hydratase	G2YKR3	BofuT4_P080060.1	FQ790341;CCD52211
CCD52236.1	347837664	hypothetical protein BofuT4_P080310.1 [Botrytis cinerea T4]	347837664			G2YKT8					Bcin11g03990.2	100	0	-	-	-
CCD52269.1	347837697	similar to MFS sugar transporter [Botrytis cinerea T4]	347837697			G2YKX1					Bcin11g03760.1	100	0	-	-	-
CCD52275.1	347837703	similar to MFS sugar transporter [Botrytis cinerea T4]	347837703		Similar to MFS sugar transporter	G2YKX7	BofuT4_P080700.1	FQ790341;CCD52275	11
CCD52328.1	347837756	similar to ubiquitin-like protein SMT3 [Botrytis cinerea T4]	347837756			G2YL30					Bcin11g03430.1	100	5.95e-69	Bcsmt3	-	-
CCD52344.1	347837772	similar to MFS sugar transporter [Botrytis cinerea T4]	347837772		Similar to MFS sugar transporter	G2YL46	BofuT4_P078590.1	FQ790342;CCD52344	12
CCD52451.1	347837879	hypothetical protein BofuT4_P077440.1 [Botrytis cinerea T4]	347837879			G2YLF3					Bcin03g08220.1	99.805	0	Bcyrb2	-	-
CCD52560.1	347837988	similar to aminopeptidase [Botrytis cinerea T4]	347837988		Peptide hydrolase	G2YLR2	BofuT4P0000002001	FQ790344;CCD52560
CCD52587.1	347838015	hypothetical protein BofuT4_P000340.1 [Botrytis cinerea T4]	347838015		Uncharacterized protein	G2YLT9	BofuT4_P000340.1	FQ790344;CCD52587
CCD52620.1	347838048	similar to sulfite reductase subunit beta [Botrytis cinerea T4]	347838048			G2YLX2					Bcin12g03740.1	100	0	Bcmet5	-	-
CCD52668.1	347838096	similar to similar to APSES transcription factor [Botrytis cinerea T4]	347838096			G2YM20					Bcin12g04110.1	100	0	-	-	-
CCD52677.1	347838105	hypothetical protein BofuT4_P001240.1 [Botrytis cinerea T4]	347838105		Uncharacterized protein	G2YM29	BofuT4_P001240.1	FQ790344;CCD52677
CCD52893.1	347838321	hypothetical protein BofuT4_P138170.1 [Botrytis cinerea T4]	347838321			G2YMP5					Bcin07g04500.1	99.787	0	-	-	-
CCD52916.1	347838344	hypothetical protein BofuT4_P138400.1 [Botrytis cinerea T4]	347838344		Uncharacterized protein	G2YMR8	BofuT4_P138400.1	FQ790345;CCD52916
CCD52921.1	347838349	hypothetical protein BofuT4_P138450.1 [Botrytis cinerea T4]	347838349		Uncharacterized protein	G2YMS3	BofuT4_P138450.1	FQ790345;CCD52921
CCD53054.1	347838482	hypothetical protein BofuT4_P139780.1 [Botrytis cinerea T4]	347838482			G2YN56					Bcin07g03390.1	100	0	Bctop2	-	-
CCD53151.1	347838579	similar to acetoin dehydrogenase (diacetyl reductase) [Botrytis cinerea T4]	347838579		Similar to acetoin dehydrogenase (Diacetyl reductase)	G2YNF3	BofuT4_P121700.1	FQ790346;CCD53151
CCD53176.1	347838604	similar to carboxylesterase family protein (secreted protein) [Botrytis cinerea T4]	347838604		Carboxylic ester hydrolase	G2YNH8	BofuT4_P121950.1	FQ790346;CCD53176
CCD53193.1	347838621	hypothetical protein BofuT4_P122120.1 [Botrytis cinerea T4]	347838621			G2YNJ5					Bcin02g03970.1	100	0	-	-	-
CCD53232.1	347838660	similar to cytochrome c oxidase subunit 5A [Botrytis cinerea T4]	347838660		Similar to cytochrome c oxidase subunit 5A	G2YNN4	BofuT4_P122510.1	FQ790346;CCD53232
CCD53300.1	347838728	hypothetical protein BofuT4_P123190.1 [Botrytis cinerea T4]	347838728		Uncharacterized protein	G2YNV2	BofuT4_P123190.1	FQ790346;CCD53300
CCD53307.1	347838735	hypothetical protein BofuT4_P123260.1 [Botrytis cinerea T4]	347838735		Uncharacterized protein	G2YNV9	BofuT4_P123260.1	FQ790346;CCD53307
CCD53393.1	347838821	similar to RhoGAP protein [Botrytis cinerea T4]	347838821			G2YP45					Bcin05g06700.1	98.113	0	-	-	-
CCD53458.1	347838886	hypothetical protein BofuT4_P135030.1 [Botrytis cinerea T4]	347838886		Uncharacterized protein	G2YPB0	BofuT4_P135030.1	FQ790347;CCD53458
CCD53602.1	347839030	hypothetical protein BofuT4_P136470.1 [Botrytis cinerea T4]	347839030		Uncharacterized protein	G2YPQ4	BofuT4_P136470.1	FQ790347;CCD53602
CCD53660.1	347839088	hypothetical protein BofuT4_P137050.1 [Botrytis cinerea T4]	347839088			G2YPW2					Bcin05g04740.1	100	0	Bcmtc1	-	-
CCD53768.1	347839196	hypothetical protein BofuT4_P133220.1 [Botrytis cinerea T4]	347839196			G2YQ70					Bcin12g01280.2	99.741	0	Bcbbc1	-	-
CCD53850.1	347839278	similar to aspartic protease precursor (secreted protein) [Botrytis cinerea T4]	347839278		Similar to aspartic protease (Secreted protein)	G2YQF2	BofuT4P67000010001	FQ790348;CCD53850
CCD53892.1	347839320	similar to serine peptidase (secreted protein) [Botrytis cinerea T4]	347839320		Similar to serine peptidase (Secreted protein)	G2YQJ4	BofuT4_P130720.1	FQ790349;CCD53892
CCD54136.1	347839564	glycoside hydrolase family 1 protein [Botrytis cinerea T4]	347839564		Glycoside hydrolase family 1 protein	G2YR88	BofuT4P43000001001	FQ790350;CCD54136
CCD54145.1	347839573	hypothetical protein BofuT4_P128450.1 [Botrytis cinerea T4]	347839573		Uncharacterized protein	G2YR97	BofuT4_P128450.1	FQ790350;CCD54145	8
CCD54180.1	347839608	carbohydrate esterase family 1 protein [Botrytis cinerea T4]	347839608		Carbohydrate esterase family 1 protein	G2YRD2	BofuT4P43000002001	FQ790350;CCD54180
CCD54255.1	347839683	hypothetical protein BofuT4_P129550.1 [Botrytis cinerea T4]	347839683		Uncharacterized protein	G2YRK7	BofuT4_P129550.1	FQ790350;CCD54255
CCD54294.1	347839722	similar to peptide transporter [Botrytis cinerea T4]	347839722		Similar to peptide transporter	G2YRP6	BofuT4_P129940.1	FQ790350;CCD54294	9
CCD54296.1	347839724	similar to AP-2 complex subunit mu-1 [Botrytis cinerea T4]	347839724		Similar to AP-2 complex subunit mu-1	G2YRP8	BofuT4_P129960.1	FQ790350;CCD54296
CCD54430.1	347839858	glycoside hydrolase family 12 protein [Botrytis cinerea T4]	347839858		Glycoside hydrolase family 12 protein	G2YS32	BofuT4_P124780.1	FQ790351;CCD54430
CCD54449.1	347839877	hypothetical protein BofuT4_P124970.1 [Botrytis cinerea T4]	347839877		Uncharacterized protein	G2YS51	BofuT4_P124970.1	FQ790351;CCD54449
CCD54461.1	347839889	glycoside hydrolase family 7 protein [Botrytis cinerea T4]	347839889		Glucanase	G2YS63	BofuT4P36000006001	FQ790351;CCD54461
CCD54725.1	347840153	similar to sorting nexin-41 [Botrytis cinerea T4]	347840153			G2YSX7					Bcin13g00210.1	100	0	-	-	-
CCD54734.1	347840162	similar to translation initiation factor 3 [Botrytis cinerea T4]	347840162			G2YTH4					Bcin01g02050.1	100	8.45e-123	-	-	-
CCD54741.1	347840169	similar to cytochrome C oxidase polypeptide VIA [Botrytis cinerea T4]	347840169		Similar to cytochrome C oxidase polypeptide VIA	G2YTI1	BofuT4_P160300.1	FQ790352;CCD54741
CCD54755.1	347840183	hypothetical protein BofuT4_P160440.1 [Botrytis cinerea T4]	347840183			G2YTJ5					Bcin01g02240.1	99.876	0	-	-	-
CCD54815.1	347840243	similar to protein kinase and ribonuclease Ire1 [Botrytis cinerea T4]	347840243			G2YTQ5					Bcin01g02660.1	100	0	Bcire1	-	-
CCD54911.1	347840339	glycoside hydrolase family 38 protein [Botrytis cinerea T4]	347840339		Alpha-mannosidase	G2YT07	BofuT4P246000008001	FQ790352;CCD54911
CCD54926.1	347840354	similar to cytochrome P450 monooxygenase [Botrytis cinerea T4]	347840354		Similar to cytochrome P450 monooxygenase	G2YT22	BofuT4P246000017001	FQ790352;CCD54926
CCD54930.1	347840358	hypothetical protein BofuT4_P162190.1 [Botrytis cinerea T4]	347840358		Uncharacterized protein	G2YT26	BofuT4_P162190.1	FQ790352;CCD54930	1
CCD54984.1	347840412	similar to MFS sugar transporter [Botrytis cinerea T4]	347840412		Similar to MFS sugar transporter	G2YT80	BofuT4_P162730.1	FQ790352;CCD54984	12
CCD55006.1	347840434	similar to tfdA family taurine dioxygenase [Botrytis cinerea T4]	347840434		Similar to tfdA family taurine dioxygenase	G2YTA2	BofuT4_P162950.1	FQ790352;CCD55006
CCD55053.1	347840481	similar to DNA mismatch repair protein msh6 [Botrytis cinerea T4]	347840481			G2YTE9					Bcin01g04490.2	98.454	0	Bcmsh6	-	-
CCD55066.1	347840494	similar to GPR/FUN34 family protein [Botrytis cinerea T4]	347840494		Similar to GPR/FUN34 family protein	G2YTG2	BofuT4_P163550.1	FQ790352;CCD55066	6
CCD55189.1	347840617	similar to serine/threonine protein kinase [Botrytis cinerea T4]	347840617		Similar to serine/threonine protein kinase	G2YU91	BofuT4P213000007001	FQ790353;CCD55189
CCD55219.1	347840647	similar to acetyl-CoA carboxylase [Botrytis cinerea T4]	347840647			G2YUC1					Bcin07g06960.1	100	0	-	-	-
CCD55258.1	347840686	glycoside hydrolase family 1 protein [Botrytis cinerea T4]	347840686		Glycoside hydrolase family 1 protein	G2YUG0	BofuT4P210000002001	FQ790354;CCD55258
CCD55271.1	347840699	carbohydrate-Binding Module family 21 protein [Botrytis cinerea T4]	347840699			G2YUH3					Bcin07g06650.1	100	0	-	-	-
CCD55374.1	347840802	hypothetical protein BofuT4_P157700.1 [Botrytis cinerea T4]	347840802			G2YUS6					Bcin07g05950.1	98.813	0	-	-	-
CCD55381.1	347840809	similar to MFS sugar transporter [Botrytis cinerea T4]	347840809		Similar to MFS sugar transporter	G2YUT3	BofuT4_P157770.1	FQ790354;CCD55381	12
CCD55742.1	347841170	similar to ran-interacting Mog1 protein [Botrytis cinerea T4]	347841170			G2YVU4					Bcin02g06020.1	100	8.38e-144	Bcmog1	-	-
CCD55884.1	347841312	similar to zinc carboxypeptidase (secreted protein) [Botrytis cinerea T4]	347841312		Similar to zinc carboxypeptidase (Secreted protein)	G2YW86	BofuT4_P150160.1	FQ790358;CCD55884	1
CCD55886.1	347841314	hypothetical protein BofuT4_P150180.1 [Botrytis cinerea T4]	347841314			G2YW88					Bcin16g03650.1	98.926	0	Bcsyt1	-	-
CCD55925.1	347841353	glycoside hydrolase family 7 protein [Botrytis cinerea T4]	347841353		Glucanase	G2YWC7	BofuT4P145000002001	FQ790358;CCD55925
CCD55969.1	347841397	hypothetical protein BofuT4_P151010.1 [Botrytis cinerea T4]	347841397			G2YWH1					Bcin16g04250.2	100	0	-	-	-
CCD56021.1	347841449	similar to NAD-dependent formate dehydrogenase [Botrytis cinerea T4]	347841449		Similar to NAD-dependent formate dehydrogenase	G2YWM3	BofuT4_P151530.1	FQ790358;CCD56021
CCD56038.1	347841466	hypothetical protein BofuT4_P151700.1 [Botrytis cinerea T4]	347841466		Uncharacterized protein	G2YWP0	BofuT4_P151700.1	FQ790358;CCD56038	377
CCD56052.1	347841480	similar to MFS sugar transporter [Botrytis cinerea T4]	347841480		Similar to MFS sugar transporter	G2YWQ4	BofuT4_P151840.1	FQ790358;CCD56052	12
CCD56057.1	347841485	predicted protein [Botrytis cinerea T4]	347841485		Uncharacterized protein	G2YWQ9	BofuT4_P151890.1	FQ790358;CCD56057
CCD56261.1	347841689	similar to amino acid transporter [Botrytis cinerea T4]	347841689		Similar to amino acid transporter	G2YX23	BofuT4_P148710.1	FQ790359;CCD56261	11
CCD56273.1	347841701	similar to sorbitol dehydrogenase [Botrytis cinerea T4]	347841701			G2YX35					Bcin05g01150.1	100	0	-	-	-
CCD56484.1	347841912	hypothetical protein BofuT4_P146530.1 [Botrytis cinerea T4]	347841912		Uncharacterized protein	G2YXY6	BofuT4_P146530.1	FQ790360;CCD56484	1
CCD56489.1	347841917	hypothetical protein BofuT4P110000005001 [Botrytis cinerea T4]	347841917			G2YXZ1					Bcin01g01590.1	100	9.6e-57	Bccpd3	CPD3	0
CCD56492.1	347841920	hypothetical protein BofuT4_P146610.1 [Botrytis cinerea T4]	347841920			G2YXZ4					Bcin01g01620.1	95.333	1.78e-100	-	-	-
CCD56707.1	347842135	hypothetical protein BofuT4_P145150.1 [Botrytis cinerea T4]	347842135		Uncharacterized protein	G2YYK9	BofuT4_P145150.1	FQ790361;CCD56707	1
CCD56751.1	347842179	similar to MFS sugar transporter [Botrytis cinerea T4]	347842179		Similar to MFS sugar transporter	G2YYQ3	BofuT4_P140130.1	FQ790362;CCD56751	11
CCD56771.1	347842199	carbohydrate esterase family 5 protein [Botrytis cinerea T4]	347842199		Carbohydrate esterase family 5 protein	G2YYS3	BofuT4P101000001001	FQ790362;CCD56771
CCD56833.1	347842261	similar to short-chain dehydrogenase/reductase SDR [Botrytis cinerea T4]	347842261		Similar to short-chain dehydrogenase/reductase SDR	G2YYY5	BofuT4_P140950.1	FQ790362;CCD56833
CCD56845.1	347842273	glycoside hydrolase family 3 protein [Botrytis cinerea T4]	347842273		Glycoside hydrolase family 3 protein	G2YYZ7	BofuT4P101000009001	FQ790362;CCD56845
CCD56846.1	347842274	glycoside hydrolase family 31 protein [Botrytis cinerea T4]	347842274		Glycoside hydrolase family 31 protein	G2YYZ8	BofuT4P101000010001	FQ790362;CCD56846
CCD57050.1	347842478	hypothetical protein BofuT4P101000054001 [Botrytis cinerea T4]	347842478			G2YZK2					Bcin06g06110.1	100	4.94e-130	-	-	-
CCD57062.1	347842490	similar to TPA: ER membrane protein (Pkr1) [Botrytis cinerea T4]	347842490		Similar to TPA: ER membrane protein (Pkr1)	G2YZL4	BofuT4_P143240.1	FQ790362;CCD57062	2
CCD57072.1	347842500	hypothetical protein BofuT4_P143340.1 [Botrytis cinerea T4]	347842500			G2YZM4					Bcin06g06270.1	100	0	Bcnup159	-	-
AEY84326.1	374094008	acid protease 1, partial [Botrytis cinerea]	374094008		Acid protease 1	H6W9E1	acp1	JQ035929;AEY84326
EMR80536.1	472235562	putative methyltransferase domain-containing protein [Botrytis cinerea BcDW1]	347838896	0	hypothetical protein BofuT4_P135130.1	G2YPC0	BofuT4_P135130.1	FQ790347; CCD53468
EMR80567.1	472235595	putative alcohol dehydrogenase protein [Botrytis cinerea BcDW1]	472235595		Putative alcohol dehydrogenase protein	M7UB13	BcDW1_10833	KB708118;EMR80567
EMR80651.1	472235684	putative carboxypeptidase cpds protein [Botrytis cinerea BcDW1]	347829250	0	similar to serine carboxypeptidase (CpdS) (secreted protein)	G2XWS7	BofuT4_P052960.1	FQ790272; CCD44947
EMR80674.1	472235708	putative cp2 transcription factor protein [Botrytis cinerea BcDW1]	472235708			M7THR4					Bcin02g06140.1	96.407	0	-	-	-
EMR80733.1	472235775	putative glycoside hydrolase family 1 protein [Botrytis cinerea BcDW1]	472235775		Putative glycoside hydrolase family 1 protein	M7U2C3	BcDW1_10625	KB708104;EMR80733
EMR80735.1	472235777	putative rnb domain-containing protein [Botrytis cinerea BcDW1]	472235777			M7THB7					Bcin16g04000.1	99.928	0	Bcssd1	-	-
EMR80808.1	472235853	putative stf2-like protein [Botrytis cinerea BcDW1]	472235853			M7U2H0					Bcin04g01410.1	99.254	2.52e-97	-	-	-
EMR80823.1	472235871	putative alcohol dehydrogenase ii protein [Botrytis cinerea BcDW1]	347840278	0	similar to alcohol dehydrogenase	G2YTU0	BofuT4_P161390.1	FQ790352; CCD54850
EMR81150.1	472236211	putative amino acid permease protein [Botrytis cinerea BcDW1]	472236211		Putative amino acid permease protein	M7TIF5	BcDW1_10215	KB708085;EMR81150	12
EMR81238.1	472236301	putative glycoside hydrolase family 3 protein [Botrytis cinerea BcDW1]	347837942	0	glycoside hydrolase family 3 protein	G2YLL6	BofuT4P100000001001	FQ790343; CCD52514
EMR81254.1	472236317	putative atpase aaa+ type core protein [Botrytis cinerea BcDW1]	347837914	0	hypothetical protein BofuT4_P077790.1	G2YLI8	BofuT4_P077790.1	FQ790343; CCD52486
EMR81283.1	472236346	putative acyl binding protein [Botrytis cinerea BcDW1]	347837881	1e-60	similar to acyl CoA binding protein	G2YLF5	BofuT4_P077460.1	FQ790343; CCD52453
EMR81533.1	472236605	putative woronin body major protein [Botrytis cinerea BcDW1]	472236605			M7U4I7				EMR81533.1	Bcin08g01110.1	100	3.8e-122	Bchex	Bchex	Protein of the Woronin body
EMR81685.1	472236763	putative gluconate 5-dehydrogenase protein [Botrytis cinerea BcDW1]	472236763		Putative gluconate 5-dehydrogenase protein	M7TJX4	BcDW1_9603	KB708068;EMR81685
EMR81905.1	472236988	putative transcriptional activator xlnr protein [Botrytis cinerea BcDW1]	472236988			M7TKI4					Bcin12g02060.1	99.359	0	BcxlnR	xlnR	transcription factor_Cys6
EMR81946.1	472237031	putative calcium calmodulin-dependent protein kinase protein [Botrytis cinerea BcDW1]	472237031			M7TEN3					Bcin07g04730.1	100	0	Bccmk1	BcCMK1	Ca2?dependent kinase
EMR82168.1	472237263	putative rnp domain protein [Botrytis cinerea BcDW1]	472237263			M7U6E9					Bcin02g06440.2	98.571	0	-	-	-
EMR82454.1	472237563	putative deoxyuridine 5 -triphosphate nucleotidohydrolase protein [Botrytis cinerea BcDW1]	472237563		Putative deoxyuridine 5-triphosphate nucleotidohydrolase protein	M7TMT9	BcDW1_8947	KB708037;EMR82454
EMR82525.1	472237635	hypothetical protein BcDW1_8890 [Botrytis cinerea BcDW1]	347840638	1e-111	hypothetical protein BofuT4_P156060.1 [Botrytis cinerea T4]	G2YUB2	BofuT4_P156060.1	FQ790354;CCD55210	158
EMR82537.1	472237648	putative prolyl oligopeptidase protein [Botrytis cinerea BcDW1]	347840316	0	similar to dipeptidyl-peptidase V precursor	G2YSY4	BofuT4P246000007001	FQ790352; CCD54888
EMR82582.1	472237694	putative alpha-n- protein [Botrytis cinerea BcDW1]	472237694		Putative alpha-n-protein	M7UGC1	BcDW1_8770	KB708034;EMR82582
EMR82647.1	472237761	hypothetical protein BcDW1_8719 [Botrytis cinerea BcDW1]	472237761		Uncharacterized protein	M7UGI6	BcDW1_8719	KB708032;EMR82647
EMR82723.1	472237840	putative glycoside hydrolase family 1 protein [Botrytis cinerea BcDW1]	472237840		Putative glycoside hydrolase family 1 protein	M7U7Y2	BcDW1_8655	KB708029;EMR82723
EMR82739.1	472237856	putative calcium permease protein [Botrytis cinerea BcDW1]	472237856			M7TNR0					Bcin02g02930.1	100	0	Bcvnx1	-	-
EMR82810.1	472237931	putative condensin subunit cnd3 protein [Botrytis cinerea BcDW1]	472237931			M7TN47					Bcin15g02890.1	100	0	Bcycg1	-	-
EMR82960.1	472238084	putative amino acid transporter protein [Botrytis cinerea BcDW1]	347828690	0	similar to amino acid transporter	G2XV67	BofuT4_P059670.1	FQ790270; CCD44387	12
EMR82962.1	472238086	putative arginase family protein [Botrytis cinerea BcDW1]	472238086		Putative arginase family protein	M7UHE4	BcDW1_8396	KB708022;EMR82962
EMR83018.1	472238143	putative swi snf and rsc complex subunit ssr4 protein [Botrytis cinerea BcDW1]	472238143			M7U8Q6					Bcin07g02580.1	99.468	0	-	-	-
EMR83393.1	472238534	hypothetical protein BcDW1_7937 [Botrytis cinerea BcDW1]	472238534		Uncharacterized protein	M7U9T3	BcDW1_7937	KB708005;EMR83393
EMR83417.1	472238558	putative protein kinase protein [Botrytis cinerea BcDW1]	347829136	0	BcCLA4, mitogen-activated protein kinase : p21-activated kinasen (PAK)	G2XWG3	BofuT4_P051820.1	FQ790272; CCD44833
EMR83521.1	472238666	hypothetical protein BcDW1_7861 [Botrytis cinerea BcDW1]	472238666		Uncharacterized protein	M7TJ40	BcDW1_7861	KB708001;EMR83521
EMR83522.1	472238667	hypothetical protein BcDW1_7862 [Botrytis cinerea BcDW1]	472238667		Uncharacterized protein	M7UIZ7	BcDW1_7862	KB708001;EMR83522	2
EMR83550.1	472238698	putative carbohydrate-binding module family 1 protein [Botrytis cinerea BcDW1]	472238698		Putative carbohydrate-binding module family 1 protein	M7TQ63	BcDW1_7816	KB707998;EMR83550
EMR83554.1	472238702	putative tripeptidyl-peptidase 1 precursor protein [Botrytis cinerea BcDW1]	472238702		Putative tripeptidyl-peptidase 1 protein	M7TQY0	BcDW1_7820	KB707998;EMR83554
EMR83596.1	472238746	putative alpha-l-rhamnosidase protein [Botrytis cinerea BcDW1]	347837768	0	glycoside hydrolase family 78 protein	G2YL42	BofuT4_P078550.1	FQ790342; CCD52340
EMR83650.1	472238803	putative choline dehydrogenase protein [Botrytis cinerea BcDW1]	347441602	0	similar to glucose-methanol-choline oxidoreductase:GMC oxidoreductase	G2YBD2	BofuT4_P102240.1	FQ790311; CCD34523
EMR83706.1	472238862	putative benzoate 4-monooxygenase cytochrome p450 protein [Botrytis cinerea BcDW1]	347831660	0	similar to high nitrogen upregulated cytochrome P450 monooxygenase 2	G2Y3W7	BofuT4_P005160.1	FQ790286; CCD47357
EMR83771.1	472238936	putative nad-specific glutamate dehydrogenase protein [Botrytis cinerea BcDW1]	472238936			M7TJU9					Bcin03g07670.1	100	0	Bcgdh2	-	-
EMR83858.1	472239027	putative mixed-linked protein [Botrytis cinerea BcDW1]	472239027		Putative mixed-linked protein	M7UB49	BcDW1_7490	KB707977;EMR83858	1
EMR84187.1	472239369	putative ubiquinol-cytochrome-c reductase cytochrome c1 protein [Botrytis cinerea BcDW1]	472239369		Putative ubiquinol-cytochrome-c reductase cytochrome c1 protein	M7UKR8	BcDW1_7215	KB707964;EMR84187
EMR84331.1	472239523	hypothetical protein BcDW1_7010 [Botrytis cinerea BcDW1]	472239523			M7TLF9					Bcin05g04240.1	100	1.31e-133	-	-	-
EMR84614.1	472239820	putative mitochondrial membrane fission protein [Botrytis cinerea BcDW1]	472239820			M7TTU0					Bcin07g03580.1	93.445	0	-	-	-
EMR84844.1	472240064	putative uba ts-n domain containing protein [Botrytis cinerea BcDW1]	472240064			M7TUH0					Bcin02g00910.1	100	0	Bcede1	-	-
EMR84915.1	472240135	putative vacuolar aspartyl aminopeptidase lap4 protein [Botrytis cinerea BcDW1]	347832584	0	similar to etalloaminopeptidase	G2Y6M9	BofuT4_P106650.1	FQ790293; CCD48281
EMR84935.1	472240156	putative beta glucosidase protein [Botrytis cinerea BcDW1]	347836311	0	glycoside hydrolase family 3 protein (Beta-glucosidase)	G2YGI5	BofuT4P131000003001	FQ790330; CCD50883
EMR84991.1	472240213	putative glycosyl hydrolase family 10 protein [Botrytis cinerea BcDW1]	347837268	0	glycoside hydrolase family 10 protein (Beta-xylanase)	G2YJF3	BofuT4P10000103001	FQ790337; CCD51840
EMR85041.1	472240264	putative lysine acetyltransferase protein [Botrytis cinerea BcDW1]	472240264		Putative lysine acetyltransferase protein	M7TNC1	BcDW1_6346	KB707923;EMR85041
EMR85085.1	472240312	putative xylosidase : arabinofuranosidase protein [Botrytis cinerea BcDW1]	472240312		Putative xylosidase : arabinofuranosidase protein	M7TUX0	BcDW1_6279	KB707919;EMR85085
EMR85105.1	472240333	putative coronin-6 protein [Botrytis cinerea BcDW1]	472240333			M7TUZ2					Bcin16g00960.1	100	0	Bccrn1	-	-
EMR85261.1	472240491	putative glycosyl hydrolase protein [Botrytis cinerea BcDW1]	347441402	0	glycoside hydrolase family 76 protein	G2YAT2	BofuT4P19000005001	FQ790307; CCD34323
EMR85352.1	472240593	putative carbohydrate esterase family 16 protein [Botrytis cinerea BcDW1]	347842520	0	carbohydrate esterase family 16 protein	G2YZP4	BofuT4_P143540.1	FQ790362; CCD57092
EMR85411.1	472240653	hypothetical protein BcDW1_5975 [Botrytis cinerea BcDW1]	472240653			M7TPD1					Bcin12g00240.1	97.826	9.94e-119	-	-	-
EMR85425.1	472240667	putative endo beta-xylanase protein [Botrytis cinerea BcDW1]	472240667		Endo-1,4-beta-xylanase	M7TVV3	BcDW1_5989	KB707904;EMR85425
EMR85534.1	472240785	putative set domain-containing protein 5 protein [Botrytis cinerea BcDW1]	347826724	0	similar to SET domain protein, partial sequence	G2XNG5	BofuT4_P075040.1	FQ790246; CCD42421
EMR85697.1	472240951	putative fad dependent oxidoreductase protein [Botrytis cinerea BcDW1]	472240951			M7UPQ8					Bcin07g04390.1	100	0	-	-	-
EMR85959.1	472241229	putative ekdA protein [Botrytis cinerea BcDW1]	347836067	6e-51	ekdA	G2YFU1	BofuT4_P024480.1	FQ790327; CCD50639
EMR85961.1	472241231	putative nadh-ubiquinone oxidoreductase protein [Botrytis cinerea BcDW1]	472241231		Putative nadh-ubiquinone oxidoreductase protein	M7TQV8	BcDW1_5412	KB707876;EMR85961	1
EMR86066.1	472241338	putative carboxylesterase protein [Botrytis cinerea BcDW1]	347829778	0	similar to carboxylesterase (secreted protein)	G2XYD8	BofuT4_P044930.1	FQ790278; CCD45475	1
EMR86068.1	472241340	putative nuclear transcription factor y subunit b-3 protein [Botrytis cinerea BcDW1]	472241340			M7UH44					Bcin01g05260.3	100	1.03e-154	Bchap3	-	-
EMR86102.1	472241374	putative glutathione s-transferase protein [Botrytis cinerea BcDW1]	50949205	1e-150	glutathione S-transferase	Q6A2T3	gstII	AJ605723; CAE55152
EMR86249.1	472241533	putative 26s proteasome regulatory subunit rpn2 protein [Botrytis cinerea BcDW1]	472241533			M7TYC3					Bcin01g10980.1	100	0	Bcrpn2	-	-
EMR86610.1	472241905	putative methionine vitamin-b12 protein [Botrytis cinerea BcDW1]	347838747	0	similar to methionine synthase	G2YNX1	BofuT4_P123380.1	FQ790346; CCD53319
EMR86794.1	472242094	putative thioredoxin protein [Botrytis cinerea BcDW1]	347838120	0	hypothetical protein BofuT4_P001390.1	G2YM44	BofuT4_P001390.1	FQ790344; CCD52692
EMR87035.1	472242337	putative carbohydrate-binding module family 48 protein [Botrytis cinerea BcDW1]	472242337			M7U0E2					Bcin04g01640.1	100	0	-	-	-
EMR87380.1	472242694	putative heterochromatin protein one protein [Botrytis cinerea BcDW1]	472242694			M7U1E5					Bcin13g05340.1	100	3.21e-180	Bchp1	BcHP1	Heterochromatin protein 1
EMR87384.1	472242698	putative nadh-dependent flavin oxidoreductase protein [Botrytis cinerea BcDW1]	347441000	0	similar to NADH-dependent flavin oxidoreductase	G2XTQ3	BofuT4_P063190.1	FQ790266; CCD33921
EMR88408.1	472243768	putative nadph-dependent fmn reductase protein [Botrytis cinerea BcDW1]	472243768		Putative nadph-dependent fmn reductase protein	M7UNE1	BcDW1_2945	KB707786;EMR88408
EMR88432.1	472243793	putative glycoside hydrolase family 36 protein [Botrytis cinerea BcDW1]	347833421	0	glycoside hydrolase family 36 protein	G2Y942	BofuT4P22000022001	FQ790300; CCD49118
EMR88490.1	472243851	putative mucin-7 precursor protein [Botrytis cinerea BcDW1]	472243851			M7U4I5					Bcin06g02310.1	100	0	-	-	-
EMR88596.1	472243957	putative glycine-rich rna-binding protein [Botrytis cinerea BcDW1]	472243957			M7TY50					Bcin06g03420.1	92.265	1.23e-98	-	-	-
EMR88604.1	472243965	putative duf1237 domain-containing protein [Botrytis cinerea BcDW1]	347832421	0	hypothetical protein BofuT4_P111310.1	G2Y666	BofuT4_P111310.1	FQ790291; CCD48118	1
EMR88994.1	472244377	putative carbohydrate esterase family 16 protein [Botrytis cinerea BcDW1]	472244377		Putative carbohydrate esterase family 16 protein	M7U5N4	BcDW1_2254	KB707763;EMR88994
EMR89056.1	472244439	hypothetical protein BcDW1_2317 [Botrytis cinerea BcDW1]	472244439			M7TZG7					Bcin11g03860.2	100	0	-	-	-
EMR89175.1	472244563	putative duf124 domain-containing protein [Botrytis cinerea BcDW1]	472244563		Putative duf124 domain-containing protein	M7U6E2	BcDW1_2185	KB707758;EMR89175
EMR89436.1	472244834	putative cactin protein [Botrytis cinerea BcDW1]	472244834		Putative cactin protein	M7U0K2	BcDW1_1894	KB707748;EMR89436
EMR89569.1	472244968	putative pt repeat family protein [Botrytis cinerea BcDW1]	472244968			M7U787					Bcin16g01550.2	99.632	0	-	-	-
EMR89627.1	472245035	putative serine threonine-protein kinase ppk6 protein [Botrytis cinerea BcDW1]	472245035			M7V0C1					Bcin10g03280.1	99.917	0	-	-	-
EMR90008.1	472245434	putative bsd domain-containing protein [Botrytis cinerea BcDW1]	472245434			M7USL6					Bcin13g02990.1	100	0	-	-	-
EMR90018.1	472245444	putative hydrolase or acyltransferase of alpha beta superfamily protein [Botrytis cinerea BcDW1]	472245444		Putative hydrolase or acyltransferase of alpha beta superfamily protein	M7USM7	BcDW1_1500	KB707720;EMR90018
EMR90117.1	472245548	putative endoglucanase 1 protein [Botrytis cinerea BcDW1]	347832284	0	glycoside hydrolase family 5 protein	G2Y666	BofuT4_P111310.1	FQ790291; CCD48118
EMR90302.1	472245741	putative beta-lactamase family protein [Botrytis cinerea BcDW1]	347829071	0	similar to beta-lactamase	G2XW98	BofuT4_P056690.1	FQ790271; CCD44768
EMR90326.1	472245765	hypothetical protein BcDW1_1141 [Botrytis cinerea BcDW1]	472245765			M7U351					Bcin09g04710.1	100	0	-	-	-
EMR90374.1	472245814	putative pds5 spo76 protein [Botrytis cinerea BcDW1]	472245814			M7U9F1					Bcin13g00480.1	99.824	0	Bcpds5	-	-
EMR90742.1	472246198	putative mfs toxin efflux pump protein [Botrytis cinerea BcDW1]	347837052	0	similar to MFS multidrug transporter	G2YIT7	BofuT4_P019300.1	FQ790337; CCD51624	10
EMR90781.1	472246238	putative ribonuclease t2 protein [Botrytis cinerea BcDW1]	472246238		Putative ribonuclease t2 protein	M7U4I8	BcDW1_576	KB707689;EMR90781
EMR90896.1	472246360	hypothetical protein BcDW1_462 [Botrytis cinerea BcDW1]	472246360		Uncharacterized protein	M7U4U4	BcDW1_462	KB707682;EMR90896	6
EMR90922.1	472246387	putative acetamidase formamidase protein [Botrytis cinerea BcDW1]	472246387		Putative acetamidase formamidase protein	M7V3U4	BcDW1_381	KB707681;EMR90922
EMR90944.1	472246409	putative fad- protein [Botrytis cinerea BcDW1]	472246409		Putative fad-protein	M7UAY5	BcDW1_403	KB707681;EMR90944
EMR90953.1	472246418	putative glycoside hydrolase family 61 protein [Botrytis cinerea BcDW1]	472246418		Putative glycoside hydrolase family 61 protein	M7UV62	BcDW1_412	KB707681;EMR90953
EMR90993.1	472246458	putative membrane dipeptidase protein [Botrytis cinerea BcDW1]	347827257	0	similar to membrane dipeptidase	G2XQ66	BofuT4P87000003001	FQ790251; CCD42954	1
EMR91002.1	472246468	putative pbsp domain-containing protein [Botrytis cinerea BcDW1]	347830431	0	hypothetical protein BofuT4_P116780.1	G2Y0G3	BofuT4_P116780.1	FQ790281; CCD46128
EMR91053.1	472246520	hypothetical protein BcDW1_286 [Botrytis cinerea BcDW1]	472246520			M7UVG0					Bcin07g06520.1	100	0	-	-	-
EMR91078.1	472246546	putative glutathione-dependent formaldehyde dehydrogenase protein [Botrytis cinerea BcDW1]	472246546		S-(hydroxymethyl)glutathione dehydrogenase	M7UVI6	BcDW1_181	KB707678;EMR91078
EMR91092.1	472246560	hypothetical protein BcDW1_195 [Botrytis cinerea BcDW1]	472246560			M7V4B0					Bcin14g00890.1	99.379	0	Bcpbp1	-	-
EMR91254.1	472246726	putative exo-beta glucanase protein [Botrytis cinerea BcDW1]	472246726		Putative exo-beta glucanase protein	M7UBX0	BcDW1_76	KB707674;EMR91254
EMR91260.1	472246732	hypothetical protein BcDW1_82 [Botrytis cinerea BcDW1]	472246732		Uncharacterized protein	M7UC75	BcDW1_82	KB707674;EMR91260
EMR91267.1	472246739	putative o-methyltransferase protein [Botrytis cinerea BcDW1]	347830842	0	similar to o-methyltransferase	G2Y1J9	BofuT4_P041500.1	FQ790282; CCD46539
CCD42947.2	507414467	glycoside hydrolase family 78 protein [Botrytis cinerea T4]	507414467		Glycoside hydrolase family 78 protein	G2XQ59	BofuT4P87000001001	FQ790251;CCD42947
CCD43799.2	507414476	glycoside hydrolase family 51 protein [Botrytis cinerea T4]	507414476		Glycoside hydrolase family 51 protein	G2XT85	BofuT4P5000011001	FQ790265;CCD43799
CCD44345.2	507414488	glycoside hydrolase family 6 protein [Botrytis cinerea T4]	507414488		Glucanase	G2XV25	BofuT4P51000027001	FQ790270;CCD44345
CCD45102.2	507414494	glycoside hydrolase family 35 protein [Botrytis cinerea T4]	507414494		Beta-galactosidase	G2XX24	BofuT4P3000015001	FQ790275;CCD45102
CCD50597.2	507414558	similar to epoxide hydrolase [Botrytis cinerea T4]	507414558		Similar to epoxide hydrolase	G2YFP9	BofuT4P13000010001	FQ790327;CCD50597
CCD53182.2	507414596	similar to aldehyde dehydrogenase [Botrytis cinerea T4]	507414596		Similar to aldehyde dehydrogenase	G2YNI4	BofuT4P8000002001	FQ790346;CCD53182
AGN48996.1	510787197	NADH dehydrogenase subunit 5 (mitochondrion) [Botrytis cinerea B05.10]	510787197		NADH-ubiquinone oxidoreductase chain 5	R9U4F5	BC1G_20001	KC832409;AGN48996	16
AGN49004.1	510787205	cytochrome c oxidase subunit 1 (mitochondrion) [Botrytis cinerea B05.10]	510787205		Cytochrome c oxidase subunit 1	R9U320	BC1G_20024	KC832409;AGN49004	12
AGN49027.1	510787228	NADH dehydrogenase subunit 2 (mitochondrion) [Botrytis cinerea B05.10]	510787228		NADH dehydrogenase subunit 2	R9U119	BC1G_20007	KC832409;AGN49027	12
AGN49030.1	510787231	cytochrome c oxidase subunit 2 (mitochondrion) [Botrytis cinerea B05.10]	510787231		Cytochrome c oxidase subunit 2	R9U1R1	BC1G_20005	KC832409;AGN49030	2
AHL24869.1	589918265	stress-activated mitogen-activated protein kinase [Botrytis cinerea]	589918265			W8NY90					Bcin15g03580.2	100	0	Bcsak1	BcSAK1	mitogen-activated protein kinase
XP_001561237.2	1377701398	hypothetical protein BC1G_00322 [Botrytis cinerea B05.10]	1377701398			A6RIQ1.1 (obsolete);				XP_001561237.2	Bcin01g06710.1	100	0	-	-	-
XP_001551082.2	1377703926	CBS/PB1 domain-containing protein [Botrytis cinerea B05.10]	1377703926			A6SCK0.1 (obsolete);				XP_001551082.2	Bcin02g07550.1	100	0	-	-	-
XP_001560772.2	1377705260	hypothetical protein BC1G_00800 [Botrytis cinerea B05.10]	1377705260			A6RK29.1 (obsolete);				XP_001560772.2	Bcin03g05070.1	100	0	-	-	-
XP_001555378.2	1377705431	hypothetical protein BC1G_06083 [Botrytis cinerea B05.10]	1377705431			A6RZR4.1 (obsolete);				XP_001555378.2	Bcin03g06080.1	100	0	Bcmyo2	-	-
XP_001545301.2	1377706160	phosphorylcholine transferase [Botrytis cinerea B05.10]	1377706160			A6STT0.1 (obsolete);				XP_001545301.2	Bcin04g00330.1	100	0	Bcpct1	-	-
XP_001557519.2	1377706884	hypothetical protein BC1G_04129 [Botrytis cinerea B05.10]	1377706884			A6RTN0.1 (obsolete);				XP_001557519.2	Bcin04g04030.1	100	1.3e-148	-	-	-
XP_001560383.2	1377709330	hypothetical protein BC1G_01215 [Botrytis cinerea B05.10]	1377709330			A6RL93.1 (obsolete);				XP_001560383.2	Bcin06g02000.1	100	0	-	-	-
XP_001559090.2	1377710023	conserved hypothetical protein [Botrytis cinerea B05.10]	1377710023	0.0	hypothetical protein BCIN_06g05520 [Botrytis cinerea B05.10]	A6RP81.1 (obsolete);				XP_001559090.2	Bcin06g05520.1	100	0	-	-	-
XP_001549250.2	1377710181	60S acidic ribosomal protein P0 [Botrytis cinerea B05.10]	1377710181			A6SHR5.1 (obsolete);				XP_001549250.2	Bcin06g06330.1	100	0	Bcrpp0	-	-
XP_001551575.2	1377714172	hypothetical protein BC1G_09949 [Botrytis cinerea B05.10]	1377714172			A6SAZ4.1 (obsolete);				XP_001551575.2	Bcin09g03820.2	100	0	-	-	-
XP_001555698.2	1377715192	hypothetical protein BC1G_05072 [Botrytis cinerea B05.10]	1377715192			A6RZ13.1 (obsolete);				XP_001555698.2	Bcin10g01550.1	100	0	-	-	-
XP_001557953.2	1377717385	hypothetical protein BC1G_03535 [Botrytis cinerea B05.10]	1377717385			A6RSW2.1 (obsolete);				XP_001557953.2	Bcin12g00490.1	100	0	-	-	-
XP_001554782.2	1377719499	hypothetical protein BC1G_06430 [Botrytis cinerea B05.10]	1377719499			A6S1X1.1 (obsolete);				XP_001554782.2	Bcin13g05360.1	100	0	-	-	-
XP_001558038.1	154317437				Bcap8. Aspartil proteas, hidrolasa, proteasa
XP_001548776.1	154296693				Botrytis cinerea hypothetical protein
XP_001560868.1	154323107				Botrytis cinerea hypothetical protein
CAA93256.1	1177244				Botrytis cinerea hypothetical protein
XP_001549349.1	154297848				Botrytis cinerea hypothetical protein
XP_024547538.1	1377704612				Bcpg4
XP_001558280.1	154317922				Botrytis cinerea hypothetical protein
XP_001558917.2	1377702869				Botrytis cinerea hypothetical protein
XP_001550707.1	154300584				Botrytis cinerea hypothetical protein
XP_001551875.1	154302933				Botrytis cinerea hypothetical protein
XP_001552808.1	154304809				Botrytis cinerea hypothetical protein
XP_024546897.1	1377702755				Botrytis cinerea hypothetical protein
XP_001558008.1	154317376				Botrytis cinerea hypothetical protein
XP_001547382.1	154293875				Botrytis cinerea hypothetical protein
XP_001553590.2	1377701951				Botrytis cinerea hypothetical protein
XP_024552378.1	1377718506				Botrytis cinerea hypothetical protein
XP_001555330.1	154312003				Botrytis cinerea hypothetical protein
XP_024547526.1	1377704573				Botrytis cinerea hypothetical protein
XP_001557541.1	154316440				Botrytis cinerea hypothetical protein
XP_024547047.1	1377703210				Botrytis cinerea hypothetical protein
XP_001559200.1	154319766				Botrytis cinerea hypothetical protein
XP_024546814.1	1377702539				Botrytis cinerea hypothetical protein
XP_024550248.1	1377712404				Botrytis cinerea hypothetical protein
XP_024548479.1	1377707266				Botrytis cinerea hypothetical protein
XP_024551175.1	1377714976				Botrytis cinerea hypothetical protein
XP_001554182.1	154309698				Botrytis cinerea hypothetical protein
XP_001553707.1	154308743				Botrytis cinerea hypothetical protein
XP_001551405.1	154301988				Botrytis cinerea hypothetical protein
XP_024553300.1	1377721195				Botrytis cinerea hypothetical protein
XP_001545265.2	1377713241				Botrytis cinerea hypothetical protein
XP_001557356.1	154316069				Botrytis cinerea hypothetical protein
XP_024550333.1	1377712622				Bcpme1
XP_024547675.1	1377704979				Botrytis cinerea hypothetical protein
XP_001550245.1	154299653				Botrytis cinerea hypothetical protein
XP_024547896.1	1377705628				Botrytis cinerea hypothetical protein
XP_024547895.1	1377705626				Botrytis cinerea hypothetical protein
XP_001552971.1	154305136				Botrytis cinerea hypothetical protein
XP_001548290.1	154295712				Botrytis cinerea hypothetical protein
XP_024553208.1	1377720920				Botrytis cinerea hypothetical protein
XP_001550078.1	154299317				Botrytis cinerea hypothetical protein
XP_001553936.2	1377718167				Botrytis cinerea hypothetical protein
XP_001560320.1	154322010				Botrytis cinerea hypothetical protein
XP_001548433.1	154296000				Botrytis cinerea hypothetical protein
XP_024551493.1	1377715903				Botrytis cinerea hypothetical protein
XP_001551395.1	154301968				Botrytis cinerea hypothetical protein
XP_001558301.1	154317964				Botrytis cinerea hypothetical protein
XP_001558631.1	154318626				Botrytis cinerea hypothetical protein
Supplementary Table S1.A. Exclusive or overexpressed proteins identified under TCW conditions in B. cinerea proteomes (membranome, phosphoproteome, phosphomembranome and secretome)

## Sheet: Sup.Table S1.B
NCBI protein Ac	Accession used	Accession (número)	Description	Accesion updated (blastp)	E- value	Protein_Name (Blast)	Uniprot Accession	Protein_Gene_Name	Embl_DDBJ_GenBank		accesion	B. cinerea database	Query	Subject	% ID	E-value	Gene_Symbol	usual_names	further_description		NCBI Protein Accession
AAB60307.1	1002511	1002511	beta-tubulin [Botrytis cinerea]	1002511		Tubulin beta chain	P53373	tubA(benA;btuB)	Z69263;U27198;U28267;CAA93254;AAB60307;AAB60296
O13419.1	3182891	3182891	RecName: Full=Actin	3182891		Actin	O13419	actA	AJ000335;CAA04009
AAC64375.1	3282220	3282220	thiamine synthase homolog [Botrytis cinerea]	3282220		Thiamine synthase homolog	O94101	BcNMT1	U68718;AAC64375
AAC24957.1	3282229	3282229	NADP-dependent leukotriene b4 12-hydroxydehydrogenase, partial [Botrytis cinerea]	3282229		NADP-dependent leukotriene b4 12-hydroxydehydrogenase	Q9Y7W3		U68722;AAC24957
AAF20155.1	6636350	6636350	cystathionine beta-lyase [Botrytis cinerea]	6636350		Cystathionine beta-lyase	Q9UV02	metC	AF211176;AAF20155
P87018.1	6919950	6919950	RecName: Full=Ras-like protein; Flags: Precursor	6919950		RecName: Full=Ras-like protein; Flags: Precursor	P87018	ras1	U79558; AAB51236
CAC41639.1	14456048	14456048	BcatrD protein [Botrytis cinerea]	14456048		BcatrD protein	Q96VL9	BcatrD	AJ272521;CAC41639
AAM14606.1	20162483	20162483	chitin synthase class III [Botrytis cinerea]	20162483		Chitin synthase class III	Q8TG14	bcchsIII	AF494188;AAM14606
AAQ16573.1	33357682	33357682	cytosolic cyclophilin 1 [Botrytis cinerea]	33357682		Peptidyl-prolyl cis-trans isomerase	Q6WP52	BCP1	AY277722;AAQ16573
AAQ16574.1	33357702	33357702	CND11p [Botrytis cinerea]	33357702		CND11p	Q6WP51	CND11	AY277723;AAQ16574
AAQ16576.1	33357704	33357704	CND5p [Botrytis cinerea]	33357704		CND5p	Q6WP49	CND5	AY277723;AAQ16576
AAR13364.1	38195404	38195404	aspartic proteinase precursor [Botrytis cinerea]	38195404		Aspartic proteinase	Q6H2K5	Bcap2	AY361913;AAR13364
AAR90245.1	40787342	40787342	polyketide synthase [Botrytis cinerea]	40787342		Polyketide synthase	Q6RKJ1	PKS9	AY495614;AAR90245
AAR90249.1	40787350	40787350	polyketide synthase [Botrytis cinerea]	40787350		Polyketide synthase	Q6RKI7	PKS13	AY495618;AAR90249
CAE76653.1	49523481	49523481	NADPH cytochrome P450 oxidoreductase [Botrytis cinerea]	49523481		NADPH--cytochrome P450 reductase	Q6H9H8	cpr1	AJ609393;CAE76653
AAU87358.1	52788541	52788541	fructose transporter 1 [Botrytis cinerea]	52788541		Fructose transporter 1	Q5XTQ5	frt1	AY738713;AAU87358
Q6WP50.1	74628035	74628035	RecName: Full=Presilphiperfolan-8-beta-ol synthase; Short=PSPS; AltName: Full=Botrydial synthesis protein 2; AltName: Full=Calcineurin-dependent protein 15; AltName: Full=Sesquiterpene cyclase BOT2; AltName: Full=Sesquiterpene synthase BOT2	74628035		Presilphiperfolan-8-beta-ol synthase	Q6WP50	BOT2(CND15)	AY277723;AAQ16575
ABA25866.1	75706628	75706628	PIC5 protein [Botrytis cinerea]	75706628		Peptidyl-prolyl cis-trans isomerase	Q2LK92	PIC5	DQ140393;ABA25866
ABA86970.1	77540231	77540231	farnesyl diphosphate synthase [Botrytis cinerea]	77540231		Farnesyl diphosphate synthase	Q0ZS32		DQ178416;ABA86970
ABC84216.1	85792474	85792474	mannitol dehydrogenase [Botrytis cinerea]	85792474		Mannitol dehydrogenase	Q0QJJ3	mtd1	DQ355213;ABC84216
ABG25558.1	109137809	109137809	trehalose-6-phosphate synthase [Botrytis cinerea]	109137809		Alpha,alpha-trehalose-phosphate synthase (UDP-forming)	Q156F5		DQ632610;ABG25558
CAJ87068.1	110162100	110162100	ABA4 protein [Botrytis cinerea]	110162100		ABA4 protein	Q14RS1	aba4	AM237450;CAJ87068
CAM91322.1	145651321	145651321	endopolygalacturonase 2, partial [Botrytis cinerea]	145651321		Endopolygalacturonase 2	A4VB31	pg2	AM697717;CAM91322
XP_001545123.1	154288757	154288757	hypothetical protein BC1G_16371 [Botrytis cinerea B05.10]	472244964		Putative homeobox domain-containing protein	M7U7F4	BcDW1_1823	KB707747;EMR89565
XP_001545136.1	154288799	154288799	hypothetical protein BC1G_16358 [Botrytis cinerea B05.10]	472240317	3e-146	Putative benzoate 4-monooxygenase cytochrome p450 protein	M7TUX6	BcDW1_6284	KB707919;EMR85090
XP_001545154.1	154288857	154288857	hypothetical protein BC1G_16340 [Botrytis cinerea B05.10]	563290907	4e-89	Eukaryotic translation initiation factor 1A	W9C6V9	SBOR_8134	ESZ91473
XP_001545252.1	154289185	154289185	hypothetical protein BC1G_16223, partial [Botrytis cinerea B05.10]	347839264	1e-159	Deoxyhypusine hydroxylase	G2YQD8	LIA1(BofuT4_P133900.1)	FQ790348;CCD53836
XP_001545263.1	154289220	154289220	hypothetical protein BC1G_16210 [Botrytis cinerea B05.10]	472244963	0	Uncharacterized protein	M7U783	BcDW1_1822	KB707747;EMR89564
XP_001545301.1	154289333	154289333	phosphorylcholine transferase [Botrytis cinerea B05.10]	347836559	0	similar to cholinephosphate cytidylyltransferase	G2YHE4	BofuT4_P084930.1	FQ790336;CCD51131
XP_001545304.1	154289341	154289341	short chain dehydrogenase [Botrytis cinerea B05.10]	472246641	0	Putative short chain dehydrogenase protein	M7UVU0	BcDW1_277	KB707678;EMR91173
XP_001545332.1	154289418	154289418	cytochrome P450 [Botrytis cinerea B05.10]	33357704	5e-132	CND5p [Botrytis cinerea]	Q6WP49	BOT2(CND15)	AY277723;AAQ16575
XP_001545336.1	154289428	154289428	hypothetical protein BC1G_16093 [Botrytis cinerea B05.10]	472244978	0	Uncharacterized protein	M7V064	BcDW1_1773	KB707745;EMR89577
XP_001545424.1	154289626	154289626	hypothetical protein BC1G_16068 [Botrytis cinerea B05.10]	347840829	2e-99	Uncharacterized protein	G2YUV3	BofuT4_P157970.1	FQ790354;CCD55401
XP_001545449.1	154289679	154289679	hypothetical protein BC1G_16026 [Botrytis cinerea B05.10]	347834884	0	Similar to transcription factor bHLH	G2YC15	BofuT4_P099660.1	FQ790314;CCD49456
XP_001545514.1	154289817	154289817	chitin synthase [Botrytis cinerea B05.10]	472242191	0	Putative chitin synthase protein	M7TTG5	BcDW1_4530	KB707846;EMR86891
XP_001545571.1	154289936	154289936	60S ribosomal protein L15 [Botrytis cinerea B05.10]	347441870	3e-143	Ribosomal protein L15	G2YCG2	BofuT4_P098500.1	FQ790317;CCD34791
XP_001545573.1	154289940	154289940	hypothetical protein BC1G_15911 [Botrytis cinerea B05.10]	347441869	0	similar to ubiquitin-protein ligase E3 [Botrytis cinerea T4]	G2YCG1	BofuT4_P098490.1	FQ790317;CCD34790
XP_001545609.1	154290015	154290015	hypothetical protein BC1G_15836 [Botrytis cinerea B05.10]	341599460	0	BcBOA8 protein	G0LET6	bcboa8	FR718877;CBX87031
XP_001545641.1	154290081	154290081	hypothetical protein BC1G_15820 [Botrytis cinerea B05.10]	187470886	7e-123	Mitochondrial inner membrane protease atp23	A6SSS5	atp23	CH477043;EDN23647
XP_001545653.1	154290105	154290105	hypothetical protein BC1G_15832 [Botrytis cinerea B05.10]	347831212	4e-104	Uncharacterized protein	G2Y2L9	BofuT4_P114480.1	FQ790284;CCD46909
XP_001545655.1	154290109	154290109	hypothetical protein BC1G_15834 [Botrytis cinerea B05.10]	347831214	0	hypothetical protein BofuT4_P114500.1 [Botrytis cinerea T4]	G2Y2M1	BofuT4_P114500.1	FQ790284;CCD46911
XP_001545726.1	154290257	154290257	hypothetical protein BC1G_15700 [Botrytis cinerea B05.10]	679994257	8e-117	Putative MFS-type transporter YusP	A0A093V2L6	GQ26_0170650	KFX46787
XP_001545753.1	154290312	154290312	hypothetical protein BC1G_15665 [Botrytis cinerea B05.10]	347830477	0	Uncharacterized protein	G2Y0K9	BofuT4_P117240.1	FQ790281;CCD46174
XP_001545814.1	154290438	154290438	vesicle transport v-SNARE protein [Botrytis cinerea B05.10]	472241178	2e-137	Putative vesicle transport v-snare protein	M7TQR9	BcDW1_5469	KB707879;EMR85911
XP_001545815.1	154290440	154290440	hypothetical protein BC1G_15557 [Botrytis cinerea B05.10]	472241177	0	Putative amine oxidase protein	M7TXB5	BcDW1_5468	KB707879;EMR85910
XP_001545904.1	154290623	154290623	predicted protein [Botrytis cinerea B05.10]	347441168	1e-106	Similar to prefoldin subunit 5	G2Y8I1	BofuT4_P106280.1	FQ790298;CCD34089
XP_001545910.1	154290636	154290636	translation elongation factor eEF-3 [Botrytis cinerea B05.10]	347838122	0	Similar to elongation factor 3	G2YM46	BofuT4P0000042001	FQ790344;CCD52694
XP_001545919.1	154290654	154290654	hypothetical protein BC1G_15647 [Botrytis cinerea B05.10]	347838132	0	Similar to pre-mRNA splicing factor cef-1	G2YM56	BofuT4P0000046001	FQ790344;CCD52704
XP_001545945.1	154290707	154290707	hypothetical protein BC1G_15612 [Botrytis cinerea B05.10]	347441797	1e-163	similar to D-lactonohydrolase-like protein	G2YBX7	BofuT4_P101220.1	FQ790313;CCD34718
XP_001546103.1	154291032	154291032	hypothetical protein BC1G_15404 [Botrytis cinerea B05.10]	347835005	0	hypothetical protein BofuT4_P096850.1	G2YCS9	BofuT4_P096850.1	FQ790320;CCD49577
XP_001546130.1	154291087	154291087	hypothetical protein BC1G_15431 [Botrytis cinerea B05.10]	347826673	0	similar to PH domain-containing protein	G2XNB4	BofuT4_P014980.1	FQ790245;CCD42370
XP_001546164.1	154291157	154291157	hypothetical protein BC1G_15350 [Botrytis cinerea B05.10]	347441890	0	hypothetical protein BofuT4_P098700.1	G2YCI2	BofuT4_P098700.1	FQ790317; CCD34811
XP_001546165.1	154291159	154291159	hypothetical protein BC1G_15351 [Botrytis cinerea B05.10]	347441889	0	Uncharacterized protein	G2YCI1	BofuT4_P098690.1	FQ790317;CCD34810
XP_001546212.1	154291255	154291255	hypothetical protein BC1G_15117 [Botrytis cinerea B05.10]	347828331	0	Similar to U1 snRNP-associated protein Usp107	G2XU58	BofuT4_P060760.1	FQ790268;CCD44028
XP_001546218.1	154291267	154291267	hypothetical protein BC1G_15123 [Botrytis cinerea B05.10]	347828336	0	Uncharacterized protein	G2XU63	BofuT4_P060810.1	FQ790268;CCD44033
XP_001546432.1	154291703	154291703	hypothetical protein BC1G_15142 [Botrytis cinerea B05.10]	347840166	0	Similar to phosphoribosylaminoimidazole-succinocarboxamide synthase	G2YTH8	BofuT4_P160270.1	FQ790352;CCD54738
XP_001546469.1	154291778	154291778	hypothetical protein BC1G_15048 [Botrytis cinerea B05.10]	347441174	0	Serine/threonine-protein phosphatase	G2Y9V7	BofuT4P226000001001	FQ790301;CCD34095
XP_001546567.1	154291978	154291978	hypothetical protein BC1G_14916 [Botrytis cinerea B05.10]	347841191	0	similar to nuclear condensin complex subunit Smc4	G2YVW5	BofuT4_P153250.1	FQ790357;CCD55763
XP_001546607.1	154292059	154292059	hypothetical protein BC1G_14404 [Botrytis cinerea B05.10]	347838121	0	hypothetical protein BofuT4_P001400.1	G2YM45	BofuT4_P001400.1	FQ790344;CCD52693
XP_001546711.1	154292270	154292270	nuclear envelope protein [Botrytis cinerea B05.10]	472241853	0	Putative nuclear envelope protein	M7TSH1	BcDW1_4846	KB707854;EMR86561
XP_001546739.1	154292327	154292327	hypothetical protein BC1G_14618 [Botrytis cinerea B05.10]	347838785	0	Similar to asparaginyl-tRNA synthetase	G2YP09	BofuT4_P123760.1	FQ790346;CCD53357
XP_001546744.1	154292337	154292337	hypothetical protein BC1G_14624 [Botrytis cinerea B05.10]	347838796	0	Similar to cleavage and polyadenylation specificity factor subunit 2	G2YP20	BofuT4_P123870.1	FQ790346;CCD53368
XP_001546752.1	154292354	154292354	carnitine / acyl carnitine carrier [Botrytis cinerea B05.10]	472246400	0	Putative carnitine acyl carnitine carrier protein	M7UB94	BcDW1_394	KB707681;EMR90935
XP_001546762.1	154292374	154292374	hypothetical protein BC1G_14676 [Botrytis cinerea B05.10]	472246406	0	Putative short-chain dehydrogenases protein	M7U4Y6	BcDW1_400	KB707681;EMR90941
XP_001546800.1	154292451	154292451	hypothetical protein BC1G_14544 [Botrytis cinerea B05.10]	472245963	0	Putative toxin biosynthesis cytochrome p450 protein	M7U3M4	BcDW1_842	KB707699;EMR90516
XP_001546849.1	154292555	154292555	hypothetical protein BC1G_14801 [Botrytis cinerea B05.10]	347839650	0	Similar to amidohydrolase 2 family protein	G2YRH4	BofuT4_P129220.1	FQ790350;CCD54222
XP_001546921.1	154292701	154292701	electron transfer flavoprotein-ubiquinone oxidoreductase [Botrytis cinerea B05.10]	347834918	0	Similar to electron transfer flavoprotein-ubiquinone oxidoreductase	G2YC49	BofuT4_P100000.1	FQ790314;CCD49490
XP_001546946.1	154292751	154292751	hypothetical protein BC1G_14760 [Botrytis cinerea B05.10]	347834888	0	hypothetical protein BofuT4_P099700.1	G2YC19	BofuT4_P099700.1	FQ790314;CCD49460
XP_001546964.1	154292788	154292788	hypothetical protein BC1G_14301 [Botrytis cinerea B05.10]	347835348	0	hypothetical protein BofuT4_P096280.1 [Botrytis cinerea T4]	G2YDS2	BofuT4_P096280.1	FQ790321;CCD49920
XP_001547004.1	154292873	154292873	hypothetical protein BC1G_14469 [Botrytis cinerea B05.10]	347838402	0	hypothetical protein BofuT4P90000026001	G2YMX6	BofuT4P90000026001	FQ790345;CCD52974
XP_001547020.1	154292909	154292909	predicted protein [Botrytis cinerea B05.10]	347838389	1e-67	similar to ethyl tert-butyl ether degradation EthD	G2YMW3	BofuT4_P138850.1	FQ790345; CCD52961
XP_001547026.1	154292926	154292926	hypothetical protein BC1G_14362 [Botrytis cinerea B05.10]	154292926
XP_001547042.1	154292960	154292960	hypothetical protein BC1G_14378 [Botrytis cinerea B05.10]	347837767	0	Similar to PH domain-containing protein	G2YL41	BofuT4_P078540.1	FQ790342;CCD52339
XP_001547116.1	154293132	154293132	hypothetical protein BC1G_14518 [Botrytis cinerea B05.10]	472236380	0	Putative exocyst complex protein exo70 protein	M7UD48	BcDW1_10145	KB708083;EMR81317
XP_001547203.1	154293335	154293335	hypothetical protein BC1G_13691 [Botrytis cinerea B05.10]	347832608	1e-41	similar to glutathione S-transferase [Botrytis cinerea T4]	G2Y6Q3	BofuT4_P106890.1	FQ790293;CCD48305
XP_001547217.1	154293367	154293367	hypothetical protein BC1G_13705 [Botrytis cinerea B05.10]	472242207	2e-180	Putative quinidine resistance protein 2 protein	M7UT02	BcDW1_4546	KB707846;EMR86907
XP_001547231.1	154293400	154293400	predicted protein [Botrytis cinerea B05.10]	347841070	5e-130	hypothetical protein BofuT4_P154540.1	G2YVJ4	BofuT4_P154540.1	FQ790356;CCD55642
XP_001547237.1	154293412	154293412	hypothetical protein BC1G_14332 [Botrytis cinerea B05.10]	154293412	0.0	similar to neuropathy target esterase [Botrytis cinerea T4]	A6SN76.1 (obsolete);				CCD55650.1	Bcin01g00660.1	XP_001547237.1	Bcin01g00660.1	97.637	0	Bcnte1	-	-		XP_001547237.1
XP_001547321.1	154293693	154293693	hypothetical protein BC1G_14094 [Botrytis cinerea B05.10]	347441957	0	BAP1, transcription factor Bzip	G2YCP9	BofuT4_P097790.1	FQ790319;CCD34878
XP_001547359.1	154293828	154293828	hypothetical protein BC1G_14242 [Botrytis cinerea B05.10]	472246377	0	Putative tam domain methyltransferase protein	M7V3T3	BcDW1_371	KB707681;EMR90912
XP_001547377.1	154293865	154293865	hypothetical protein BC1G_14004 [Botrytis cinerea B05.10]	347441593	0	Similar to t-complex protein 1	G2YBC3	BofuT4_P102150.1	FQ790311;CCD34514
XP_001547390.1	154293891	154293891	hypothetical protein BC1G_14017 [Botrytis cinerea B05.10]	347441606	0	Similar to vacuolar assembly protein	G2YBD6	BofuT4_P102280.1	FQ790311;CCD34527
XP_001547397.1	154293905	154293905	hypothetical protein BC1G_14024 [Botrytis cinerea B05.10]	347441614	0	hypothetical protein BofuT4_P102360.1	G2YBE4	BofuT4_P102360.1	FQ790311;CCD34535
XP_001547410.1	154293931	154293931	hypothetical protein BC1G_14037 [Botrytis cinerea B05.10]	472238787	0	Putative serine palmitoyltransferase protein	M7TR35	BcDW1_7719	KB707993;EMR83634
XP_001547491.1	154294096	154294096	hypothetical protein BC1G_14118 [Botrytis cinerea B05.10]	347840152	0	Similar to differentiation regulator (Nrd1)	G2YSX6	BofuT4_P127720.1	FQ790351;CCD54724
XP_001547515.1	154294144	154294144	hypothetical protein BC1G_14142 [Botrytis cinerea B05.10]	347840125	0	similar to HEAT repeat protein	G2YSU9	BofuT4_P127450.1	FQ790351;CCD54697
XP_001547579.1	154294274	154294274	hypothetical protein BC1G_13823 [Botrytis cinerea B05.10]	472246627	0	Mannose-6-phosphate isomerase	M7UBK2	BcDW1_262	KB707678;EMR91159
XP_001547580.1	154294276	154294276	hypothetical protein BC1G_13824 [Botrytis cinerea B05.10]	472246628	0	Putative saga complex subunit sgf29 protein	M7UBV8	BcDW1_263	KB707678;EMR91160
XP_001547587.1	154294290	154294290	hypothetical protein BC1G_13831 [Botrytis cinerea B05.10]	472246635	9e-64	Putative nadh-ubiquinone oxidoreductase b18 protein	M7V4I5	BcDW1_270	KB707678;EMR91167
XP_001547604.1	154294325	154294325	hypothetical protein BC1G_13935 [Botrytis cinerea B05.10]	347827665	0	similar to regulatory protein suaprga1	G2XRJ4	BofuT4_P067700.1	FQ790256; CCD43362
XP_001547643.1	154294404	154294404	hypothetical protein BC1G_13722 [Botrytis cinerea B05.10]	347838535	0	Similar to exocyst complex component sec10	G2YNA9	BofuT4_P121260.1	FQ790346;CCD53107
XP_001547646.1	154294410	154294410	hypothetical protein BC1G_13725 [Botrytis cinerea B05.10]	347838531	0	Similar to C4-dicarboxylate transporter/malic acid transport protein	G2YNA5	BofuT4_P121220.1	FQ790346;CCD53103
XP_001547687.1	154294493	154294493	hypothetical protein BC1G_13849 [Botrytis cinerea B05.10]	472244068	0	Putative aminotransferase protein	M7UP36	BcDW1_2645	KB707776;EMR88698
XP_001547719.1	154294557	154294557	hypothetical protein BC1G_13881 [Botrytis cinerea B05.10]	347440794	0	hypothetical protein BofuT4_P065270.1	G2XRW9	BofuT4_P065270.1	FQ790259;CCD33715
XP_001547772.1	154294665	154294665	hypothetical protein BC1G_13459 [Botrytis cinerea B05.10]	472235803	0	Putative ubie coq5 protein	M7TBJ0	BcDW1_10653	KB708104;EMR80761
XP_001547811.1	154294744	154294744	hypothetical protein BC1G_13587 [Botrytis cinerea B05.10]	347840552	0	similar to ubiquitin carboxyl-terminal hydrolase	G2YU26	BofuT4_P159450.1	FQ790353; CCD55124
XP_001547816.1	154294754	154294754	hypothetical protein BC1G_13592 [Botrytis cinerea B05.10]	347840546	0	Similar to protein efr3	G2YU20	BofuT4_P159390.1	FQ790353;CCD55118
XP_001547839.1	154294800	154294800	hypothetical protein BC1G_13615 [Botrytis cinerea B05.10]	347840519	0	Similar to pre-mRNA splicing factor (Prp24)	G2YTZ3	BofuT4_P159120.1	FQ790353;CCD55091
XP_001547841.1	154294804	154294804	neutral trehalase [Botrytis cinerea B05.10]	347840516	0	TRE1, glycoside hydrolase family 37 protein	G2YTZ0	Trehalase	FQ790353;CCD55088
XP_001547851.1	154294824	154294824	hypothetical protein BC1G_13627 [Botrytis cinerea B05.10]	347840505	3e-156	Similar to RNA polymerase II transcription elongation factor Rtf1p	G2YTX9	BofuT4_P158980.1	FQ790353;CCD55077
XP_001547853.1	154294828	154294828	hypothetical protein BC1G_13629 [Botrytis cinerea B05.10]	347840503	0	similar to phospholipase D1 (PLD1)	G2YTX7	BofuT4_P158960.1	FQ790353;CCD55075
XP_001547925.1	154294974	154294974	hypothetical protein BC1G_13353 [Botrytis cinerea B05.10]	472246593	0	Uncharacterized protein	M7UBS6	BcDW1_228	KB707678;EMR91125
XP_001548004.1	154295134	154295134	hypothetical protein BC1G_13510 [Botrytis cinerea B05.10]	347835649	0	similar to glutamyl-tRNA(gln) amidotransferase subunit B	G2YEM3	BofuT4_P091800.1	FQ790324;CCD50221
XP_001548042.1	154295211	154295211	hypothetical protein BC1G_13419 [Botrytis cinerea B05.10]	347829301	0	Similar to histidine acid phosphatase	G2XX11	BofuT4_P051070.1	FQ790274;CCD44998
XP_001548109.1	154295346	154295346	hypothetical protein BC1G_13254 [Botrytis cinerea B05.10]	472239297	0	Putative glutamyl-trna amidotransferase subunit a protein	M7TKT4	BcDW1_7264	KB707965;EMR84116
XP_001548119.1	154295366	154295366	hypothetical protein BC1G_13264 [Botrytis cinerea B05.10]	347833209	0	hypothetical protein BofuT4_P105640.1	G2Y8J9	BofuT4_P105640.1	FQ790299;CCD48906
XP_001548142.1	154295413	154295413	hypothetical protein BC1G_13185 [Botrytis cinerea B05.10]	347441232	0	Similar to replication protein A 70 kDa DNA-binding subunit	G2YAB2	BofuT4_P104960.1	FQ790303;CCD34153
XP_001548143.1	154295415	154295415	hypothetical protein BC1G_13186 [Botrytis cinerea B05.10]	347441231	0	Similar to dienelactone hydrolase family protein	G2YAB1	BofuT4_P104950.1	FQ790303;CCD34152
XP_001548153.1	154295435	154295435	hypothetical protein BC1G_13196 [Botrytis cinerea B05.10]	347441217	0	hypothetical protein BofuT4_P104810.1	G2YA97	BofuT4_P104810.1	FQ790303;CCD34138
XP_001548176.1	154295481	154295481	hypothetical protein BC1G_13219 [Botrytis cinerea B05.10]	472239846	0	Uncharacterized protein	M7UD81	BcDW1_6707	KB707938;EMR84638
XP_001548181.1	154295492	154295492	S-adenosylmethionine-dependent methyltransferase superfamily domain-containing protein [Botrytis cinerea B05.10]	347837793	0	Similar to protein arginine N-methyltransferase 3	G2YL67	BofuT4_P078800.1	FQ790342;CCD52365
XP_001548182.1	154295494	154295494	hypothetical protein BC1G_13372 [Botrytis cinerea B05.10]	347837794	0	Similar to conidiophore development protein hymA	G2YL68	BofuT4_P078810.1	FQ790342;CCD52366
XP_001548226.1	154295583	154295583	hypothetical protein BC1G_13062 [Botrytis cinerea B05.10]	347827988	2e-76	Similar to phosphatidylethanolamine-binding protein	G2XSX1	BofuT4_P063540.1	FQ790263;CCD43685
XP_001548238.1	154295607	154295607	hypothetical protein BC1G_13074 [Botrytis cinerea B05.10]	472244778	0	Putative histone acetyltransferase gcn5 protein	M7U6Z1	BcDW1_1838	KB707748;EMR89380
XP_001548282.1	154295696	154295696	hypothetical protein BC1G_12851 [Botrytis cinerea B05.10]	347835711	1e-150	hypothetical protein BofuT4_P089700.1	G2YF76	BofuT4_P089700.1	FQ790325;CCD50283
XP_001548318.1	154295768	154295768	hypothetical protein BC1G_12887 [Botrytis cinerea B05.10]	507414548	0	Similar to delta 1-pyrroline-5-carboxylate dehydrogenase	G2YFB0	BofuT4P143000007001	FQ790325;CCD50317
XP_001548397.1	154295928	154295928	hypothetical protein BC1G_13117 [Botrytis cinerea B05.10]	347441425	2e-73	hypothetical protein BofuT4_P103060.1	G2YAV5	BofuT4_P103060.1	FQ790308;CCD34346
XP_001548541.1	154296218	154296218	hypothetical protein BC1G_12936 [Botrytis cinerea B05.10]	347840216	2e-140	similar to 2-deoxy-d-gluconate 3-dehydrogenase	G2YTM8	BofuT4_P160770.1	FQ790352;CCD54788
XP_001548559.1	154296254	154296254	hypothetical protein BC1G_12954 [Botrytis cinerea B05.10]	472236687	0	Putative mrna binding post-transcriptional regulator protein	M7TJP8	BcDW1_9731	KB708069;EMR81610
XP_001548599.1	154296335	154296335	hypothetical protein BC1G_12994 [Botrytis cinerea B05.10]	347828859	0	Similar to GTPase-activating protein gyp1	G2XVN6	BofuT4_P054570.1	FQ790271;CCD44556
XP_001548611.1	154296359	154296359	hypothetical protein BC1G_13006 [Botrytis cinerea B05.10]	347828847	0	Similar to mitochondrial AAA ATPase	G2XVM4	BofuT4_P054450.1	FQ790271;CCD44544
XP_001548666.1	154296471	154296471	hypothetical protein BC1G_12810 [Botrytis cinerea B05.10]	472237491	1e-91	Putative aldo-keto reductase protein	M7TMM8	BcDW1_8983	KB708039;EMR82384
XP_001548677.1	154296493	154296493	hypothetical protein BC1G_12821 [Botrytis cinerea B05.10]	166989538	0	Full=Autophagy-related protein 18	A6SJ85	BC1G_12821	CH476947;EDN18537
XP_001548782.1	154296705	154296705	hypothetical protein BC1G_12380 [Botrytis cinerea B05.10]	347836018	0	Similar to fumarate reductase	G2YFP2	BofuT4P13000005001	FQ790327;CCD50590
XP_001548883.1	154296908	154296908	hypothetical protein BC1G_12543 [Botrytis cinerea B05.10]	472238425	0	Putative heat shock protein 70-like protein	M7UIF2	BcDW1_8117	KB708013;EMR83292
XP_001548936.1	154297015	154297015	hypothetical protein BC1G_12596 [Botrytis cinerea B05.10]	347838466	0	Similar to KH domain-containing protein	G2YN40	BofuT4_P139620.1	FQ790345;CCD53038
XP_001548941.1	154297025	154297025	hypothetical protein BC1G_12601 [Botrytis cinerea B05.10]	347838471	0	Similar to survival factor 1	G2YN45	BofuT4_P139670.1	FQ790345;CCD53043
XP_001548965.1	154297074	154297074	predicted protein [Botrytis cinerea B05.10]	347840420	6e-152	hypothetical protein BofuT4_P162810.1 [Botrytis cinerea T4]	G2YT88	BofuT4_P162810.1	FQ790352;CCD54992
XP_001548984.1	154297112	154297112	hypothetical protein BC1G_12215 [Botrytis cinerea B05.10]	347840436	0	Uncharacterized protein	G2YTA4	BofuT4_P162970.1	FQ790352;CCD55008
XP_001549018.1	154297181	154297181	predicted protein [Botrytis cinerea B05.10]	347440843	0	Uncharacterized protein	G2XSP6	BofuT4_P063660.1	FQ790262;CCD33764
XP_001549091.1	154297328	154297328	hypothetical protein BC1G_12068 [Botrytis cinerea B05.10]	347835846	4e-162	Similar to mitochondrial protein	G2YF25	BofuT4P143000042001	FQ790325;CCD50418
XP_001549228.1	154297604	154297604	hypothetical protein BC1G_12647 [Botrytis cinerea B05.10]	472236201	5e-115	Putative nadh:ubiquinone oxidoreductase subunit protein	M7TCI1	BcDW1_10261	KB708086;EMR81141
XP_001549243.1	154297634	154297634	hypothetical protein BC1G_12662 [Botrytis cinerea B05.10]	347842501	0	Similar to mitochondrial protein import protein MAS5	G2YZM5	BofuT4_P143350.1	FQ790362;CCD57073
XP_001549250.1	154297648	154297648	60S acidic ribosomal protein P0 [Botrytis cinerea B05.10]	347842508	0	Similar to 60S acidic ribosomal protein P0	G2YZN2	BofuT4P101000057001	FQ790362;CCD57080
XP_001549285.1	154297719	154297719	hypothetical protein BC1G_12271 [Botrytis cinerea B05.10]	347829522	0	Similar to gamma-glutamyltranspeptidase	G2XXE1	BofuT4P3000030001	FQ790275;CCD45219
XP_001549331.1	154297812	154297812	hypothetical protein BC1G_11880 [Botrytis cinerea B05.10]	347441412	0	Similar to phosphatidylinositol 3-kinase tor2	G2YAU2	BofuT4_P027170.1	FQ790307;CCD34333
XP_001549406.1	154297963	154297963	hypothetical protein BC1G_12134 [Botrytis cinerea B05.10]	347829073	2e-155	Similar to DUF985 domain-containing protein	G2XWA0	BofuT4_P056710.1	FQ790271;CCD44770
XP_001549448.1	154298047	154298047	hypothetical protein BC1G_12176 [Botrytis cinerea B05.10]	347829035	0	Similar to MFS multidrug transporter	G2XW62	BofuT4_P056330.1	FQ790271;CCD44732
XP_001549474.1	154298100	154298100	hypothetical protein BC1G_12015 [Botrytis cinerea B05.10]	347833154	5e-117	U1 small nuclear ribonucleoprotein C	G2Y8C3	BofuT4P2300000600	FQ790297;CCD48851
XP_001549496.1	154298144	154298144	hypothetical protein BC1G_12037 [Botrytis cinerea B05.10]	347833174	0	Similar to MFS sugar transporter	G2Y8E3	BofuT4_P032810.1	FQ790297;CCD48871
XP_001549533.1	154298219	154298219	hypothetical protein BC1G_11954 [Botrytis cinerea B05.10]	347831690	0	Similar to splicing factor 3b	G2Y3Z7	BofuT4P2000052001	FQ790286;CCD47387
XP_001549554.1	154298261	154298261	hypothetical protein BC1G_11975 [Botrytis cinerea B05.10]	472238858	0	Putative wd40 repeat-like-containing domain protein	M7UJG5	BcDW1_7710	KB707990;EMR83702
XP_001549573.1	154298299	154298299	hypothetical protein BC1G_11994 [Botrytis cinerea B05.10]	507414515	0	Similar to monooxygenase	G2Y3V4	BofuT4P2000041001	FQ790286;CCD47344
XP_001549596.1	154298346	154298346	predicted protein [Botrytis cinerea B05.10]	472239898	0	Uncharacterized protein	M7UM31	BcDW1_6671	KB707935;EMR84687
XP_001549621.1	154298396	154298396	hypothetical protein BC1G_11653 [Botrytis cinerea B05.10]	347840776	0	Similar to mitochondrial DnaJ chaperone (Mdj1)	G2YUQ0	BofuT4_P157440.1	FQ790354;CCD55348
XP_001549622.1	154298398	154298398	hypothetical protein BC1G_11654 [Botrytis cinerea B05.10]	347840775	0	hypothetical protein BofuT4_P157430.1	G2YUP9	BofuT4_P157430.1	FQ790354;CCD55347
XP_001549647.1	154298449	154298449	hypothetical protein BC1G_11409 [Botrytis cinerea B05.10]	347440675	0	similar to NADPH--cytochrome P450 reductase	G2XPQ2	BofuT4_P072750.1	FQ790249; CCD33596
XP_001549833.1	154298823	154298823	hypothetical protein BC1G_11303 [Botrytis cinerea B05.10]	472237637	0	Uncharacterized protein	M7UG76	BcDW1_8892	KB708036;EMR82527
XP_001549899.1	154298956	154298956	p68 RNA helicase [Botrytis cinerea B05.10]	154298956		ATP-dependent RNA helicase dbp2	A6SFW7	dbp2(BC1G_11725)	CH476928;EDN32822
XP_001549944.1	154299047	154299047	hypothetical protein BC1G_11836 [Botrytis cinerea B05.10]	472235873	2e-162	Putative alcohol dehydrogenase protein	M7THI8	BcDW1_10551	KB708098;EMR80825
XP_001549959.1	154299077	154299077	hypothetical protein BC1G_11851 [Botrytis cinerea B05.10]	347840265	1e-148	Similar to diacylglycerol O-acyltransferase 2B	G2YTS7	BofuT4_P161260.1	FQ790352;CCD54837
XP_001550030.1	154299220	154299220	hypothetical protein BC1G_11788 [Botrytis cinerea B05.10]	347835068	0	Similar to importin subunit beta-2	G2YCZ2	BofuT4_P097480.1	FQ790320;CCD49640
XP_001550033.1	154299226	154299226	hypothetical protein BC1G_11791 [Botrytis cinerea B05.10]	347835071	0	similar to FAD binding domain protein	G2YCZ5	BofuT4_P097510.1	FQ790320;CCD49643
XP_001550103.1	154299367	154299367	hypothetical protein BC1G_11169 [Botrytis cinerea B05.10]	347838477	0	Similar to TPR repeat protein	G2YN51	BofuT4_P139730.1	FQ790345;CCD53049
XP_001550141.1	154299444	154299444	hypothetical protein BC1G_10984 [Botrytis cinerea B05.10]	347840997	0	Similar to N-acetylglucosaminyl-phosphatidylinositol de-N-acetylase	G2YVC1	BofuT4_P155600.1	FQ790355;CCD55569
XP_001550183.1	154299528	154299528	hypothetical protein BC1G_11026 [Botrytis cinerea B05.10]	347840947	0	Similar to calcium-binding mitochondrial carrier protein Aralar1	G2YV71	BofuT4_P155100.1	FQ790355;CCD55519
XP_001550210.1	154299583	154299583	hypothetical protein BC1G_10754 [Botrytis cinerea B05.10]	472236966	0	Putative transcription regulator bdf1 protein	M7TL96	BcDW1_9499	KB708064;EMR81884
XP_001550263.1	154299690	154299690	hypothetical protein BC1G_11471 [Botrytis cinerea B05.10]	472237008	0	Putative spindle pole body-associated protein sad1 protein	M7TKK2	BcDW1_9480	KB708063;EMR81925
XP_001550271.1	154299706	154299706	hypothetical protein BC1G_11479 [Botrytis cinerea B05.10]	472237013	0	Putative arm-like repeat-containing protein	M7TKK5	BcDW1_9485	KB708063;EMR81930
XP_001550338.1	154299841	154299841	hypothetical protein BC1G_10811 [Botrytis cinerea B05.10]	347841597	0	similar to importin 11	G2YXJ8	BofuT4_P147790.1	FQ790359;CCD56169
XP_001550363.1	154299891	154299891	hypothetical protein BC1G_10836 [Botrytis cinerea B05.10]	347841573	0	Similar to P-type ATPase	G2YXH4	BofuT4P114000016001	FQ790359;CCD56145
XP_001550413.1	154299992	154299992	conserved hypothetical protein [Botrytis cinerea B05.10]	347832046	0	Coatomer subunit beta	G2Y503	BofuT4_P037230.1	FQ790287;CCD47743
XP_001550466.1	154300098	154300098	hypothetical protein BC1G_11238 [Botrytis cinerea B05.10]	347840615	0	Imidazole glycerol phosphate synthase subunit hisF	G2YU89	BofuT4_P160080.1	FQ790353;CCD55187
XP_001550482.1	154300131	154300131	hypothetical protein BC1G_10441 [Botrytis cinerea B05.10]	347835500	1e-91	Similar to transcription factor Zn, GATA	G2YE74	BofuT4_P093440.1	FQ790322;CCD50072
XP_001550507.1	154300181	154300181	hypothetical protein BC1G_10466 [Botrytis cinerea B05.10]	347832993	0	Uncharacterized protein	G2Y7W2	BofuT4P25000005001	FQ790296;CCD48690
XP_001550565.1	154300298	154300298	hypothetical protein BC1G_11338 [Botrytis cinerea B05.10]	347841255	0	similar to PH domain-containing protein	G2YW29	BofuT4_P153890.1	FQ790357;CCD55827
XP_001550572.1	154300312	154300312	hypothetical protein BC1G_11345 [Botrytis cinerea B05.10]	347841249	0	BcBCK1, mitogen-activated protein kinase [Botrytis cinerea T4]	G2YW23	BofuT4_P153830.1	FQ790357;CCD55821
XP_001550574.1	154300316	154300316	hypothetical protein BC1G_11347 [Botrytis cinerea B05.10]	347841246	0	similar to pyruvate decarboxylase	G2YW20	BofuT4_P153800.1	FQ790357; CCD55818
XP_001550580.1	154300328	154300328	hypothetical protein BC1G_11353 [Botrytis cinerea B05.10]	347841242	0	Similar to microtubule associated protein	G2YW16	BofuT4_P153760.1	FQ790357;CCD55814
XP_001550594.1	154300356	154300356	hypothetical protein BC1G_11367 [Botrytis cinerea B05.10]	347841231	0	Similar to cystathionine gamma-synthase	G2YW05	BofuT4_P153650.1	FQ790357;CCD55803
XP_001550669.1	154300507	154300507	hypothetical protein BC1G_11077 [Botrytis cinerea B05.10]	347828386	0	Similar to MFS multidrug transporter	G2XUE1	BofuT4_P060300.1	FQ790269;CCD44083
XP_001550728.1	154300626	154300626	hypothetical protein BC1G_10901 [Botrytis cinerea B05.10]	347841328	2e-149	Uncharacterized protein	G2YWA2	BofuT4_P150320.1	FQ790358;CCD55900
XP_001550751.1	154300672	154300672	hypothetical protein BC1G_10924 [Botrytis cinerea B05.10]	347841308	0	hypothetical protein BofuT4_P150120.1	G2YW82	BofuT4_P150120.1	FQ790358;CCD55880
XP_001550768.1	154300706	154300706	hypothetical protein BC1G_10941 [Botrytis cinerea B05.10]	347841289	0	Similar to prolyl aminopeptidase	G2YW63	BofuT4_P149930.1	FQ790358;CCD55861
XP_001550769.1	154300708	154300708	predicted protein [Botrytis cinerea B05.10]	347841288	0	Uncharacterized protein	G2YW62	BofuT4_P149920.1	FQ790358;CCD55860
XP_001550777.1	154300724	154300724	predicted protein [Botrytis cinerea B05.10]	347841280	0	Uncharacterized protein	G2YW54	BofuT4_P149840.1	FQ790358;CCD55852
XP_001550796.1	154300763	154300763	hypothetical protein BC1G_10681 [Botrytis cinerea B05.10]	347841516	0	Similar to COPII coat assembly protein SEC16	G2YWU0	BofuT4_P152200.1	FQ790358;CCD56088
XP_001550891.1	154300954	154300954	hypothetical protein BC1G_10615 [Botrytis cinerea B05.10]	347831166	3e-100	similar to ER membrane protein	G2Y2H3	BofuT4_P115690.1	FQ790283;CCD46863
XP_001550949.1	154301071	154301071	hypothetical protein BC1G_10508 [Botrytis cinerea B05.10]	347840321	0	Similar to CAP-Gly domain-containing protein	G2YSY9	BofuT4_P161820.1	FQ790352;CCD54893
XP_001550972.1	154301117	154301117	hypothetical protein BC1G_10531 [Botrytis cinerea B05.10]	347840347	0	Uncharacterized protein	G2YT15	BofuT4_P162080.1	FQ790352;CCD54919
XP_001550973.1	154301119	154301119	hypothetical protein BC1G_10532 [Botrytis cinerea B05.10]	347840348	0	Similar to integral membrane protein	G2YT16	BofuT4_P162090.1	FQ790352;CCD54920
XP_001551029.1	154301232	154301232	hypothetical protein BC1G_10286 [Botrytis cinerea B05.10]	472236954	0	Putative exosome complex exonuclease rrp protein	M7U5K6	BcDW1_9505	KB708065;EMR81873
XP_001551082.1	154301338	154301338	CBS/PB1 domain-containing protein [Botrytis cinerea B05.10]	347835680	0	similar to CBS and PB1 domain-containing protein	G2YEQ4	BofuT4_P092110.1	FQ790324; CCD50252
XP_001551105.1	154301385	154301385	hypothetical protein BC1G_10362 [Botrytis cinerea B05.10]	347442110	6e-33	similar to ABC transporter	G2YK02	BofuT4P108000003001	FQ790339;CCD35031
XP_001551106.1	154301387	154301387	hypothetical protein BC1G_10363 [Botrytis cinerea B05.10]	347442110	0	similar to ABC transporter	G2YK02	BofuT4P108000003001	FQ790339;CCD35031
XP_001551168.1	154301511	154301511	hypothetical protein BC1G_10425 [Botrytis cinerea B05.10]	347442048	2e-171	similar to exosome complex endonuclease 2/ribosomal RNA processing protein	G2YJU0	BofuT4_P082910.1	FQ790339;CCD34969
XP_001551169.1	154301513	154301513	hypothetical protein BC1G_10426 [Botrytis cinerea B05.10]	472244943	0	Putative voltage gated chloride channel protein	M7U763	BcDW1_1802	KB707747;EMR89544
XP_001551170.1	154301515	154301515	hypothetical protein BC1G_10427 [Botrytis cinerea B05.10]	347442045	0	similar to GDSL Lipase/Acylhydrolase family protein	G2YJT7	BofuT4_P082880.1	FQ790339;CCD34966
XP_001551275.1	154301727	154301727	conserved hypothetical protein [Botrytis cinerea B05.10]	347828510	0	Similar to cysteine desulfurase	G2XUN7	BofuT4_P057870.1	FQ790270;CCD44207
XP_001551291.1	154301759	154301759	hypothetical protein BC1G_10031 [Botrytis cinerea B05.10]	347828493	0	Glycoside hydrolase family 16 protein	G2XUM0	BofuT4P51000001001	FQ790270;CCD44190
XP_001551333.1	154301843	154301843	hypothetical protein BC1G_10073 [Botrytis cinerea B05.10]	347828449	5e-148	Similar to glutathione-S-transferase	G2XUH6	BofuT4_P057260.1	FQ790270;CCD44146
XP_001551349.1	154301875	154301875	hypothetical protein BC1G_10089 [Botrytis cinerea B05.10]	347828425	0	Uncharacterized protein	G2XUF2	BofuT4_P057020.1	FQ790270;CCD44122
XP_001551418.1	154302014	154302014	hypothetical protein BC1G_10244 [Botrytis cinerea B05.10]	347836298	0	Uncharacterized protein	G2YGH2	BofuT4_P086490.1	FQ790330;CCD50870
XP_001551451.1	154302081	154302081	polyamine acetyltransferase [Botrytis cinerea B05.10]	347830464	5e-172	Uncharacterized protein	G2Y0J6	BofuT4_P117110.1	FQ790281;CCD46161
XP_001551473.1	154302125	154302125	hypothetical protein BC1G_09743 [Botrytis cinerea B05.10]	347830438	0	Uncharacterized protein	G2Y0H0	BofuT4_P116850.1	FQ790281;CCD46135
XP_001551479.1	154302137	154302137	hypothetical protein BC1G_09749 [Botrytis cinerea B05.10]	472246466	0	Uncharacterized protein	M7UBF5	BcDW1_313	KB707680;EMR91000
XP_001551507.1	154302193	154302193	hypothetical protein BC1G_09777 [Botrytis cinerea B05.10]	347830403	0	hypothetical protein BofuT4_P116500.1	G2Y0D5	BofuT4_P116500.1	FQ790281;CCD46100
XP_001551510.1	154302199	154302199	hypothetical protein BC1G_09780 [Botrytis cinerea B05.10]	347830398	0	Similar to TBC domain protein	G2Y0D0	BofuT4_P116450.1	FQ790281;CCD46095
XP_001551512.1	154302203	154302203	translation initiation factor eIF-5A [Botrytis cinerea B05.10]	347830396	2e-115	Eukaryotic translation initiation factor 5A	G2Y0C8	BofuT4_P116430.1	FQ790281;CCD46093
XP_001551515.1	154302209	154302209	hypothetical protein BC1G_09785 [Botrytis cinerea B05.10]	347830391	1e-118	Sulfurtransferase	G2Y0C3	BofuT4_P116380.1	FQ790281;CCD46088
XP_001551530.1	154302240	154302240	hypothetical protein BC1G_09903 [Botrytis cinerea B05.10]	347829024	7e-93	Similar to mediator of RNA polymerase II transcription subunit 31	G2XW51	BofuT4_P056220.1	FQ790271;CCD44721
XP_001551550.1	154302280	154302280	hypothetical protein BC1G_09924 [Botrytis cinerea B05.10]	347829000	0	Uncharacterized protein	G2XW27	BofuT4_P055980.1	FQ790271;CCD44697
XP_001551693.1	154302567	154302567	hypothetical protein BC1G_09860 [Botrytis cinerea B05.10]	347827503	0	Similar to fasciclin domain family protein	G2XR32	BofuT4P7000006001	FQ790255;CCD43200
XP_001551776.1	154302734	154302734	hypothetical protein BC1G_09482 [Botrytis cinerea B05.10]	347832156	0	hypothetical protein BofuT4P299000001001	G2Y5B3	BofuT4P299000001001	FQ790288;CCD47853
XP_001551841.1	154302865	154302865	hypothetical protein BC1G_09176 [Botrytis cinerea B05.10]	347832247	0	Uncharacterized protein	G2Y5K4	BofuT4_P112540.1	FQ790289;CCD47944
XP_001551859.1	154302901	154302901	hypothetical protein BC1G_09194 [Botrytis cinerea B05.10]	347832266	0	similar to oxidoreductase	G2Y5M3	BofuT4_P112730.1	FQ790289;CCD47963
XP_001551999.1	154303182	154303182	hypothetical protein BC1G_09611 [Botrytis cinerea B05.10]	347839373	0	Similar to FAD dependent oxidoreductase superfamily	G2YQP7	BofuT4_P131250.1	FQ790349;CCD53945
XP_001552062.1	154303309	154303309	hypothetical protein BC1G_09403 [Botrytis cinerea B05.10]	347841663	0	Uncharacterized protein	G2YWZ7	BofuT4_P148450.1	FQ790359;CCD56235
XP_001552071.1	154303327	154303327	hypothetical protein BC1G_09412 [Botrytis cinerea B05.10]	347841671	0	Similar to prolyl oligopeptidase	G2YX05	BofuT4_P148530.1	FQ790359;CCD56243
XP_001552095.1	154303375	154303375	predicted protein [Botrytis cinerea B05.10]	472241529	0	hypothetical protein BcDW1_5171 [Botrytis cinerea BcDW1]	M7UR93	BcDW1_5171	KB707864;EMR86247
XP_001552114.1	154303414	154303414	hypothetical protein BC1G_09278 [Botrytis cinerea B05.10]	347840854	0	Uncharacterized protein	G2YUX8	BofuT4_P158220.1	FQ790354;CCD55426
XP_001552124.1	154303434	154303434	hypothetical protein BC1G_09288 [Botrytis cinerea B05.10]	472245645	0	Putative snare domain-containing protein	M7U2R5	BcDW1_1021	KB707707;EMR90206
XP_001552195.1	154303577	154303577	hypothetical protein BC1G_08673 [Botrytis cinerea B05.10]	347838093	0	Similar to ATP binding protein	G2YM17	BofuT4P0000031001	FQ790344;CCD52665
XP_001552233.1	154303653	154303653	hypothetical protein BC1G_08711 [Botrytis cinerea B05.10]	347838049	3e-177	hypothetical protein BofuT4_P000680.1	G2YLX3	BofuT4_P000680.1	FQ790344;CCD52621
XP_001552253.1	154303693	154303693	hypothetical protein BC1G_08731 [Botrytis cinerea B05.10]	347838030	0	Similar to DDB1B (Damaged DNA Binding protein 1 B) damaged DNA binding / protein binding	G2YLV4	BofuT4_P000490.1	FQ790344;CCD52602
XP_001552254.1	154303695	154303695	hypothetical protein BC1G_08732 [Botrytis cinerea B05.10]	347838029	0	3-hydroxyisobutyrate dehydrogenase	G2YLV3	BofuT4P0000009001	FQ790344;CCD52601
XP_001552255.1	154303697	154303697	hypothetical protein BC1G_08733 [Botrytis cinerea B05.10]	347838028	0	Uncharacterized protein	G2YLV2	BofuT4_P000470.1	FQ790344;CCD52600
XP_001552298.1	154303784	154303784	hypothetical protein BC1G_08776 [Botrytis cinerea B05.10]	472244726	3e-169	Putative-dimethylguanosine trna methyltransferase protein	M7U6M0	BcDW1_1989	KB707749;EMR89329
XP_001552310.1	154303808	154303808	hypothetical protein BC1G_08788 [Botrytis cinerea B05.10]	347826897	1e-76	Similar to transcription factor CBF/NF-Y	G2XNY8	BofuT4_P076770.1	FQ790246;CCD42594
XP_001552404.1	154303997	154303997	hypothetical protein BC1G_09634 [Botrytis cinerea B05.10]	347441484	0	hypothetical protein BofuT4_P026030.1	G2YB14	BofuT4_P026030.1	FQ790309;CCD34405
XP_001552465.1	154304119	154304119	hypothetical protein BC1G_09695 [Botrytis cinerea B05.10]	629671610	2e-162	Putative beta-glucosidase protein	M7T9C4	UCREL1_9825	KB707255;EMR63240
XP_001552545.1	154304280	154304280	hypothetical protein BC1G_08410 [Botrytis cinerea B05.10]	347828143	0	Putative sorting nexin mvp1 protein	G2XTC6	BofuT4_P010880.1	FQ790265;CCD43840
XP_001552606.1	154304403	154304403	hypothetical protein BC1G_09077 [Botrytis cinerea B05.10]	347441707	0	glycoside hydrolase family 76 protein	G2YBN7	BofuT4_P100320.1	FQ790313;CCD34628
XP_001552651.1	154304493	154304493	hypothetical protein BC1G_09122 [Botrytis cinerea B05.10]	347441755	0	similar to ABC transporter substrate binding protein	G2YBT5	BofuT4_P100800.1	FQ790313; CCD34676
XP_001552658.1	154304507	154304507	hypothetical protein BC1G_09129 [Botrytis cinerea B05.10]	347441764	0	similar to DnaJ protein [Botrytis cinerea T4].	G2YBU4	BofuT4_P100890.1	FQ790313; CCD34685
XP_001552661.1	154304513	154304513	hypothetical protein BC1G_09132 [Botrytis cinerea B05.10]	347441767	0	Similar to NADH-ubiquinone oxidoreductase 24 kDa subunit	G2YBU7	BofuT4_P100920.1	FQ790313;CCD34688
XP_001552683.1	154304557	154304557	hypothetical protein BC1G_09154 [Botrytis cinerea B05.10]	347441785	0	Similar to aflatoxin biosynthesis ketoreductase nor-1	G2YBW5	BofuT4_P101100.1	FQ790313;CCD34706
XP_001552689.1	154304569	154304569	hypothetical protein BC1G_09160 [Botrytis cinerea B05.10]	347441792	0	Similar to siderophore iron transporter mirB	G2YBX2	BofuT4_P101170.1	FQ790313;CCD34713
XP_001552716.1	154304624	154304624	hypothetical protein BC1G_08051 [Botrytis cinerea B05.10]	347841143	0	Similar to golgi transport complex component Cog5	G2YVR7	BofuT4_P152770.1	FQ790357;CCD55715
XP_001552718.1	154304628	154304628	hypothetical protein BC1G_08053 [Botrytis cinerea B05.10]	347841141	0	Glycoside hydrolase family 13 protein	G2YVR5	BofuT4P176000001001	FQ790357;CCD55713
XP_001552725.1	154304642	154304642	hypothetical protein BC1G_08060 [Botrytis cinerea B05.10]	154304642	0.0	similar to amino acid transporter [Botrytis cinerea T4]	A6S7K6.1 (obsolete);				CCD55704.1	Bcin02g05620.1	XP_001552725.1	Bcin02g05620.1	100	0	-	-	-		XP_001552725.1
XP_001552806.1	154304805	154304805	hypothetical protein BC1G_08988 [Botrytis cinerea B05.10]	507414487	0	Glycosyltransferase family 8 protein	G2XV24	BofuT4P51000026001	FQ790270;CCD44344
XP_001552822.1	154304837	154304837	hypothetical protein BC1G_09004 [Botrytis cinerea B05.10]	347828662	0	DNA-directed RNA polymerase	G2XV39	BofuT4_P059390.1	FQ790270;CCD44359
XP_001552987.1	154305169	154305169	hypothetical protein BC1G_08879 [Botrytis cinerea B05.10]	347826800	0	similar to cytochrome P450 alkane hydroxylase	G2XNP1	BofuT4_P075800.1	FQ790246;CCD42497
XP_001553010.1	154305215	154305215	hypothetical protein BC1G_08902 [Botrytis cinerea B05.10]	347826777	1e-164	Similar to deoxyribose-phosphate aldolase	G2XNL8	BofuT4_P075570.1	FQ790246;CCD42474
XP_001553034.1	154305263	154305263	hypothetical protein BC1G_08926 [Botrytis cinerea B05.10]	347826752	0	Similar to rhomboid family membrane protein	G2XNJ3	BofuT4_P075320.1	FQ790246;CCD42449
XP_001553071.1	154305337	154305337	hypothetical protein BC1G_08963 [Botrytis cinerea B05.10]	347826709	0	Similar to prolyl oligopeptidase	G2XNF0	BofuT4_P074890.1	FQ790246;CCD42406
XP_001553102.1	154305400	154305400	hypothetical protein BC1G_08469 [Botrytis cinerea B05.10]	347828618	5e-103	Similar to AP-1 adaptor complex subunit sigma	G2XUZ5	BofuT4P51000018001	FQ790270;CCD44315
XP_001553118.1	154305432	154305432	hypothetical protein BC1G_08485 [Botrytis cinerea B05.10]	347828599	0	Similar to regulator of G protein	G2XUX6	BofuT4P51000007001	FQ790270;CCD44296
XP_001553139.1	154305474	154305474	hypothetical protein BC1G_08506 [Botrytis cinerea B05.10]	347828578	0	similar to kinetochore protein spc25	G2XUV5	BofuT4_P058550.1	FQ790270;CCD44275
XP_001553158.1	154305512	154305512	predicted protein [Botrytis cinerea B05.10]	154305512
XP_001553163.1	154305522	154305522	hypothetical protein BC1G_08530 [Botrytis cinerea B05.10]	347828557	0	Uncharacterized protein	G2XUT4	BofuT4_P058340.1	FQ790270;CCD44254
XP_001553199.1	154305595	154305595	hypothetical protein BC1G_07612 [Botrytis cinerea B05.10]	347835622	0	Similar to beta-lactamase domain protein	G2YEJ6	BofuT4_P025930.1	FQ790323;CCD50194
XP_001553230.1	154305657	154305657	hypothetical protein BC1G_07643 [Botrytis cinerea B05.10]	347835586	0	hypothetical protein BofuT4_P025570.1	G2YEG0	BofuT4_P025570.1	FQ790323;CCD50158
XP_001553279.1	154305755	154305755	hypothetical protein BC1G_07692 [Botrytis cinerea B05.10]	347835537	0	similar to D-arabinono-1,4-lactone oxidase	G2YEB1	BofuT4_P025080.1	FQ790323; CCD50109
XP_001553317.1	154305832	154305832	hypothetical protein BC1G_08147 [Botrytis cinerea B05.10]	347832999	0	Uncharacterized protein	G2Y7W8	BofuT4_P033380.1	FQ790296;CCD48696
XP_001553371.1	154305940	154305940	hypothetical protein BC1G_08201 [Botrytis cinerea B05.10]	347833053	0	Similar to 1,3-beta-glucan biosynthesis protein	G2Y822	BofuT4_P033920.1	FQ790296;CCD48750
XP_001553455.1	154308237	154308237	predicted protein [Botrytis cinerea B05.10]	347831105	0	Uncharacterized protein	G2Y2B2	BofuT4_P115080.1	FQ790283;CCD46802
XP_001553465.1	154308257	154308257	hypothetical protein BC1G_07874 [Botrytis cinerea B05.10]	347441084	0	Uncharacterized protein	G2Y060	BofuT4_P044010.1	FQ790280;CCD34005
XP_001553516.1	154308360	154308360	hypothetical protein BC1G_08240 [Botrytis cinerea B05.10]	347830307	4e-29	Similar to acyl-coenzyme A thioesterase 13	G2XZW7	BofuT4P34000025001	FQ790278;CCD46004
XP_001553526.1	154308380	154308380	hypothetical protein BC1G_08250 [Botrytis cinerea B05.10]	347830318	0	Similar to arsenite efflux transporter ArsB-like	G2XZX8	BofuT4_P050330.1	FQ790278;CCD46015
XP_001553535.1	154308398	154308398	hypothetical protein BC1G_08259 [Botrytis cinerea B05.10]	347826550	0	hypothetical protein BofuT4_P013750.1	G2XMZ1	BofuT4_P013750.1	FQ790245; CCD42247
XP_001553541.1	154308410	154308410	hypothetical protein BC1G_08265 [Botrytis cinerea B05.10]	347826553	0	similar to DUF221 domain protein	G2XMZ4	BofuT4_P013780.1	FQ790245; CCD42250
XP_001553574.1	154308476	154308476	conserved hypothetical protein [Botrytis cinerea B05.10]	347826593	2e-142	Proteasome subunit beta type	G2XN34	BofuT4_P014180.1	FQ790245;CCD42290
XP_001553597.1	154308522	154308522	hypothetical protein BC1G_08321 [Botrytis cinerea B05.10]	154308522	1e-46	U6 snRNA-associated Sm-like protein LSm6	A6S5C9	lsm6(BC1G_08321)	CH476886;EDN28054
XP_001553599.1	154308526	154308526	hypothetical protein BC1G_08323 [Botrytis cinerea B05.10]	347826620	0	Similar to phosphatidylinositol 4-kinase	G2XN61	BofuT4_P014450.1	FQ790245;CCD42317
XP_001553657.1	154308643	154308643	hypothetical protein BC1G_07744 [Botrytis cinerea B05.10]	472241197	0	Putative prenylcysteine oxidase protein	M7UQA4	BcDW1_5378	KB707876;EMR85927
XP_001553833.1	154308996	154308996	hypothetical protein BC1G_08026 [Botrytis cinerea B05.10]	347838545	0	hypothetical protein BofuT4_P121360.1	G2YNB9	BofuT4_P121360.1	FQ790346; CCD53117
XP_001553964.1	154309260	154309260	hypothetical protein BC1G_07524 [Botrytis cinerea B05.10]	472246122	0	Putative rho guanyl nucleotide exchange factor protein	M7UAH2	BcDW1_718	KB707694;EMR90670
XP_001554037.1	154309406	154309406	hypothetical protein BC1G_07597 [Botrytis cinerea B05.10]	347837382	0	hypothetical protein BofuT4_P084780.1	G2YJN7	BofuT4_P084780.1	FQ790338; CCD51954
XP_001554054.1	154309441	154309441	hypothetical protein BC1G_07191 [Botrytis cinerea B05.10]	347838251	0	Uncharacterized protein	G2YMH5	BofuT4_P137470.1	FQ790345;CCD52823
XP_001554061.1	154309455	154309455	hypothetical protein BC1G_07198 [Botrytis cinerea B05.10]	347838257	0	Glycoside hydrolase family 16 protein	G2YMI1	BofuT4_P137530.1	FQ790345;CCD52829
XP_001554078.1	154309489	154309489	hypothetical protein BC1G_07215 [Botrytis cinerea B05.10]	347838271	0	Beta-hexosaminidase	G2YMJ5	BofuT4_P137670.1	FQ790345;CCD52843
XP_001554082.1	154309497	154309497	hypothetical protein BC1G_07219 [Botrytis cinerea B05.10]	347838275	0	Similar to aromatic amino acid aminotransferase	G2YMJ9	BofuT4_P137710.1	FQ790345;CCD52847
XP_001554088.1	154309509	154309509	hypothetical protein BC1G_07225 [Botrytis cinerea B05.10]	347838282	0	Similar to TPA: dynamitin homolog (P50 subunit of dynactin) (Eurofung)	G2YMK6	BofuT4P90000011001	FQ790345;CCD52854
XP_001554097.1	154309527	154309527	hypothetical protein BC1G_07234 [Botrytis cinerea B05.10]	347838293	0	glycosyltransferase family 22 protein	G2YML7	BofuT4_P137890.1	FQ790345; CCD52865
XP_001554102.1	154309537	154309537	hypothetical protein BC1G_07239 [Botrytis cinerea B05.10]	166989547	0	Autophagy-related protein 22	A6S3R7	ATG22(BC1G_07239)	CH476881;EDN27454
XP_001554131.1	154309595	154309595	hypothetical protein BC1G_07268 [Botrytis cinerea B05.10]	347838335	0	Similar to regulator of G protein	G2YMQ9	BofuT4_P138310.1	FQ790345;CCD52907
XP_001554157.1	154309648	154309648	hypothetical protein BC1G_07294 [Botrytis cinerea B05.10]	154309648
XP_001554172.1	154309678	154309678	hypothetical protein BC1G_07309 [Botrytis cinerea B05.10]	347827150	0	Similar to vacuolar protein sorting-associated protein vps5	G2XPV9	BofuT4_P071430.1	FQ790250;CCD42847
XP_001554255.1	154309844	154309844	hypothetical protein BC1G_07392 [Botrytis cinerea B05.10]	347441344	0	hypothetical protein BofuT4P201000002001	G2YAM4	BofuT4P201000002001	FQ790306; CCD34265
XP_001554270.1	154309875	154309875	hypothetical protein BC1G_06858 [Botrytis cinerea B05.10]	347836218	0	Similar to translation initiation factor eif-2b epsilon subunit	G2YG92	BofuT4_P088530.1	FQ790328;CCD50790
XP_001554331.1	154309997	154309997	hypothetical protein BC1G_06919 [Botrytis cinerea B05.10]	347836155	0	hypothetical protein BofuT4_P087900.1	G2YG29	BofuT4_P087900.1	FQ790328; CCD50727
XP_001554332.1	154309999	154309999	conserved hypothetical protein [Botrytis cinerea B05.10]	472241943	0	Putative vhs domain-containing protein	M7US95	BcDW1_4655	KB707850;EMR86647
XP_001554338.1	154310011	154310011	hypothetical protein BC1G_06926 [Botrytis cinerea B05.10]	347836146	2e-84	similar to glutamate decarboxylase-like protein 1	G2YG20	BofuT4_P087810.1	FQ790328; CCD50718
XP_001554353.1	154310041	154310041	hypothetical protein BC1G_06941 [Botrytis cinerea B05.10]	347836130	0	Uncharacterized protein	G2YG04	BofuT4_P087650.1	FQ790328;CCD50702
XP_001554376.1	154310088	154310088	hypothetical protein BC1G_06964 [Botrytis cinerea B05.10]	347441937	1e-83	hypothetical protein BofuT4_P098340.1	G2YCM9	BofuT4_P098340.1	FQ790318; CCD34858
XP_001554380.1	154310096	154310096	hypothetical protein BC1G_06968 [Botrytis cinerea B05.10]	347441934	0	Similar to 5-oxoprolinase	G2YCM6	BofuT4_P098310.1	FQ790318;CCD34855
XP_001554416.1	154310168	154310168	hypothetical protein BC1G_07004 [Botrytis cinerea B05.10]	347836626	0	similar to prolyl oligopeptidase	G2YHL1	BofuT4_P085600.1	FQ790336; CCD51198
XP_001554452.1	154310240	154310240	hypothetical protein BC1G_07040 [Botrytis cinerea B05.10]	472244635	0	Putative merozoite capping protein-1 protein	M7U6G2	BcDW1_2115	KB707755;EMR89244
XP_001554456.1	154310248	154310248	60S ribosomal protein L19 [Botrytis cinerea B05.10]	347836588	6e-136	Ribosomal protein L19	G2YHH3	BofuT4_P085220.1	FQ790336;CCD51160
XP_001554457.1	154310250	154310250	translational activator GCN1 [Botrytis cinerea B05.10]	472244631	0	Putative translational activator gcn1 protein	M7U6M3	BcDW1_2111	KB707755;EMR89240
XP_001554458.1	154310252	154310252	hypothetical protein BC1G_07046 [Botrytis cinerea B05.10]	347836585	0	similar to ATP dependent RNA helicase	G2YHH0	BofuT4P111000007001	FQ790336; CCD51157
XP_001554462.1	154310260	154310260	hypothetical protein BC1G_07050 [Botrytis cinerea B05.10]	347836581	0	similar to iron-containing alcohol dehydrogenase	G2YHG6	BofuT4P111000006001	FQ790336; CCD51153
XP_001554480.1	154310297	154310297	hypothetical protein BC1G_07068 [Botrytis cinerea B05.10]	12002205	0	Aspartic proteinase	Q9HF87	Bcap1	AF121229;AAG43236
XP_001554493.1	154310323	154310323	hypothetical protein BC1G_07081 [Botrytis cinerea B05.10]	347828827	0	Similar to WD repeat protein	G2XVK4	BofuT4_P054250.1	FQ790271;CCD44524
XP_001554527.1	154310391	154310391	hypothetical protein BC1G_07115 [Botrytis cinerea B05.10]	347828789	1e-173	GrpE protein homolog	G2XVG6	BofuT4_P053870.1	FQ790271; CCD44486
XP_001554534.1	154310405	154310405	hypothetical protein BC1G_07122 [Botrytis cinerea B05.10]	347828781	0	Similar to transcription factor Cys6	G2XVF8	BofuT4_P053790.1	FQ790271;CCD44478
XP_001554553.1	154310443	154310443	hypothetical protein BC1G_07142 [Botrytis cinerea B05.10]	347828761	0	Similar to mitochondrial protein import receptor tom70	G2XVD8	BofuT4_P053590.1	FQ790271;CCD44458
XP_001554616.1	154310570	154310570	hypothetical protein BC1G_06759 [Botrytis cinerea B05.10]	347839486	0	Similar to DNA repair protein rad5	G2YR10	BofuT4_P132380.1	FQ790349;CCD54058
XP_001554625.1	154310588	154310588	hypothetical protein BC1G_06768 [Botrytis cinerea B05.10]	347839475	0	Similar to ubiquitin-protein ligase molybdopterin-converting factor	G2YQZ9	BofuT4_P132270.1	FQ790349;CCD54047
XP_001554631.1	154310600	154310600	hypothetical protein BC1G_06774 [Botrytis cinerea B05.10]	347839468	0	Similar to nuclear pore complex subunit Nup192	G2YQZ2	BofuT4_P132200.1	FQ790349;CCD54040
XP_001554686.1	154310710	154310710	hypothetical protein BC1G_06829 [Botrytis cinerea B05.10]	347839414	0	hypothetical protein BofuT4_P131660.1	G2YQT8	BofuT4_P131660.1	FQ790349; CCD53986
XP_001554693.1	154310724	154310724	hypothetical protein BC1G_06836 [Botrytis cinerea B05.10]	347839405	0	Similar to subtilisin-like serine protease (Secreted protein)	G2YQS9	BofuT4_P131570.1	FQ790349;CCD53977
XP_001554705.1	154310749	154310749	hypothetical protein BC1G_06353, partial [Botrytis cinerea B05.10]	347440913	4e-122	similar to glucose-methanol-choline (gmc) oxidoreductase	G2XTG6	BofuT4P59000017001	FQ790266; CCD33834
XP_001554711.1	154310761	154310761	hypothetical protein BC1G_06359 [Botrytis cinerea B05.10]	347440919	0	Uncharacterized protein	G2XTH2	BofuT4_P062380.1	FQ790266;CCD33840
XP_001554726.1	154310791	154310791	hypothetical protein BC1G_06374 [Botrytis cinerea B05.10]	347440936	0	Similar to dyp-type peroxidase family protein	G2XTI9	BofuT4P59000005001	FQ790266;CCD33857
XP_001554739.1	154310817	154310817	hypothetical protein BC1G_06387 [Botrytis cinerea B05.10]	347440950	0	Similar to F-actin-capping protein subunit alpha-2	G2XTK3	BofuT4_P062690.1	FQ790266;CCD33871
XP_001554765.1	154310869	154310869	hypothetical protein BC1G_06413 [Botrytis cinerea B05.10]	347440980	0	Similar to VHS domain-containing protein	G2XTN3	BofuT4_P062990.1	FQ790266;CCD33901
XP_001554798.1	154310935	154310935	hypothetical protein BC1G_06446 [Botrytis cinerea B05.10]	347832535	3e-89	hypothetical protein BofuT4_P035250.1	G2Y6I0	BofuT4_P035250.1	FQ790292; CCD48232
XP_001554840.1	154311020	154311020	hypothetical protein BC1G_06628 [Botrytis cinerea B05.10]	472242367	0	Putative septin protein	M7U0K1	BcDW1_4275	KB707843;EMR87064
XP_001554866.1	154311072	154311072	hypothetical protein BC1G_06654 [Botrytis cinerea B05.10]	347837953	0	Similar to ankyrin repeat domain containing protein	G2YLM7	BofuT4_P078180.1	FQ790343;CCD52525
XP_001554907.1	154311154	154311154	hypothetical protein BC1G_06695 [Botrytis cinerea B05.10]	347837909	0	Similar to checkpoint protein kinase (SldA)	G2YLI3	BofuT4_P077740.1	FQ790343;CCD52481
XP_001555003.1	154311347	154311347	hypothetical protein BC1G_06526 [Botrytis cinerea B05.10]	347829145	0	hypothetical protein BofuT4_P051910.1	G2XWH2	BofuT4_P051910.1	FQ790272; CCD44842
XP_001555013.1	154311367	154311367	hypothetical protein BC1G_06536 [Botrytis cinerea B05.10]	347829153	0	Similar to ABC transporter	G2XWI0	BofuT4_P051990.1	FQ790272;CCD44850
XP_001555077.1	154311495	154311495	conserved hypothetical protein [Botrytis cinerea B05.10]	154311495	0	Eukaryotic translation initiation factor 3 subunit L	A6S1A3	BC1G_06600	CH476873;EDN26190
XP_001555199.1	154311740	154311740	conserved hypothetical protein [Botrytis cinerea B05.10]	347827249	0	similar to splicing factor 3B subunit 1	G2XQ58	BofuT4_P070220.1	FQ790251; CCD42946
XP_001555264.1	154311871	154311871	hypothetical protein BC1G_05969 [Botrytis cinerea B05.10]	347839818	0	Uncharacterized protein	G2YRZ2	BofuT4_P124380.1	FQ790351;CCD54390
XP_001555378.1	154312100	154312100	hypothetical protein BC1G_06083 [Botrytis cinerea B05.10]	347836893	0	Similar to class V myosin (Myo4)	G2YIC8	BofuT4_P017710.1	FQ790337;CCD51465
XP_001555384.1	154312112	154312112	hypothetical protein BC1G_06089 [Botrytis cinerea B05.10]	154312112
XP_001555398.1	154312140	154312140	hypothetical protein BC1G_06103 [Botrytis cinerea B05.10]	347836872	0	Similar to seryl-tRNA synthetase	G2YIA7	BofuT4P10000025001	FQ790337;CCD51444
XP_001555402.1	154312148	154312148	hypothetical protein BC1G_06107 [Botrytis cinerea B05.10]	347836867	0	Similar to transcription factor CBF/NF-Y	G2YIA2	BofuT4_P017450.1	FQ790337;CCD51439
XP_001555446.1	154312236	154312236	hypothetical protein BC1G_06151 [Botrytis cinerea B05.10]	347836824	0	Similar to aldo-keto reductase	G2YI59	BofuT4_P017020.1	FQ790337;CCD51396
XP_001555479.1	154312302	154312302	guanosine-diphosphatase [Botrytis cinerea B05.10]	347836787	0	Similar to guanosine-diphosphatase	G2YI22	BofuT4_P016650.1	FQ790337;CCD51359
XP_001555503.1	154312350	154312350	hypothetical protein BC1G_06208 [Botrytis cinerea B05.10]	347836766	0	similar to protein kinase	G2YI01	BofuT4P10000012001	FQ790337; CCD51338
XP_001555571.1	154312487	154312487	predicted protein [Botrytis cinerea B05.10]	347841857	0	hypothetical protein BofuT4_P145980.1 [Botrytis cinerea T4]	G2YXT1	BofuT4_P145980.1	FQ790360;CCD56429
XP_001555582.1	154312509	154312509	hypothetical protein BC1G_05857 [Botrytis cinerea B05.10]	347841868	0	Uncharacterized protein	G2YXU2	BofuT4_P146090.1	FQ790360;CCD56440
XP_001555645.1	154312635	154312635	hypothetical protein BC1G_05920 [Botrytis cinerea B05.10]	347841939	0	Uncharacterized protein	G2YY13	BofuT4P110000009001	FQ790360;CCD56511
XP_001555708.1	154312762	154312762	hypothetical protein BC1G_05082 [Botrytis cinerea B05.10]	347839735	0	Similar to alcohol dehydrogenase	G2YRQ9	BofuT4_P130070.1	FQ790350;CCD54307
XP_001555718.1	154312782	154312782	hypothetical protein BC1G_05092 [Botrytis cinerea B05.10]	347839748	0	Uncharacterized protein	G2YRS2	BofuT4_P130200.1	FQ790350;CCD54320
XP_001555844.1	154313035	154313035	hypothetical protein BC1G_05519 [Botrytis cinerea B05.10]	347832596	0	Similar to cytochrome P450 monooxygenase	G2Y6P1	BofuT4_P106770.1	FQ790293;CCD48293
XP_001555851.1	154313049	154313049	glutathione S-transferase [Botrytis cinerea B05.10]	347832608	1e-166	Similar to glutathione S-transferase	G2Y6Q3	BofuT4_P106890.1	FQ790293;CCD48305
XP_001555897.1	154313141	154313141	hypothetical protein BC1G_05572 [Botrytis cinerea B05.10]	347832662	0	Terpene cyclase/mutase family member	G2Y6V7	BofuT4_P107430.1	FQ790293;CCD48359
XP_001555991.1	154313330	154313330	hypothetical protein BC1G_05362 [Botrytis cinerea B05.10]	347827075	5e-166	Uncharacterized protein	G2XPG6	BofuT4_P073840.1	FQ790248;CCD42772
XP_001556000.1	154313348	154313348	hypothetical protein BC1G_05371 [Botrytis cinerea B05.10]	347827068	0	Similar to endosome-associated ubiquitin isopeptidase (AmsH)	G2XPF9	BofuT4_P073770.1	FQ790248;CCD42765
XP_001556015.1	154313378	154313378	hypothetical protein BC1G_05386 [Botrytis cinerea B05.10]	347827051	0	similar to microtubule associated protein [Botrytis cinerea T4]	G2XPE2	BofuT4_P073600.1	FQ790248;CCD42748
XP_001556038.1	154313424	154313424	hypothetical protein BC1G_05409 [Botrytis cinerea B05.10]	347827026	0	hypothetical protein BofuT4_P073350.1	G2XPB7	BofuT4_P073350.1	FQ790248; CCD42723
XP_001556077.1	154313502	154313502	hypothetical protein BC1G_05448 [Botrytis cinerea B05.10]	347826988	0	Peptidyl-prolyl cis-trans isomerase	G2XP79	BofuT4_P072970.1	FQ790248;CCD42685
XP_001556090.1	154313528	154313528	hypothetical protein BC1G_05461 [Botrytis cinerea B05.10]	472237086	0	Putative nad dependent epimerase protein	M7TKR7	BcDW1_9405	KB708060;EMR82000
XP_001556117.1	154313583	154313583	hypothetical protein BC1G_05641 [Botrytis cinerea B05.10]	347832475	0	similar to serum paraoxonase/arylesterase	G2Y6C0	BofuT4P289000010001	FQ790291; CCD48172
XP_001556172.1	154313693	154313693	hypothetical protein BC1G_05696 [Botrytis cinerea B05.10]	347832418	0	Similar to COP9 signalosome subunit 6 (CsnF)	G2Y663	BofuT4_P111280.1	FQ790291;CCD48115
XP_001556184.1	154313717	154313717	hypothetical protein BC1G_05708 [Botrytis cinerea B05.10]	347832407	0	Similar to calcium binding modulator protein (Alg2)	G2Y652	BofuT4_P111170.1	FQ790291;CCD48104
XP_001556195.1	154313739	154313739	hypothetical protein BC1G_05719 [Botrytis cinerea B05.10]	347832395	0	Uncharacterized protein	G2Y640	BofuT4_P111050.1	FQ790291;CCD48092
XP_001556204.1	154313757	154313757	hypothetical protein BC1G_05728 [Botrytis cinerea B05.10]	347832388	0	Similar to flavin-containing monooxygenase	G2Y633	BofuT4_P110980.1	FQ790291;CCD48085
XP_001556279.1	154313908	154313908	predicted protein [Botrytis cinerea B05.10]	347831407	1e-65	Uncharacterized protein	G2Y364	BofuT4_P040060.1	FQ790285;CCD47104
XP_001556357.1	154314064	154314064	hypothetical protein BC1G_04975 [Botrytis cinerea B05.10]	347831317	0	Glycosyltransferase family 4 protein	G2Y2X4	BofuT4P30000008001	FQ790285;CCD47014
XP_001556369.1	154314088	154314088	hypothetical protein BC1G_04987 [Botrytis cinerea B05.10]	347831304	0	Similar to aflatoxin B1 aldehyde reductase member 2	G2Y2W1	BofuT4_P039030.1	FQ790285;CCD47001
XP_001556424.1	154314199	154314199	hypothetical protein BC1G_05193 [Botrytis cinerea B05.10]	347827462	0	Similar to TBC domain protein [Botrytis cinerea T4]	G2XQQ4	BofuT4_P069990.1	FQ790252;CCD43159
XP_001556453.1	154314257	154314257	hypothetical protein BC1G_05222 [Botrytis cinerea B05.10]	347827431	0	similar to condensin complex component cnd2	G2XQM3	BofuT4_P069680.1	FQ790252; CCD43128
XP_001556484.1	154314319	154314319	hypothetical protein BC1G_05253 [Botrytis cinerea B05.10]	347827406	0	BcPIO16, similar to mitochondrial ribosomal protein DAP3	G2XQJ8	BofuT4_P069430.1	FQ790252;CCD43103
XP_001556591.1	154314534	154314534	hypothetical protein BC1G_03976 [Botrytis cinerea B05.10]	347831904	0	Similar to proteinase (Secreted protein) (Secreted protein)	G2Y4L1	BofuT4P29000003001	FQ790287;CCD47601
XP_001556627.1	154314606	154314606	hypothetical protein BC1G_04012 [Botrytis cinerea B05.10]	472237989	0	Putative dna repair protein rad51 protein	M7UH62	BcDW1_8560	KB708024;EMR82867
XP_001556657.1	154314666	154314666	hypothetical protein BC1G_04042 [Botrytis cinerea B05.10]	347831972	2e-179	Glycosyltransferase family 2 protein	G2Y4S9	BofuT4_P036490.1	FQ790287;CCD47669
XP_001556673.1	154314698	154314698	hypothetical protein BC1G_04058 [Botrytis cinerea B05.10]	347831985	0	Vacuolar protein sorting-associated protein 35	G2Y4U2	BofuT4P29000011001	FQ790287;CCD47682
XP_001556679.1	154314710	154314710	hypothetical protein BC1G_04064 [Botrytis cinerea B05.10]	472241783	0	Putative transcription factor protein	M7TYZ0	BcDW1_4893	KB707857;EMR86494
XP_001556821.1	154314995	154314995	predicted protein [Botrytis cinerea B05.10]	347841752	0	hypothetical protein BofuT4_P149340.1 [Botrytis cinerea T4].	G2YX86	BofuT4_P149340.1	FQ790359;CCD56324
XP_001556843.1	154315039	154315039	60S ribosomal protein L35 [Botrytis cinerea B05.10]	347841777	3e-83	Uncharacterized protein	G2YXB1	BofuT4_P149590.1	FQ790359;CCD56349
XP_001556849.1	154315051	154315051	predicted protein [Botrytis cinerea B05.10]	347841782	0	Similar to transcription factor HMG	G2YXB6	BofuT4_P149640.1	FQ790359;CCD56354
XP_001556901.1	154315156	154315156	hypothetical protein BC1G_04617 [Botrytis cinerea B05.10]	472236850	0	Putative vacuolar protein sorting-associated protein 9 protein	M7UEC6	BcDW1_9691	KB708068;EMR81772
XP_001556957.1	154315268	154315268	hypothetical protein BC1G_04673 [Botrytis cinerea B05.10]	347839543	0	Similar to ATPase family AAA domain-containing protein	G2YR67	BofuT4_P128150.1	FQ790350;CCD54115
XP_001556978.1	154315310	154315310	hypothetical protein BC1G_04694 [Botrytis cinerea B05.10]	347839567	0	Similar to transmembrane protein 66	G2YR91	BofuT4_P128390.1	FQ790350;CCD54139
XP_001557003.1	154315360	154315360	hypothetical protein BC1G_04719 [Botrytis cinerea B05.10]	347839592	0	hypothetical protein BofuT4_P128640.1	G2YRB6	BofuT4_P128640.1	FQ790350; CCD54164
XP_001557022.1	154315398	154315398	hypothetical protein BC1G_04738 [Botrytis cinerea B05.10]	347839612	0	Uncharacterized protein	G2YRD6	BofuT4_P128840.1	FQ790350;CCD54184
XP_001557024.1	154315403	154315403	hypothetical protein BC1G_04274 [Botrytis cinerea B05.10]	347839612	1e-81	Uncharacterized protein	G2YRD6	BofuT4_P128840.1	FQ790350;CCD54184
XP_001557036.1	154315427	154315427	hypothetical protein BC1G_04286 [Botrytis cinerea B05.10]	347839941	0	Similar to 3'(2'),5'-bisphosphate nucleotidase	G2YSB5	BofuT4_P125610.1	FQ790351;CCD54513
XP_001557050.1	154315455	154315455	hypothetical protein BC1G_04300 [Botrytis cinerea B05.10]	347839954	0	Similar to alanine aminotransferase	G2YSC8	BofuT4_P125740.1	FQ790351;CCD54526
XP_001557060.1	154315475	154315475	hypothetical protein BC1G_04310 [Botrytis cinerea B05.10]	347839966	0	BcPKS10, polyketide synthase	G2YSE0	BofuT4_P125860.1	FQ790351; CCD54538
XP_001557067.1	154315489	154315489	hypothetical protein BC1G_04317 [Botrytis cinerea B05.10]	347839977	0	Uncharacterized protein	G2YSF1	BofuT4_P125970.1	FQ790351;CCD54549
XP_001557074.1	154315503	154315503	hypothetical protein BC1G_04324 [Botrytis cinerea B05.10]	347839984	0	Nicotinamide-nucleotide adenylyltransferase	G2YSF8	BofuT4_P126040.1	FQ790351;CCD54556
XP_001557076.1	154315507	154315507	predicted protein [Botrytis cinerea B05.10]	347839985	7e-84	similar to ubiquitin-protein ligase Ufd4 [Botrytis cinerea T4]	G2YSF9	BofuT4_P126050.1	FQ790351;CCD54557
XP_001557138.1	154315631	154315631	hypothetical protein BC1G_04388 [Botrytis cinerea B05.10]	347840047	0	similar to translation elongation factor EF-1 subunit	G2YSM1	BofuT4_P126670.1	FQ790351; CCD54619
XP_001557305.1	154315966	154315966	hypothetical protein BC1G_04555 [Botrytis cinerea B05.10]	347842104	0	Similar to mitochondrial acetolactate synthase small subunit	G2YYH8	BofuT4_P144840.1	FQ790361;CCD56676
XP_001557318.1	154315992	154315992	hypothetical protein BC1G_04568 [Botrytis cinerea B05.10]	347842118	0	hypothetical protein BofuT4_P144980.1	G2YYJ2	BofuT4_P144980.1	FQ790361; CCD56690
XP_001557330.1	154316016	154316016	hypothetical protein BC1G_04580 [Botrytis cinerea B05.10]	347842126	0	hypothetical protein BofuT4_P145060.1	G2YYK0	BofuT4_P145060.1	FQ790361; CCD56698
XP_001557386.1	154316129	154316129	hypothetical protein BC1G_03649 [Botrytis cinerea B05.10]	347836446	4e-175	Similar to phosphoribosylformimino-5-aminoimidazole carboxamide ribotide isomerase	G2YGY4	BofuT4_P022860.1	FQ790332;CCD51018
XP_001557439.1	154316235	154316235	hypothetical protein BC1G_03703 [Botrytis cinerea B05.10]	154316235	3e-88	hypothetical protein BCIN_10g04370 [Botrytis cinerea B05.10]	A6RUC9.1 (obsolete);				XP_024551414.1	Bcin10g04370.1	XP_001557439.1	Bcin10g04370.1	98.519	3.14e-92	-	-	-		XP_001557439.1
XP_001557446.1	154316249	154316249	hypothetical protein BC1G_03710 [Botrytis cinerea B05.10]	347836387	0	similar to carboxypeptidase, partial sequence	G2YGS5	BofuT4P12000003001	FQ790332; CCD50959
XP_001557523.1	154316404	154316404	hypothetical protein BC1G_04133 [Botrytis cinerea B05.10]	347835268	6e-155	Uncharacterized protein	G2YDJ2	BofuT4_P095480.1	FQ790321;CCD49840
XP_001557551.1	154316460	154316460	hypothetical protein BC1G_04161 [Botrytis cinerea B05.10]	347835238	0	Uncharacterized protein	G2YDG2	BofuT4_P095180.1	FQ790321;CCD49810
XP_001557559.1	154316476	154316476	hypothetical protein BC1G_04169 [Botrytis cinerea B05.10]	347835226	0	Similar to aconitate hydratase	G2YDF0	BofuT4_P095060.1	FQ790321;CCD49798
XP_001557574.1	154316506	154316506	hypothetical protein BC1G_04184 [Botrytis cinerea B05.10]	472242315	0	Putative pex19 family protein	M7U0F7	BcDW1_4420	KB707845;EMR87014
XP_001557647.1	154316652	154316652	hypothetical protein BC1G_04257 [Botrytis cinerea B05.10]	347835125	0	Similar to dynactin	G2YD49	BofuT4P153000022001	FQ790321;CCD49697
XP_001557648.1	154316654	154316654	hypothetical protein BC1G_04258 [Botrytis cinerea B05.10]	347835124	0	similar to GTPase-activating protein GYP5	G2YD48	BofuT4_P094040.1	FQ790321; CCD49696
XP_001557651.1	154316660	154316660	hypothetical protein BC1G_04261 [Botrytis cinerea B05.10]	347835123	0	hypothetical protein BofuT4_P094030.1 [Botrytis cinerea T4]	G2YD47	BofuT4_P094030.1	FQ790321;CCD49695
XP_001557716.1	154316791	154316791	hypothetical protein BC1G_03813 [Botrytis cinerea B05.10]	347829357	0	Similar to oxalate decarboxylase	G2XXL5	BofuT4P3000005001	FQ790275;CCD45054
XP_001557795.1	154316949	154316949	hypothetical protein BC1G_03892 [Botrytis cinerea B05.10]	347829439	0	Similar to oxidoreductase	G2XX58	BofuT4P3000021001	FQ790275;CCD45136
XP_001557800.1	154316959	154316959	hypothetical protein BC1G_03897 [Botrytis cinerea B05.10]	347829445	0	Similar to protein phophatase 2C family protein	G2XX64	BofuT4_P008590.1	FQ790275;CCD45142
XP_001557845.1	154317049	154317049	hypothetical protein BC1G_03942 [Botrytis cinerea B05.10]	347829486	0	Similar to Ras guanine-nucleotide exchange protein	G2XXA5	BofuT4_P009000.1	FQ790275;CCD45183
XP_001557858.1	154317076	154317076	hypothetical protein BC1G_03440 [Botrytis cinerea B05.10]	347839196	0	Uncharacterized protein	G2YQ70	BofuT4_P133220.1	FQ790348;CCD53768
XP_001557860.1	154317080	154317080	hypothetical protein BC1G_03442 [Botrytis cinerea B05.10]	347839194	0	Uncharacterized protein	G2YQ68	BofuT4_P133200.1	FQ790348;CCD53766
XP_001557865.1	154317090	154317090	hypothetical protein BC1G_03447 [Botrytis cinerea B05.10]	347839184	0	hypothetical protein BofuT4_P133100.1	G2YQ58	BofuT4_P133100.1	FQ790348; CCD53756
XP_001557866.1	154317092	154317092	predicted protein [Botrytis cinerea B05.10]	472243233	0	Uncharacterized protein	M7TW77	BcDW1_3426	KB707804;EMR87891
XP_001557908.1	154317176	154317176	hypothetical protein BC1G_03490 [Botrytis cinerea B05.10]	347839137	5e-105	Similar to GCN5-related N-acetyltransferase	G2YQ11	BofuT4_P132630.1	FQ790348;CCD53709
XP_001557920.1	154317200	154317200	hypothetical protein BC1G_03502 [Botrytis cinerea B05.10]	347829590	0	Similar to short chain dehydrogenase	G2XXV0	BofuT4_P119930.1	FQ790277;CCD45287
XP_001557931.1	154317222	154317222	hypothetical protein BC1G_03513 [Botrytis cinerea B05.10]	347829602	0	Similar to TPR domain-containing protein	G2XXW2	BofuT4_P120050.1	FQ790277;CCD45299
XP_001557932.1	154317224	154317224	hypothetical protein BC1G_03514 [Botrytis cinerea B05.10]	347829603	0	Similar to GYF domain-containing protein	G2XXW3	BofuT4_P120060.1	FQ790277;CCD45300
XP_001557945.1	154317250	154317250	hypothetical protein BC1G_03527 [Botrytis cinerea B05.10]	347829619	0	Similar to pyrroline-5-carboxylate reductase	G2XXX9	BofuT4_P120220.1	FQ790277;CCD45316
XP_001557986.1	154317332	154317332	hypothetical protein BC1G_03568 [Botrytis cinerea B05.10]	347829659	2e-178	Similar to mitochondrion biogenesis protein (She9)	G2XY19	BofuT4_P120620.1	FQ790277;CCD45356
XP_001558032.1	154317425	154317425	hypothetical protein BC1G_03064 [Botrytis cinerea B05.10]	347839273	0	Similar to translation initiation factor eif-2b subunit alpha	G2YQE7	BofuT4_P133990.1	FQ790348;CCD53845
XP_001558062.1	154317485	154317485	hypothetical protein BC1G_03094 [Botrytis cinerea B05.10]	347837406	0	Similar to NEDD8-activating enzyme E1 regulatory subunit	G2YK30	BofuT4_P081370.1	FQ790340;CCD51978
XP_001558072.1	154317505	154317505	hypothetical protein BC1G_03104 [Botrytis cinerea B05.10]	154317505	0.0	hypothetical protein BCIN_12g02240 [Botrytis cinerea B05.10]	A6RS77.1 (obsolete);				XP_001558072.1	Bcin12g02240.1	XP_001558072.1	Bcin12g02240.1	100	0	-	-	-		XP_001558072.1
XP_001558089.1	154317539	154317539	hypothetical protein BC1G_03121 [Botrytis cinerea B05.10]	347837436	0	Phosphatidate cytidylyltransferase	G2YK60	BofuT4_P081670.1	FQ790340;CCD52008
XP_001558099.1	154317559	154317559	hypothetical protein BC1G_03131 [Botrytis cinerea B05.10]	347837448	0	Similar to TPA: TPA_inf: bifunctional dethiobiotin synthetase/adenosylmethionine-8-amino-7-oxononanoate aminotransferase	G2YK72	BofuT4_P081790.1	FQ790340;CCD52020
XP_001558101.1	154317563	154317563	hypothetical protein BC1G_03133 [Botrytis cinerea B05.10]	347837450	0	Similar to biotin synthase	G2YK74	BofuT4_P081810.1	FQ790340;CCD52022
XP_001558108.1	154317577	154317577	predicted protein [Botrytis cinerea B05.10]	154317577
XP_001558158.1	154317677	154317677	hypothetical protein BC1G_03190 [Botrytis cinerea B05.10]	347837509	0	hypothetical protein BofuT4_P082400.1	G2YKD3	BofuT4_P082400.1	FQ790340; CCD52081
XP_001558164.1	154317689	154317689	hypothetical protein BC1G_03196 [Botrytis cinerea B05.10]	347837514	0	Similar to haloacid dehalogenase-like hydrolase domain-containing protein 1A	G2YKD8	BofuT4_P082450.1	FQ790340;CCD52086
XP_001558286.1	154317934	154317934	hypothetical protein BC1G_02950 [Botrytis cinerea B05.10]	347831518	0	Uncharacterized protein	G2Y3H5	BofuT4_P003740.1	FQ790286;CCD47215
XP_001558300.1	154317962	154317962	hypothetical protein BC1G_02964 [Botrytis cinerea B05.10]	347831502	0	Similar to monothiol glutaredoxin-3	G2Y3F9	BofuT4P2000014001	FQ790286;CCD47199
XP_001558305.1	154317972	154317972	hypothetical protein BC1G_02969 [Botrytis cinerea B05.10]	347831497	0	Similar to 6-phosphofructo-2-kinase 1	G2Y3F4	BofuT4P2000012001	FQ790286;CCD47194
XP_001558328.1	154318018	154318018	hypothetical protein BC1G_02992 [Botrytis cinerea B05.10]	472237159	0	NADPH:adrenodoxin oxidoreductase, mitochondrial	M7TKX9	BcDW1_9346	KB708057;EMR82070
XP_001558350.1	154318062	154318062	hypothetical protein BC1G_03014 [Botrytis cinerea B05.10]	347831448	0	Similar to GPI ethanolamine phosphate transferase	G2Y3A5	BofuT4_P003040.1	FQ790286;CCD47145
XP_001558365.1	154318092	154318092	hypothetical protein BC1G_03029 [Botrytis cinerea B05.10]	347831433	0	Similar to anaphase-promoting complex subunit ApcB	G2Y390	BofuT4_P002890.1	FQ790286;CCD47130
XP_001558460.1	154318283	154318283	hypothetical protein BC1G_03309 [Botrytis cinerea B05.10]	347837575	0	Similar to anthranilate phosphoribosyltransferase	G2YKJ9	BofuT4_P079420.1	FQ790341;CCD52147
XP_001558506.1	154318375	154318375	hypothetical protein BC1G_03355 [Botrytis cinerea B05.10]	347837615	0	Similar to fructosyl-amino acid oxidase	G2YKN9	BofuT4_P079820.1	FQ790341;CCD52187
XP_001558586.1	154318536	154318536	hypothetical protein BC1G_02657 [Botrytis cinerea B05.10]	347830700	0	Uncharacterized protein	G2Y082	BofuT4_P119470.1	FQ790281;CCD46397
XP_001558617.1	154318598	154318598	GTP-binding protein ypt1 [Botrytis cinerea B05.10]
XP_001558633.1	154318630	154318630	hypothetical protein BC1G_02704 [Botrytis cinerea B05.10]	347830656	0	BcPKS8, polyketide synthase	G2Y138	BofuT4P330000032001	FQ790281; CCD46353
XP_001558664.1	154318692	154318692	hypothetical protein BC1G_02735 [Botrytis cinerea B05.10]	347830624	0	hypothetical protein BofuT4_P118710.1 [Botrytis cinerea T4]	G2Y106	BofuT4_P118710.1	FQ790281;CCD46321
XP_001558687.1	154318738	154318738	hypothetical protein BC1G_02758 [Botrytis cinerea B05.10]	347830591	0	similar to calcium-transporting P-type ATPase	G2Y0X3	BofuT4_P118380.1	FQ790281; CCD46288
XP_001558692.1	154318748	154318748	hypothetical protein BC1G_02763 [Botrytis cinerea B05.10]	347830586	0	Uncharacterized protein	G2Y0W8	BofuT4_P118330.1	FQ790281;CCD46283
XP_001558721.1	154318806	154318806	hypothetical protein BC1G_02792 [Botrytis cinerea B05.10]	347830554	0	Uncharacterized protein	G2Y0T6	BofuT4_P118010.1	FQ790281;CCD46251
XP_001558767.1	154318898	154318898	hypothetical protein BC1G_02838 [Botrytis cinerea B05.10]	472243340	0	Putative aldehyde reductase 1 protein	M7UVX0	BcDW1_3360	KB707803;EMR87997
XP_001558789.1	154318942	154318942	hypothetical protein BC1G_02860 [Botrytis cinerea B05.10]	347830490	0	Similar to choline dehydrogenase	G2Y0M2	BofuT4_P117370.1	FQ790281;CCD46187
XP_001558915.1	154319195	154319195	hypothetical protein BC1G_02549 [Botrytis cinerea B05.10]	347832843	7e-72	Uncharacterized protein	G2Y7D8	BofuT4_P109240.1	FQ790293;CCD48540
XP_001558938.1	154319241	154319241	hypothetical protein BC1G_02572 [Botrytis cinerea B05.10]	347832819	0	Similar to transcription factor Zn, C2H2	G2Y7B4	BofuT4_P109000.1	FQ790293;CCD48516
XP_001558941.1	154319247	154319247	hypothetical protein BC1G_02575 [Botrytis cinerea B05.10]	347832816	0	similar to Biotin biosynthesis protein BioC	G2Y7B1	BofuT4_P108970.1	FQ790293; CCD48513
XP_001558942.1	154319249	154319249	hypothetical protein BC1G_02576 [Botrytis cinerea B05.10]	347832815	1e-123	Uncharacterized protein	G2Y7B0	BofuT4_P108960.1	FQ790293;CCD48512
XP_001558960.1	154319285	154319285	hypothetical protein BC1G_02594 [Botrytis cinerea B05.10]	347832796	0	Uncharacterized protein	G2Y791	BofuT4_P108770.1	FQ790293;CCD48493
XP_001558987.1	154319339	154319339	hypothetical protein BC1G_02621 [Botrytis cinerea B05.10]	347832770	5e-53	Similar to stress response RCI peptide	G2Y765	BofuT4_P108510.1	FQ790293;CCD48467
XP_001558988.1	154319341	154319341	hypothetical protein BC1G_02622 [Botrytis cinerea B05.10]	347832769	2e-165	Similar to microsomal signal peptidase subunit (Gp23)	G2Y764	BofuT4_P108500.1	FQ790293;CCD48466
XP_001559019.1	154319404	154319404	hypothetical protein BC1G_02183 [Botrytis cinerea B05.10]	347842448	0	Similar to KH domain RNA binding protein	G2YZH2	BofuT4_P142820.1	FQ790362;CCD57020
XP_001559038.1	154319442	154319442	hypothetical protein BC1G_02202 [Botrytis cinerea B05.10]	347842431	0	hypothetical protein BofuT4_P142650.1 [Botrytis cinerea T4]	G2YZF5	BofuT4_P142650.1	FQ790362;CCD57003
XP_001559059.1	154319484	154319484	hypothetical protein BC1G_02223 [Botrytis cinerea B05.10]	347842410	0	Protein disulfide-isomerase	G2YZD4	BofuT4_P142440.1	FQ790362;CCD56982
XP_001559081.1	154319528	154319528	hypothetical protein BC1G_02245 [Botrytis cinerea B05.10]	347842389	0	Uncharacterized protein	G2YZB3	BofuT4_P142230.1	FQ790362;CCD56961
XP_001559148.1	154319662	154319662	hypothetical protein BC1G_02312 [Botrytis cinerea B05.10]	347842326	0	Similar to alcohol dehydrogenase	G2YZ50	BofuT4P101000028001	FQ790362;CCD56898
XP_001559150.1	154319666	154319666	hypothetical protein BC1G_02314 [Botrytis cinerea B05.10]	347842324	0	Similar to 3-phytase A	G2YZ48	BofuT4P101000026001	FQ790362;CCD56896
XP_001559158.1	154319682	154319682	hypothetical protein BC1G_02322 [Botrytis cinerea B05.10]	347842316	4e-128	hypothetical protein BofuT4P101000020001	G2YZ40	BofuT4P101000020001	FQ790362; CCD56888
XP_001559171.1	154319708	154319708	hypothetical protein BC1G_02335 [Botrytis cinerea B05.10]	472242935	0	Putative cortical actin cytoskeleton protein asp1 protein	M7U237	BcDW1_3782	KB707820;EMR87609
XP_001559192.1	154319750	154319750	hypothetical protein BC1G_02356 [Botrytis cinerea B05.10]	154319750	0.0	Bcopt1 [Botrytis cinerea B05.10] XP_024549351.1	A6RPI3.1 (obsolete);				XP_024549351.1	Bcin06g04880.1	XP_001559192.1	Bcin06g04880.1	100	0	Bcopt1	-	-		XP_001559192.1
XP_001559341.1	154320049	154320049	hypothetical protein BC1G_02005 [Botrytis cinerea B05.10]	347828279	0	similar to vacuolar protein sorting vps16	G2XU06	BofuT4_P061860.1	FQ790267; CCD43976
XP_001559415.1	154320197	154320197	hypothetical protein BC1G_02079 [Botrytis cinerea B05.10]	347828204	0	similar to aldehyde dehydrogenase	G2XTT1	BofuT4_P061110.1	FQ790267; CCD43901
XP_001559473.1	154320313	154320313	hypothetical protein BC1G_02137 [Botrytis cinerea B05.10]	347827792	0	Similar to nmrA-like family protein	G2XS52	BofuT4_P011650.1	FQ790260;CCD43489
XP_001559526.1	154320420	154320420	predicted protein [Botrytis cinerea B05.10]	154320420
XP_001559534.1	154320436	154320436	hypothetical protein BC1G_01690 [Botrytis cinerea B05.10]	347838821	0	Similar to RhoGAP protein	G2YP45	BofuT4_P134380.1	FQ790347;CCD53393
XP_001559621.1	154320610	154320610	hypothetical protein BC1G_01777 [Botrytis cinerea B05.10]	347838920	0	Similar to methionyl-tRNA synthetase	G2YPE4	BofuT4_P135370.1	FQ790347;CCD53492
XP_001559800.1	154320969	154320969	hypothetical protein BC1G_01359 [Botrytis cinerea B05.10]	347830736	0	similar to SIT4-associating protein SAP190	G2Y193	BofuT4_P040440.1	FQ790282; CCD46433
XP_001559820.1	154321009	154321009	hypothetical protein BC1G_01379 [Botrytis cinerea B05.10]	347830758	0	similar to zinc-binding oxidoreductase CipB	G2Y1B5	BofuT4_P040660.1	FQ790282; CCD46455
XP_001559963.1	154321295	154321295	hypothetical protein BC1G_01522 [Botrytis cinerea B05.10]	347830902	0	Uncharacterized protein	G2Y1Q9	BofuT4_P042100.1	FQ790282;CCD46599
XP_001560106.1	154321581	154321581	hypothetical protein BC1G_01665 [Botrytis cinerea B05.10]	347831039		Similar to calponin domain protein	G2Y246	BofuT4_P043470.1	FQ790282;CCD46736
XP_001560151.1	154321672	154321672	hypothetical protein BC1G_00983 [Botrytis cinerea B05.10]	347833618	0	similar to ABC transporter	G2Y9N9	BofuT4_P031910.1	FQ790300; CCD49315
XP_001560169.1	154321708	154321708	hypothetical protein BC1G_01001 [Botrytis cinerea B05.10]	507414533	0	Similar to ABC transporter	R7QZI9	BofuT4P22000055001	FQ790300;CDF43977
XP_001560187.1	154321744	154321744	hypothetical protein BC1G_01019 [Botrytis cinerea B05.10]	472239387	0	Putative alpha subfamily protein	M7TSF9	BcDW1_7233	KB707964;EMR84205
XP_001560213.1	154321796	154321796	hypothetical protein BC1G_01045 [Botrytis cinerea B05.10]	347833549	0	Similar to ribose-phosphate pyrophosphokinase	G2Y9H0	BofuT4P22000040001	FQ790300;CCD49246
XP_001560329.1	154322028	154322028	hypothetical protein BC1G_01161 [Botrytis cinerea B05.10]	347833426	0	Similar to succinate semialdehyde dehydrogenase	G2Y947	BofuT4P22000023001	FQ790300;CCD49123
XP_001560340.1	154322050	154322050	hypothetical protein BC1G_01172 [Botrytis cinerea B05.10]	347833415	1e-63	Uncharacterized protein	G2Y936	BofuT4_P029880.1	FQ790300;CCD49112
XP_001560372.1	154322114	154322114	hypothetical protein BC1G_01204 [Botrytis cinerea B05.10]	347833387	0	Carbohydrate-Binding Module family 18 protein	G2Y908	BofuT4P22000020001	FQ790300;CCD49084
XP_001560378.1	154322126	154322126	hypothetical protein BC1G_01210 [Botrytis cinerea B05.10]	347833383	0	Similar to pantothenate kinase	G2Y904	BofuT4_P029560.1	FQ790300;CCD49080
XP_001560383.1	154322136	154322136	hypothetical protein BC1G_01215 [Botrytis cinerea B05.10]	347833377	0	Uncharacterized protein	G2Y8Z8	BofuT4_P029500.1	FQ790300;CCD49074
XP_001560604.1	154322579	154322579	hypothetical protein BC1G_00632 [Botrytis cinerea B05.10]	347837213	0	Similar to 3-ketoacyl-CoA thiolase	G2YJ98	BofuT4_P020910.1	FQ790337;CCD51785
XP_001560883.1	154323137	154323137	predicted protein [Botrytis cinerea B05.10]	154323137
XP_001561088.1	154323548	154323548	hypothetical protein BC1G_00173 [Botrytis cinerea B05.10]	347830134	0	hypothetical protein BofuT4_P048490.1 [Botrytis cinerea T4]	G2XZE4	BofuT4_P048490.1	FQ790278;CCD45831
XP_001561117.1	154323606	154323606	hypothetical protein BC1G_00202 [Botrytis cinerea B05.10]	347830100	0	Uncharacterized protein	G2XZB0	BofuT4_P048150.1	FQ790278;CCD45797
XP_001561160.1	154323692	154323692	hypothetical protein BC1G_00245 [Botrytis cinerea B05.10]	347830055	0	glycoside hydrolase family 92 protein	G2XZ65	BofuT4P34000018001	FQ790278; CCD45752
XP_001561289.1	154323950	154323950	hypothetical protein BC1G_00374 [Botrytis cinerea B05.10]	16904238	0	Two-component osmosensing histidine kinase BOS1p	Q8X215	Bos1	AF435964;AAL30826
XP_001561403.1	154324178	154324178	hypothetical protein BC1G_00488 [Botrytis cinerea B05.10]	472241329	0	Putative pre-mrna splicing helicase protein	M7UQK5	BcDW1_5277	KB707874;EMR86057
XP_001561421.1	154324214	154324214	hypothetical protein BC1G_00506 [Botrytis cinerea B05.10]	347829774	8e-77	similar to prefoldin subunit 2	G2XYD4	BofuT4_P044890.1	FQ790278;CCD45471
XP_001561424.1	154324220	154324220	hypothetical protein BC1G_00509 [Botrytis cinerea B05.10]	154324220
A6SEH9.1	160380638	160380638	RecName: Full=ATP-dependent RNA helicase ded1	160380638		ATP-dependent RNA helicase ded1	A6SEH9	ded1(BC1G_10862)	CH476921;EDN32334
A6RJ45.1	160395528	160395528	RecName: Full=ATP-dependent RNA helicase eIF4A; AltName: Full=Eukaryotic initiation factor 4A; Short=eIF-4A; AltName: Full=Translation initiation factor 1	160395528		ATP-dependent RNA helicase eIF4A	A6RJ45	tif1(tif41;BC1G_00466)	CH476842;EDN17888
A6S6B0.1	160409961	160409961	RecName: Full=Nascent polypeptide-associated complex subunit beta; Short=NAC-beta; AltName: Full=Beta-NAC	160409961		Nascent polypeptide-associated complex subunit beta	A6S6B0	egd1(BC1G_07699)	CH476889;EDN28410
CAP12516.1	164513878	164513878	NADPH oxidase A [Botrytis cinerea]	164513878		NADPH oxidase A	B0BES1	noxA	AM900412;CAP12516
A6SG03.1	166989509	166989509	RecName: Full=Autophagy-related protein 17	166989509			A6SG03					Bcin07g06790.1	A6SG03	Bcin07g06790.1	100	0	-	-	-
A6S8P6.1	166990597	166990597	RecName: Full=Autophagy-related protein 3; AltName: Full=Autophagy-related E2-like conjugation enzyme atg3	166990597		Autophagy-related protein 3	A6S8P6	atg3(BC1G_08793)	CH476898;EDN29569
CAP58782.1	169635728	169635728	cytochrome P40 monooxygenase [Botrytis cinerea]	169635728		Cytochrome P40 monooxygenase	B1GVX3	p450-2	AM930228;CAP58782
CAP58784.1	169635732	169635732	hypothetical protein [Botrytis cinerea]	169635732		Putative uncharacterized protein	B1GVX5		AM930230;CAP58784
CAP58786.1	169635736	169635736	polyketide synthase PKS [Botrytis cinerea]	169635736		Polyketide synthase PKS	B1GVX7	pks6	AM930232;CAP58786
A7FA72.1	171704399	171704399	RecName: Full=Protein sds23	171704399		Protein sds23	A7FA72	sds23(BC1G_13503)	CH476960;EDN19379
A6RW62.1	172052491	172052491	RecName: Full=Stress response protein nst1	172052491		Stress response protein nst1	A6RW62	nst1(BC1G_04849)	CH476861;EDN23580
A6SDR8.1	182647393	182647393	RecName: Full=H/ACA ribonucleoprotein complex subunit 1; AltName: Full=snoRNP protein GAR1	182647393		H/ACA ribonucleoprotein complex subunit 1	A6SDR8	GAR1(BC1G_11335)	CH476918;EDN31850
A6SI59.1	187609606	187609606	RecName: Full=NADH-cytochrome b5 reductase 2; AltName: Full=Mitochondrial cytochrome b reductase	187609606		NADH-cytochrome b5 reductase 2	A6SI59	mcr1(BC1G_12441)	CH476941;EDN18161
ACD65512.1	188596512	188596512	BCL5p [Botrytis cinerea]	188596512		BCL5p	B2RML5	BCL5	AY277723;ACD65512
ACD65513.1	188596513	188596513	BCL4p [Botrytis cinerea]	188596513		BCL4p	B2RML6	BCL4	AY277723;ACD65513
A6RHW0.1	189046712	189046712	RecName: Full=Protein sip5	189046712		Protein sip5	A6RHW0	sip5(BC1G_00031)	CH476842;EDN17453
A6SFL7.1	193806555	193806555	RecName: Full=Golgi apparatus membrane protein tvp23	193806555		Golgi apparatus membrane protein tvp23	A6SFL7	tvp23(BC1G_11827)	CH476927;EDN32722
A6RRF7.2	193806590	193806590	RecName: Full=Golgi apparatus membrane protein tvp18	193806590		Golgi apparatus membrane protein tvp18	A6RRF7	tvp18(BC1G_03398)	CH476851;EDN18114
A6S9N4.1	205829274	205829274	RecName: Full=Actin cytoskeleton-regulatory complex protein pan1	205829274		Actin cytoskeleton-regulatory complex protein pan1	A6S9N4	pan1(BC1G_09414)	CH476901;EDN30169
A6RMY5.1	206558267	206558267	RecName: Full=Nucleolar protein 58	206558267		Nucleolar protein 58	A6RMY5	nop58(BC1G_01807)	CH476846;EDN28688
ACJ06645.1	210076473	210076473	Ste11 [Botrytis cinerea]	210076473		Ste11	B6VCT9	ste11	FJ374679;ACJ06645
A6RPU0.1	224493047	224493047	RecName: Full=Adenylate kinase; AltName: Full=ATP-AMP transphosphorylase; AltName: Full=ATP:AMP phosphotransferase; AltName: Full=Adenylate kinase cytosolic and mitochondrial; AltName: Full=Adenylate monophosphate kinase	224493047		Adenylate kinase	A6RPU0	adk1(BC1G_02463)	CH476849;EDN32086
A6S6H9.1	224493382	224493382	RecName: Full=Mitotic-spindle organizing protein 1; AltName: Full=Mitotic-spindle organizing protein associated with a ring of gamma-tubulin 1	224493382		Mitotic-spindle organizing protein 1	A6S6H9	BC1G_08507	CH476890;EDN28486
ACN56554.1	224555893	224555893	putative BRTN [Botrytis cinerea]	224555893		Putative BRTN	C0LE42	brtn1	FJ695485;ACN56554
ACN60144.1	224612138	224612138	protein elicitor PebC1 [Botrytis cinerea]	224612138		Protein elicitor PebC1	C0LNQ4		FJ748868;ACN60144
CAQ30273.1	225685569	225685569	catalytic subunit of the PKA [Botrytis cinerea]	225685569		Catalytic subunit of the PKA	C0H5W3	pka1	AM948966;CAQ30273
A6SM77.1	229463754	229463754	RecName: Full=Eukaryotic translation initiation factor 3 subunit E; Short=eIF3e	229463754		Eukaryotic translation initiation factor 3 subunit E	A6SM77	int6(BC1G_13956)	CH476969;EDN19988
A6SGN8.1	229463755	229463755	RecName: Full=Eukaryotic translation initiation factor 3 subunit G; Short=eIF3g; AltName: Full=Eukaryotic translation initiation factor 3 RNA-binding subunit; Short=eIF-3 RNA-binding subunit; AltName: Full=Translation initiation factor eIF3 p33 subunit homolog; Short=eIF3 p33 homolog	229463755		Eukaryotic translation initiation factor 3 subunit G	A6SGN8	tif35(BC1G_11662)	CH476932;EDN33307
A6SFQ6.1	229488238	229488238	RecName: Full=Eukaryotic translation initiation factor 3 subunit B; Short=eIF3b; AltName: Full=Eukaryotic translation initiation factor 3 90 kDa subunit homolog; Short=eIF3 p90; AltName: Full=Translation initiation factor eIF3, p90 subunit homolog	229488238		Eukaryotic translation initiation factor 3 subunit B	A6SFQ6	prt1(BC1G_11866)	CH476927;EDN32761
A6S043.1	229488260	229488260	RecName: Full=Eukaryotic translation initiation factor 3 subunit C; Short=eIF3c; AltName: Full=Eukaryotic translation initiation factor 3 93 kDa subunit homolog; Short=eIF3 p93; AltName: Full=Translation initiation factor eIF3, p93 subunit homolog	229488260		Eukaryotic translation initiation factor 3 subunit C	A6S043	nip1(BC1G_06212)	CH476870;EDN25368
A6SJW6.2	229488262	229488262	RecName: Full=Eukaryotic translation initiation factor 3 subunit D; Short=eIF3d	229488262		Eukaryotic translation initiation factor 3 subunit D	A6SJW6	BC1G_12797	CH476951;EDN18951
A6SDU6.1	229501208	229501208	RecName: Full=Eukaryotic translation initiation factor 3 subunit K; Short=eIF3k; AltName: Full=eIF-3 p25	229501208		Eukaryotic translation initiation factor 3 subunit K	A6SDU6	BC1G_11363	CH476918;EDN31878
A6SLT9.1	229891536	229891536	RecName: Full=54S ribosomal protein L4, mitochondrial; Flags: Precursor	229891536		54S ribosomal protein L4, mitochondrial	A6SLT9	mrpl4(BC1G_13778)	CH476966;EDN19850
A6RMY2.1	229891581	229891581	RecName: Full=40S ribosomal protein S0	229891581		40S ribosomal protein S0	A6RMY2	rps0(BC1G_01804)	CH476846;EDN28685
CBC48973.1	257700360	257700360	unnamed protein product [Botrytis cinerea]	257700360		Succinate dehydrogenase [ubiquinone] iron-sulfur subunit, mitochondrial	Q3ZMH4		AY726619;AAW52509
ACV96842.1	259157351	259157351	aspartic proteinase [Botrytis cinerea]	259157351		Aspartic proteinase	C9DEC9	AP13	GQ336874;ACV96842
A6RZS5.1	269969565	269969565	RecName: Full=40S ribosomal protein S1	269969565		40S ribosomal protein S1	A6RZS5	rps1(BC1G_06094)	CH476870;EDN25250
A6RI12.1	294956608	294956608	RecName: Full=Methylthioribulose-1-phosphate dehydratase; Short=MTRu-1-P dehydratase	294956608		Methylthioribulose-1-phosphate dehydratase	A6RI12	mde1(BC1G_00083)	CH476842;EDN17505
A6RHT9.1	313471304	313471304	RecName: Full=Methylthioribose-1-phosphate isomerase; Short=M1Pi; Short=MTR-1-P isomerase; AltName: Full=S-methyl-5-thioribose-1-phosphate isomerase; AltName: Full=Translation initiation factor eIF-2B subunit alpha/beta/delta-like protein	313471304		Methylthioribose-1-phosphate isomerase	A6RHT9	mri1(BC1G_00010)	CH476842;EDN17432
A6RRW0.1	325530288	325530288	RecName: Full=V-type proton ATPase subunit F; Short=V-ATPase subunit F; AltName: Full=V-ATPase 14 kDa subunit; AltName: Full=Vacuolar proton pump subunit F	325530288		V-type proton ATPase subunit F	A6RRW0	vma7(BC1G_02987)	CH476852;EDN18838
AEE25909.1	332183108	332183108	hex, partial [Botrytis cinerea]	332183108		Hex	F5CAQ7		JF502255;AEE25909
A6RUD7.1	332313306	332313306	RecName: Full=Carboxypeptidase Y homolog A; Flags: Precursor	332313306		Carboxypeptidase Y homolog A	A6RUD7	CPYA(BC1G_03711)	CH476857;EDN21690
AEH41996.1	335347094	335347094	UDP-4-keto-6-deoxyglucose-3,5-epimerase/-4-reductase [Botrytis cinerea]	335347094		UDP-4-keto-6-deoxyglucose-3, 5-epimerase/-4-reductase	F8U972		JF740059;AEH41996
CBX55165.1	341599458	341599458	P450 monooxygenase [Botrytis cinerea]	341599458		P450 monooxygenase	G0LET5	bcboa7	FR717895;CBX55165
CBX87033.1	341599464	341599464	hypothetical protein [Botrytis cinerea B05.10]	341599464		Putative uncharacterized protein bcboa12	G0LET8	bcboa12	FR718879;CBX87033
CCD33565.1	347440644	347440644	similar to NADH-ubiquinone oxidoreductase 51 kDa subunit [Botrytis cinerea T4]	347440644		Similar to NADH-ubiquinone oxidoreductase 51 kDa subunit	G2XPM1	BofuT4_P072440.1	FQ790249;CCD33565
CCD33593.1	347440672	347440672	similar to proteasome subunit alpha type-4 [Botrytis cinerea T4]	347440672		Proteasome subunit alpha type	G2XPP9	BofuT4_P072720.1	FQ790249;CCD33593
CCD33602.1	347440681	347440681	hypothetical protein BofuT4_P072810.1 [Botrytis cinerea T4]	347440681		Uncharacterized protein	G2XPQ8	BofuT4_P072810.1	FQ790249;CCD33602
CCD33624.1	347440703	347440703	similar to TOR signalling pathway regulator (TapA) [Botrytis cinerea T4]	347440703		Similar to TOR signalling pathway regulator (TapA)	G2XQT7	BofuT4_P068400.1	FQ790253;CCD33624
CCD33661.1	347440740	347440740	hypothetical protein BofuT4_P068070.1 [Botrytis cinerea T4]	347440740		Uncharacterized protein	G2XQX4	BofuT4_P068070.1	FQ790254;CCD33661
CCD33675.1	347440754	347440754	similar to alcohol dehydrogenase groes domain protein [Botrytis cinerea T4]	347440754		Similar to alcohol dehydrogenase groes domain protein	G2XQY8	BofuT4_P068210.1	FQ790254;CCD33675
CCD33718.1	347440797	347440797	similar to DNA replication licensing factor mcm6 [Botrytis cinerea T4]	347440797		DNA helicase	G2XRX2	BofuT4_P065300.1	FQ790259;CCD33718
CCD33740.1	347440819	347440819	similar to NADH-ubiquinone oxidoreductase 21 kDa subunit [Botrytis cinerea T4]	347440819		Similar to NADH-ubiquinone oxidoreductase 21 kDa subunit	G2XRZ4	BofuT4_P065520.1	FQ790259;CCD33740
CCD33755.1	347440834	347440834	similar to dienelactone hydrolase family protein [Botrytis cinerea T4]	347440834		Similar to dienelactone hydrolase family protein	G2XS09	BofuT4_P065670.1	FQ790259;CCD33755
CCD33757.1	347440836	347440836	similar to short-chain dehydrogenase/reductase SDR [Botrytis cinerea T4]	347440836		Similar to short-chain dehydrogenase/reductase SDR	G2XS11	BofuT4_P065690.1	FQ790259;CCD33757
CCD33762.1	347440841	347440841	hypothetical protein BofuT4_P063640.1 [Botrytis cinerea T4]	347440841		Uncharacterized protein	G2XSP4	BofuT4_P063640.1	FQ790262;CCD33762
CCD33786.1	347440865	347440865	similar to DNA-directed RNA polymerase ii largest subunit [Botrytis cinerea T4]	347440865		DNA-directed RNA polymerase	G2XSR8	BofuT4_P063880.1	FQ790262;CCD33786
CCD33799.1	347440878	347440878	glycoside hydrolase family 16 protein [Botrytis cinerea T4]	347440878		Glycoside hydrolase family 16 protein	G2XST1	BofuT4P64000001001	FQ790262;CCD33799
CCD33814.1	347440893	347440893	similar to general stress response phosphoprotein phosphatase Psr1/2 [Botrytis cinerea T4]	347440893		Similar to general stress response phosphoprotein phosphatase Psr1/2	G2XSU6	BofuT4_P064160.1	FQ790262;CCD33814
CCD33815.1	347440894	347440894	similar to translocon beta subunit Sbh1 [Botrytis cinerea T4]	347440894		Similar to translocon beta subunit Sbh1	G2XSU7	BofuT4_P064170.1	FQ790262;CCD33815
CCD33823.1	347440902	347440902	similar to ubiquitin-protein ligase Sel1/Ubx2 [Botrytis cinerea T4]	347440902		Similar to ubiquitin-protein ligase Sel1/Ubx2	G2XSV5	BofuT4_P064250.1	FQ790262;CCD33823
CCD33830.1	347440909	347440909	similar to acetylserotonin methytransferase-like protein (ASMTL) [Botrytis cinerea T4]	347440909		Similar to acetylserotonin methytransferase-like protein (ASMTL)	G2XSW2	BofuT4_P064320.1	FQ790262;CCD33830
CCD33844.1	347440923	347440923	similar to aldehyde dehydrogenase [Botrytis cinerea T4]	347440923		Similar to aldehyde dehydrogenase	G2XTH6	BofuT4P59000001001	FQ790266;CCD33844
CCD33856.1	347440935	347440935	similar to actin filament organization protein App1-like [Botrytis cinerea T4]	347440935		Similar to actin filament organization protein App1-like	G2XTI8	BofuT4P59000004001	FQ790266;CCD33856
CCD33870.1	347440949	347440949	similar to cytochrome b5 [Botrytis cinerea T4]	347440949		Similar to cytochrome b5	G2XTK2	BofuT4_P062680.1	FQ790266;CCD33870
CCD33883.1	347440962	347440962	similar to actin cytoskeleton organization protein (Cro1) [Botrytis cinerea T4]	347440962		Similar to actin cytoskeleton organization protein (Cro1)	G2XTL5	BofuT4_P062810.1	FQ790266;CCD33883
CCD33886.1	347440965	347440965	similar to actin-related protein 2/3 complex subunit ARP3 [Botrytis cinerea T4]	347440965		Similar to actin-related protein 2/3 complex subunit ARP3	G2XTL8	BofuT4_P062840.1	FQ790266;CCD33886
CCD33922.1	347441001	347441001	similar to mannose-1-phosphate guanyltransferase alpha-a [Botrytis cinerea T4]	347441001		Similar to mannose-1-phosphate guanyltransferase alpha-a	G2XTQ4	BofuT4_P063200.1	FQ790266;CCD33922
CCD33927.1	347441006	347441006	similar to spindle assembly checkpoint component mad1 [Botrytis cinerea T4]	347441006		Similar to spindle assembly checkpoint component mad1	G2XWU0	BofuT4_P051170.1	FQ790273;CCD33927
CCD33946.1	347441025	347441025	similar to arf gtpase-activating protein [Botrytis cinerea T4]	347441025		Similar to arf gtpase-activating protein	G2XWV9	BofuT4_P051360.1	FQ790273;CCD33946
CCD33974.1	347441053	347441053	similar to ribosome associated DnaJ chaperone Zuotin [Botrytis cinerea T4]	347441053		Similar to ribosome associated DnaJ chaperone Zuotin	G2Y029	BofuT4_P043700.1	FQ790280;CCD33974
CCD33978.1	347441057	347441057	similar to sterol 24-c-methyltransferase [Botrytis cinerea T4]	347441057		Sterol 24-C-methyltransferase	G2Y033	BofuT4_P043740.1	FQ790280;CCD33978
CCD33979.1	347441058	347441058	hypothetical protein BofuT4_P043750.1 [Botrytis cinerea T4]	347441058		Uncharacterized protein	G2Y034	BofuT4_P043750.1	FQ790280;CCD33979
CCD33993.1	347441072	347441072	hypothetical protein BofuT4_P043890.1 [Botrytis cinerea T4]	347441072		Uncharacterized protein	G2Y048	BofuT4_P043890.1	FQ790280;CCD33993
CCD34027.1	347441106	347441106	similar to AMID-like mitochondrial oxidoreductase [Botrytis cinerea T4]	347441106		Similar to AMID-like mitochondrial oxidoreductase	G2Y5V8	BofuT4_P112230.1	FQ790290;CCD34027
CCD34056.1	347441135	347441135	hypothetical protein BofuT4_P034780.1 [Botrytis cinerea T4]	347441135		Uncharacterized protein	G2Y7R6	BofuT4_P034780.1	FQ790294;CCD34056
CCD34060.1	347441139	347441139	similar to transcription factor CBF/NF-Y [Botrytis cinerea T4]	347441139		Similar to transcription factor CBF/NF-Y	G2Y7S0	BofuT4_P034820.1	FQ790294;CCD34060
CCD34097.1	347441176	347441176	similar to protein kinase [Botrytis cinerea T4]	347441176		Similar to protein kinase	G2Y9V9	BofuT4P226000003001	FQ790301;CCD34097
CCD34154.1	347441233	347441233	similar to COP9 signalosome complex subunit 3 [Botrytis cinerea T4]	347441233		Similar to COP9 signalosome complex subunit 3	G2YAB3	BofuT4_P104970.1	FQ790303;CCD34154
CCD34155.1	347441234	347441234	similar to gamma-glutamyl phosphate reductase [Botrytis cinerea T4]	347441234		Similar to gamma-glutamyl phosphate reductase	G2YAB4	BofuT4_P104980.1	FQ790303;CCD34155
CCD34178.1	347441257	347441257	similar to thimet oligopeptidase [Botrytis cinerea T4]	347441257		Similar to thimet oligopeptidase	G2YAD7	BofuT4_P103940.1	FQ790304;CCD34178
CCD34179.1	347441258	347441258	similar to myosin regulatory light chain cdc4 [Botrytis cinerea T4]	347441258		Similar to myosin regulatory light chain cdc4	G2YAD8	BofuT4_P103950.1	FQ790304;CCD34179
CCD34180.1	347441259	347441259	similar to Trans-aconitate methyltransferase [Botrytis cinerea T4]	347441259		Similar to Trans-aconitate methyltransferase	G2YAD9	BofuT4_P103960.1	FQ790304;CCD34180
CCD34182.1	347441261	347441261	hypothetical protein BofuT4_P103980.1 [Botrytis cinerea T4]	347441261		Uncharacterized protein	G2YAE1	BofuT4_P103980.1	FQ790304;CCD34182
CCD34200.1	347441279	347441279	similar to NADH-ubiquinone oxidoreductase 12 kda subunit [Botrytis cinerea T4]	347441279		Similar to NADH-ubiquinone oxidoreductase 12 kDa subunit	G2YAF9	BofuT4_P104160.1	FQ790304;CCD34200
CCD34201.1	347441280	347441280	hypothetical protein BofuT4_P104170.1 [Botrytis cinerea T4]	347441280		Uncharacterized protein	G2YAG0	BofuT4_P104170.1	FQ790304;CCD34201
CCD34268.1	347441347	347441347	similar to acyl-coenzyme A:6-aminopenicillanic acid acyl-transferase [Botrytis cinerea T4]	347441347		Similar to acyl-coenzyme A:6-aminopenicillanic acid acyl-transferase	G2YAM7	BofuT4_P103620.1	FQ790306;CCD34268
CCD34328.1	347441407	347441407	similar to protein kinase C substrate [Botrytis cinerea T4]	347441407		Similar to protein kinase C substrate	G2YAT7	BofuT4_P027120.1	FQ790307;CCD34328
CCD34348.1	347441427	347441427	similar to thioredoxin domain-containing protein [Botrytis cinerea T4]	347441427		Similar to thioredoxin domain-containing protein	G2YAV7	BofuT4_P103080.1	FQ790308;CCD34348
CCD34358.1	347441437	347441437	similar to inosine 5-monophosphate dehydrogenase [Botrytis cinerea T4]	347441437		Inosine-5'-monophosphate dehydrogenase	G2YAW7	BofuT4_P103180.1	FQ790308;CCD34358
CCD34388.1	347441467	347441467	similar to 40S ribosomal protein S21 [Botrytis cinerea T4]	347441467		40S ribosomal protein S21	G2YAZ7	BofuT4_P103480.1	FQ790308;CCD34388
CCD34393.1	347441472	347441472	hypothetical protein BofuT4_P103530.1 [Botrytis cinerea T4]	347441472		Uncharacterized protein	G2YB02	BofuT4_P103530.1	FQ790308;CCD34393
CCD34398.1	347441477	347441477	similar to alkaline phytoceramidase [Botrytis cinerea T4]	347441477		Similar to alkaline phytoceramidase	G2YB07	BofuT4_P025960.1	FQ790309;CCD34398
CCD34401.1	347441480	347441480	hypothetical protein BofuT4_P025990.1 [Botrytis cinerea T4]	347441480	0.0	hypothetical protein BCIN_11g00530 [Botrytis cinerea B05.10]	G2YB10				XP_001552400.1	Bcin11g00530.1	G2YB10	Bcin11g00530.1	100	0	-	-	-
CCD34404.1	347441483	347441483	similar to Phospholipid methyltransferase (methylene-fatty-acyl-phospholipid synthase) [Botrytis cinerea T4]	347441483		Similar to Phospholipid methyltransferase (Methylene-fatty-acyl-phospholipid synthase)	G2YB13	BofuT4_P026020.1	FQ790309;CCD34404
CCD34416.1	347441495	347441495	hypothetical protein BofuT4_P026140.1 [Botrytis cinerea T4]	347441495		Uncharacterized protein	G2YB25	BofuT4_P026140.1	FQ790309;CCD34416
CCD34421.1	347441500	347441500	similar to peroxisomal membrane anchor protein (Pex14) [Botrytis cinerea T4]	347441500		Similar to peroxisomal membrane anchor protein (Pex14)	G2YB30	BofuT4_P026190.1	FQ790309;CCD34421
CCD34445.1	347441524	347441524	similar to vacuolar ATP synthase subunit C 1 [Botrytis cinerea T4]	347441524		Similar to vacuolar ATP synthase subunit C 1	G2YB54	BofuT4_P026430.1	FQ790309;CCD34445
CCD34446.1	347441525	347441525	similar to adenylyl-sulfate kinase [Botrytis cinerea T4]	347441525		Adenylyl-sulfate kinase	G2YB55	BofuT4_P026440.1	FQ790309;CCD34446
CCD34447.1	347441526	347441526	hypothetical protein BofuT4_P026450.1 [Botrytis cinerea T4]	347441526		Uncharacterized protein	G2YB56	BofuT4_P026450.1	FQ790309;CCD34447
CCD34448.1	347441527	347441527	hypothetical protein BofuT4_P026460.1 [Botrytis cinerea T4]	347441527		Uncharacterized protein	G2YB57	BofuT4_P026460.1	FQ790309;CCD34448
CCD34470.1	347441549	347441549	similar to 60S ribosomal protein L27a [Botrytis cinerea T4]	347441549		Similar to 60S ribosomal protein L27a	G2YB79	BofuT4_P102650.1	FQ790310;CCD34470
CCD34536.1	347441615	347441615	similar to mitochondrial protein Fmp25 [Botrytis cinerea T4]	347441615		Similar to mitochondrial protein Fmp25	G2YBE5	BofuT4_P102370.1	FQ790311;CCD34536
CCD34537.1	347441616	347441616	hypothetical protein BofuT4_P102380.1 [Botrytis cinerea T4]	347441616		Uncharacterized protein	G2YBE6	BofuT4_P102380.1	FQ790311;CCD34537
CCD34539.1	347441618	347441618	hypothetical protein BofuT4_P102400.1 [Botrytis cinerea T4]	347441618		Uncharacterized protein	G2YBE8	BofuT4_P102400.1	FQ790311;CCD34539
CCD34564.1	347441643	347441643	similar to vacuolar ATP synthase subunit H [Botrytis cinerea T4]	347441643		Similar to vacuolar ATP synthase subunit H	G2YBH3	BofuT4P174000002001	FQ790312;CCD34564
CCD34565.1	347441644	347441644	similar to aminomethyltransferase [Botrytis cinerea T4]	347441644		Aminomethyltransferase	G2YBH4	BofuT4_P101640.1	FQ790312;CCD34565
CCD34570.1	347441649	347441649	similar to meiotic sister chromatid recombination protein Ish1/Msc1 [Botrytis cinerea T4]	347441649		Similar to meiotic sister chromatid recombination protein Ish1/Msc1	G2YBH9	BofuT4P174000004001	FQ790312;CCD34570
CCD34599.1	347441678	347441678	similar to Taz1-interacting factor 1 (TAF1) [Botrytis cinerea T4]	347441678		Similar to Taz1-interacting factor 1 (TAF1)	G2YBK8	BofuT4_P101980.1	FQ790312;CCD34599
CCD34600.1	347441679	347441679	similar to adenosylhomocysteinase [Botrytis cinerea T4]	347441679		Adenosylhomocysteinase	G2YBK9	BofuT4_P101990.1	FQ790312;CCD34600
CCD34611.1	347441690	347441690	similar to transcription factor HMG [Botrytis cinerea T4]	347441690		Similar to transcription factor HMG	G2YBM0	BofuT4_P102100.1	FQ790312;CCD34611
CCD34613.1	347441692	347441692	hypothetical protein BofuT4_P100170.1 [Botrytis cinerea T4]	347441692		Uncharacterized protein	G2YBM2	BofuT4_P100170.1	FQ790313;CCD34613
CCD34629.1	347441708	347441708	glycoside hydrolase family 17 protein [Botrytis cinerea T4]	347441708		Glycoside hydrolase family 17 protein	G2YBN8	BofuT4P173000001001	FQ790313;CCD34629
CCD34635.1	347441714	347441714	similar to U1biquitin-specific peptidase [Botrytis cinerea T4]	347441714		Similar to U1biquitin-specific peptidase	G2YBP4	BofuT4_P100390.1	FQ790313;CCD34635
CCD34653.1	347441732	347441732	similar to CDC50 family protein [Botrytis cinerea T4]	347441732		Similar to CDC50 family protein	G2YBR2	BofuT4_P100570.1	FQ790313;CCD34653
CCD34768.1	347441847	347441847	similar to vacuolar sorting receptor (Mrl1) [Botrytis cinerea T4]	347441847		Similar to vacuolar sorting receptor (Mrl1)	G2YC77	BofuT4_P099570.1	FQ790315;CCD34768
CCD34784.1	347441863	347441863	similar to ubiquinol-cytochrome c reductase complex ubiquinone-binding protein [Botrytis cinerea T4]	347441863		Similar to ubiquinol-cytochrome c reductase complex ubiquinone-binding protein	G2YCF5	BofuT4_P098430.1	FQ790317;CCD34784
CCD34785.1	347441864	347441864	hypothetical protein BofuT4_P098440.1 [Botrytis cinerea T4]	347441864		Uncharacterized protein	G2YCF6	BofuT4_P098440.1	FQ790317;CCD34785
CCD34793.1	347441872	347441872	similar to PSP1 domain-containing protein [Botrytis cinerea T4]	347441872		Similar to PSP1 domain-containing protein	G2YCG4	BofuT4_P098520.1	FQ790317;CCD34793
CCD34797.1	347441876	347441876	similar to HIRA-interacting protein 5 [Botrytis cinerea T4]	347441876		Similar to HIRA-interacting protein 5	G2YCG8	BofuT4_P098560.1	FQ790317;CCD34797
CCD34803.1	347441882	347441882	hypothetical protein BofuT4_P098620.1 [Botrytis cinerea T4]	347441882		Uncharacterized protein	G2YCH4	BofuT4_P098620.1	FQ790317;CCD34803
CCD34856.1	347441935	347441935	similar to Fimbrin [Botrytis cinerea T4]	347441935			G2YCM7					Bcin04g01050.1	G2YCM7	Bcin04g01050.1	100	0	Bcsac6	-	-
CCD34862.1	347441941	347441941	BcPIO2, similar to NmrA-like family domain-containing protein [Botrytis cinerea T4]	347441941		BcPIO2, similar to NmrA-like family domain-containing protein	G2YCN3	BofuT4_P097630.1	FQ790319;CCD34862
CCD34863.1	347441942	347441942	similar to 3-beta hydroxysteroid dehydrogenase/isomerase family protein [Botrytis cinerea T4]	347441942		Similar to 3-beta hydroxysteroid dehydrogenase/isomerase family protein	G2YCN4	BofuT4_P097640.1	FQ790319;CCD34863
CCD34866.1	347441945	347441945	hypothetical protein BofuT4_P097670.1 [Botrytis cinerea T4]	347441945		Uncharacterized protein	G2YCN7	BofuT4_P097670.1	FQ790319;CCD34866
CCD34928.1	347442007	347442007	similar to transaldolase [Botrytis cinerea T4]	347442007		Transaldolase	G2YHB1	BofuT4_P021640.1	FQ790335;CCD34928
CCD34949.1	347442028	347442028	hypothetical protein BofuT4_P021850.1 [Botrytis cinerea T4]	347442028		Uncharacterized protein	G2YHD2	BofuT4_P021850.1	FQ790335;CCD34949
CCD34977.1	347442056	347442056	similar to diacylglycerol O-acyltransferase 1 [Botrytis cinerea T4]	347442056		O-acyltransferase	G2YJU8	BofuT4_P082990.1	FQ790339;CCD34977
CCD34979.1	347442058	347442058	similar to endonuclease G [Botrytis cinerea T4]	347442058		Similar to endonuclease G	G2YJV0	BofuT4_P083010.1	FQ790339;CCD34979
CCD34983.1	347442062	347442062	similar to mitochondrial import inner membrane translocase subunit tim13 [Botrytis cinerea T4]	347442062		Similar to mitochondrial import inner membrane translocase subunit tim13	G2YJV4	BofuT4_P083050.1	FQ790339;CCD34983
CCD35030.1	347442109	347442109	similar to Hsp90 co-chaperone Cdc37 [Botrytis cinerea T4]	347442109		Similar to Hsp90 co-chaperone Cdc37	G2YK01	BofuT4P108000002001	FQ790339;CCD35030
CCD42243.1	347826546	347826546	similar to dnaJ chaperone (Caj1) [Botrytis cinerea T4]	347826546		Similar to dnaJ chaperone (Caj1)	G2XMY7	BofuT4_P013710.1	FQ790245;CCD42243
CCD42256.1	347826559	347826559	glycosyltransferase family 20 protein [Botrytis cinerea T4]	347826559		Glycosyltransferase family 20 protein	G2XN00	BofuT4P9000001001	FQ790245;CCD42256
CCD42267.1	347826570	347826570	similar to branched-chain-amino-acid aminotransferase [Botrytis cinerea T4]	347826570		Similar to branched-chain-amino-acid aminotransferase	G2XN11	BofuT4P9000004001	FQ790245;CCD42267
CCD42279.1	347826582	347826582	hypothetical protein BofuT4_P014070.1 [Botrytis cinerea T4]	347826582		Uncharacterized protein	G2XN23	BofuT4_P014070.1	FQ790245;CCD42279
CCD42285.1	347826588	347826588	similar to 14-3-3 protein [Botrytis cinerea T4]	347826588		Similar to 14-3-3 protein	G2XN29	BofuT4_P014130.1	FQ790245;CCD42285
CCD42289.1	347826592	347826592	similar to P-type ATPase [Botrytis cinerea T4]	347826592		Calcium-transporting ATPase	G2XN33	BofuT4_P014170.1	FQ790245;CCD42289
CCD42291.1	347826594	347826594	similar to UBX domain protein [Botrytis cinerea T4]	347826594		Similar to UBX domain protein	G2XN35	BofuT4_P014190.1	FQ790245;CCD42291
CCD42294.1	347826597	347826597	similar to cytochrome c peroxidase [Botrytis cinerea T4]	347826597		Similar to cytochrome c peroxidase	G2XN38	BofuT4P9000007001	FQ790245;CCD42294
CCD42318.1	347826621	347826621	similar to proteasome subunit beta type-1-A [Botrytis cinerea T4]	347826621		Similar to proteasome subunit beta type-1-A	G2XN62	BofuT4P9000012001	FQ790245;CCD42318
CCD42323.1	347826626	347826626	similar to adenylate kinase isoenzyme 1 [Botrytis cinerea T4]	347826626		Uridylate kinase	G2XN67	BofuT4_P014510.1	FQ790245;CCD42323
CCD42333.1	347826636	347826636	similar to bifunctional purine biosynthesis protein ADE17 [Botrytis cinerea T4]	347826636		Similar to bifunctional purine biosynthesis protein ADE17	G2XN77	BofuT4_P014610.1	FQ790245;CCD42333
CCD42339.1	347826642	347826642	similar to 60s ribosomal protein l11 [Botrytis cinerea T4]	347826642		Similar to 60s ribosomal protein l11	G2XN83	BofuT4P9000017001	FQ790245;CCD42339
CCD42389.1	347826692	347826692	hypothetical protein BofuT4P9000019001 [Botrytis cinerea T4]	347826692		Uncharacterized protein	G2XND3	BofuT4P9000019001	FQ790245;CCD42389
CCD42394.1	347826697	347826697	similar to clathrin heavy chain [Botrytis cinerea T4]	347826697		Clathrin heavy chain	G2XND8	BofuT4_P015220.1	FQ790245;CCD42394
CCD42404.1	347826707	347826707	similar to aspartyl-tRNA synthetase [Botrytis cinerea T4]	347826707		Similar to aspartyl-tRNA synthetase	G2XNE8	BofuT4_P074870.1	FQ790246;CCD42404
CCD42432.1	347826735	347826735	similar to 60S ribosome biogenesis protein Sqt1 [Botrytis cinerea T4]	347826735		Similar to 60S ribosome biogenesis protein Sqt1	G2XNH6	BofuT4P99000003001	FQ790246;CCD42432
CCD42443.1	347826746	347826746	hypothetical protein BofuT4_P075260.1 [Botrytis cinerea T4]	347826746		Uncharacterized protein	G2XNI7	BofuT4_P075260.1	FQ790246;CCD42443
CCD42454.1	347826757	347826757	similar to choline-sulfatase [Botrytis cinerea T4]	347826757		Similar to choline-sulfatase	G2XNJ8	BofuT4_P075370.1	FQ790246;CCD42454
CCD42479.1	347826782	347826782	similar to Ran-specific GTPase-activating protein 1 [Botrytis cinerea T4]	347826782		Similar to Ran-specific GTPase-activating protein 1	G2XNM3	BofuT4_P075620.1	FQ790246;CCD42479
CCD42480.1	347826783	347826783	similar to transcription initiation factor subunit [Botrytis cinerea T4]	347826783		Similar to transcription initiation factor subunit	G2XNM4	BofuT4_P075630.1	FQ790246;CCD42480
CCD42482.1	347826785	347826785	glycosyltransferase family 15 protein [Botrytis cinerea T4]	347826785		Glycosyltransferase family 15 protein	G2XNM6	BofuT4P99000005001	FQ790246;CCD42482
CCD42489.1	347826792	347826792	similar to zinc transporter [Botrytis cinerea T4]	347826792		Similar to zinc transporter	G2XNN3	BofuT4_P075720.1	FQ790246;CCD42489
CCD42494.1	347826797	347826797	similar to triosephosphate isomerase [Botrytis cinerea T4]	347826797		Triosephosphate isomerase	G2XNN8	BofuT4_P075770.1	FQ790246;CCD42494
CCD42504.1	347826807	347826807	similar to nonsense-mediated mRNA decay protein (Nmd5) [Botrytis cinerea T4]	347826807		Similar to nonsense-mediated mRNA decay protein (Nmd5)	G2XNP8	BofuT4_P075870.1	FQ790246;CCD42504
CCD42558.1	347826861	347826861	similar to 3,4-dihydroxy-2-butanone 4-phosphate synthase [Botrytis cinerea T4]	347826861		3,4-dihydroxy-2-butanone 4-phosphate synthase	G2XNV2	BofuT4_P076410.1	FQ790246;CCD42558
CCD42562.1	347826865	347826865	similar to fructose-1,6-bisphosphatase [Botrytis cinerea T4]	347826865		Similar to fructose-1,6-bisphosphatase	G2XNV6	BofuT4_P076450.1	FQ790246;CCD42562
CCD42569.1	347826872	347826872	similar to mitochondrial oxaloacetate transport protein [Botrytis cinerea T4]	347826872		Similar to mitochondrial oxaloacetate transport protein	G2XNW3	BofuT4_P076520.1	FQ790246;CCD42569
CCD42577.1	347826880	347826880	similar to short-chain dehydrogenase/reductase SDR [Botrytis cinerea T4]	347826880		Similar to short-chain dehydrogenase/reductase SDR	G2XNX1	BofuT4_P076600.1	FQ790246;CCD42577
CCD42588.1	347826891	347826891	similar to pyruvate dehydrogenase e1 component beta subunit [Botrytis cinerea T4]	347826891		Similar to pyruvate dehydrogenase e1 component beta subunit	G2XNY2	BofuT4_P076710.1	FQ790246;CCD42588
CCD42591.1	347826894	347826894	similar to protein tyrosine/serine phosphatase [Botrytis cinerea T4]	347826894		Similar to protein tyrosine/serine phosphatase	G2XNY5	BofuT4_P076740.1	FQ790246;CCD42591
CCD42595.1	347826898	347826898	similar to trans-2-enoyl-CoA reductase [Botrytis cinerea T4]	347826898		Similar to trans-2-enoyl-CoA reductase	G2XNY9	BofuT4_P076780.1	FQ790246;CCD42595
CCD42599.1	347826902	347826902	similar to ser/Thr protein phosphatase family [Botrytis cinerea T4]	347826902		Similar to ser/Thr protein phosphatase family	G2XNZ3	BofuT4_P076820.1	FQ790246;CCD42599
CCD42600.1	347826903	347826903	similar to O-methyltransferase [Botrytis cinerea T4]	347826903		Similar to O-methyltransferase	G2XNZ4	BofuT4_P076830.1	FQ790246;CCD42600
CCD42601.1	347826904	347826904	similar to IMP-specific 5'-nucleotidase 1 [Botrytis cinerea T4]	347826904		IMP-specific 5'-nucleotidase 1	G2XNZ5	BofuT4_P076840.1	FQ790246;CCD42601
CCD42699.1	347827002	347827002	similar to ornithine aminotransferase [Botrytis cinerea T4]	347827002		Similar to ornithine aminotransferase	G2XP93	BofuT4_P073110.1	FQ790248;CCD42699
CCD42724.1	347827027	347827027	similar to 60s ribosomal protein l27 [Botrytis cinerea T4]	347827027		60S ribosomal protein L27	G2XPB8	BofuT4_P073360.1	FQ790248;CCD42724
CCD42726.1	347827029	347827029	similar to tetratricopeptide repeat domain protein [Botrytis cinerea T4]	347827029		Similar to tetratricopeptide repeat domain protein	G2XPC0	BofuT4_P073380.1	FQ790248;CCD42726
CCD42729.1	347827032	347827032	hypothetical protein BofuT4_P073410.1 [Botrytis cinerea T4]	347827032		Uncharacterized protein	G2XPC3	BofuT4_P073410.1	FQ790248;CCD42729
CCD42738.1	347827041	347827041	hypothetical protein BofuT4_P073500.1 [Botrytis cinerea T4]	347827041		Uncharacterized protein	G2XPD2	BofuT4_P073500.1	FQ790248;CCD42738
CCD42739.1	347827042	347827042	hypothetical protein BofuT4_P073510.1 [Botrytis cinerea T4]	347827042		Uncharacterized protein	G2XPD3	BofuT4_P073510.1	FQ790248;CCD42739
CCD42744.1	347827047	347827047	hypothetical protein BofuT4_P073560.1 [Botrytis cinerea T4]	347827047		Uncharacterized protein	G2XPD8	BofuT4_P073560.1	FQ790248;CCD42744
CCD42818.1	347827121	347827121	similar to NADH-cytochrome b5 reductase [Botrytis cinerea T4]	347827121		NADH-cytochrome b5 reductase	G2XPT0	BofuT4_P071140.1	FQ790250;CCD42818
CCD42854.1	347827157	347827157	similar to heat shock protein 90 [Botrytis cinerea T4]	347827157		Similar to heat shock protein 90	G2XPW6	BofuT4_P071500.1	FQ790250;CCD42854
CCD42866.1	347827169	347827169	hypothetical protein BofuT4_P071620.1 [Botrytis cinerea T4]	347827169	2e-178	hypothetical protein BofuT4_P071620.1 [Botrytis cinerea T4]	G2XPX8				CCD42866.1	Bcin10g00360.1	G2XPX8	Bcin10g00360.1	99.588	0	-	-	-
CCD42875.1	347827178	347827178	similar to flavoprotein oxygenase [Botrytis cinerea T4]	347827178		Similar to flavoprotein oxygenase	G2XPY7	BofuT4_P071710.1	FQ790250;CCD42875
CCD42920.1	347827223	347827223	similar to transcription factor bHLH [Botrytis cinerea T4]	347827223		Similar to transcription factor bHLH	G2XQ32	BofuT4_P072160.1	FQ790250;CCD42920
CCD42945.1	347827248	347827248	similar to actin-related protein 2/3 complex subunit 2 [Botrytis cinerea T4]	347827248		Similar to actin-related protein 2/3 complex subunit 2	G2XQ57	BofuT4_P070210.1	FQ790251;CCD42945
CCD42955.1	347827258	347827258	similar to rho-GTPase-activating protein [Botrytis cinerea T4]	347827258		Similar to rho-GTPase-activating protein	G2XQ67	BofuT4_P070310.1	FQ790251;CCD42955
CCD42980.1	347827283	347827283	similar to actin lateral binding protein [Botrytis cinerea T4]	347827283		Similar to actin lateral binding protein	G2XQ92	BofuT4_P070560.1	FQ790251;CCD42980
CCD43024.1	347827327	347827327	similar to pyruvate carboxylase [Botrytis cinerea T4]	347827327		Pyruvate carboxylase	G2XQQ6	BofuT4_P068640.1	FQ790252;CCD43024
CCD43041.1	347827344	347827344	similar to WD repeat protein [Botrytis cinerea T4]	347827344		Similar to WD repeat protein	G2XQD6	BofuT4_P068810.1	FQ790252;CCD43041
CCD43045.1	347827348	347827348	BcPIC7, similar to pyruvate kinase [Botrytis cinerea T4]	347827348		Pyruvate kinase	G2XQE0	BofuT4_P068850.1	FQ790252;CCD43045
CCD43046.1	347827349	347827349	hypothetical protein BofuT4_P068860.1 [Botrytis cinerea T4]	347827349		Uncharacterized protein	G2XQE1	BofuT4_P068860.1	FQ790252;CCD43046
CCD43082.1	347827385	347827385	similar to glycerol-3-phosphate dehydrogenase [Botrytis cinerea T4]	347827385		Glycerol-3-phosphate dehydrogenase [NAD(+)]	G2XQH7	BofuT4_P069220.1	FQ790252;CCD43082
CCD43083.1	347827386	347827386	similar to phospho-2-dehydro-3-deoxyheptonate aldolase [Botrytis cinerea T4]	347827386		Phospho-2-dehydro-3-deoxyheptonate aldolase	G2XQH8	BofuT4_P069230.1	FQ790252;CCD43083
CCD43122.1	347827425	347827425	similar to transport protein SEC13 [Botrytis cinerea T4]	347827425		Similar to transport protein SEC13	G2XQL7	BofuT4_P069620.1	FQ790252;CCD43122
CCD43130.1	347827433	347827433	similar to cell differentiation protein rcd1 [Botrytis cinerea T4]	347827433		Similar to cell differentiation protein rcd1	G2XQM5	BofuT4_P069700.1	FQ790252;CCD43130
CCD43154.1	347827457	347827457	similar to cytochrome P450 [Botrytis cinerea T4]	347827457		Similar to cytochrome P450	G2XQP9	BofuT4P86000003001	FQ790252;CCD43154
CCD43199.1	347827502	347827502	similar to glutamate decarboxylase [Botrytis cinerea T4]	347827502		Glutamate decarboxylase	G2XR31	BofuT4_P013080.1	FQ790255;CCD43199
CCD43225.1	347827528	347827528	glycoside hydrolase family 3 protein [Botrytis cinerea T4]	347827528		Glycoside hydrolase family 3 protein	G2XR57	BofuT4P7000010001	FQ790255;CCD43225
CCD43243.1	347827546	347827546	similar to TPA: Autophagy-related protein 7 (Autophagy-related E1-like-activating enzyme atg7) [Botrytis cinerea T4]	347827546		Similar to TPA: Autophagy-related protein 7 (Autophagy-related E1-like-activating enzyme atg7)	G2XR75	BofuT4_P013520.1	FQ790255;CCD43243
CCD43291.1	347827594	347827594	similar to 3-oxoacyl-acyl-carrier-protein reductase [Botrytis cinerea T4]	347827594		Similar to 3-oxoacyl-acyl-carrier-protein reductase	G2XRC3	BofuT4P78000004001	FQ790256;CCD43291
CCD43300.1	347827603	347827603	similar to vacuolar protein sorting-associated protein 74 [Botrytis cinerea T4]	347827603		Similar to vacuolar protein sorting-associated protein 74	G2XRD2	BofuT4_P067080.1	FQ790256;CCD43300
CCD43302.1	347827605	347827605	similar to NADH-ubiquinone oxidoreductase 23 kDa subunit [Botrytis cinerea T4]	347827605		Similar to NADH-ubiquinone oxidoreductase 23 kDa subunit	G2XRD4	BofuT4_P067100.1	FQ790256;CCD43302
CCD43315.1	347827618	347827618	similar to calcofluor white hypersensitive protein [Botrytis cinerea T4]	347827618		Similar to calcofluor white hypersensitive protein	G2XRE7	BofuT4_P067230.1	FQ790256;CCD43315
CCD43321.1	347827624	347827624	hypothetical protein BofuT4_P067290.1 [Botrytis cinerea T4]	347827624		Uncharacterized protein	G2XRF3	BofuT4_P067290.1	FQ790256;CCD43321
CCD43351.1	347827654	347827654	similar to transport protein SEC24 [Botrytis cinerea T4]	347827654		Similar to transport protein SEC24	G2XRI3	BofuT4P78000007001	FQ790256;CCD43351
CCD43365.1	347827668	347827668	similar to metal homeostatis protein bsd2 [Botrytis cinerea T4]	347827668		Similar to metal homeostatis protein bsd2	G2XRJ7	BofuT4_P067730.1	FQ790256;CCD43365
CCD43366.1	347827669	347827669	hypothetical protein BofuT4_P067740.1 [Botrytis cinerea T4]	347827669		Uncharacterized protein	G2XRJ8	BofuT4_P067740.1	FQ790256;CCD43366
CCD43372.1	347827675	347827675	similar to VanZ domain protein [Botrytis cinerea T4]	347827675		Similar to VanZ domain protein	G2XRK4	BofuT4_P067800.1	FQ790256;CCD43372
CCD43374.1	347827677	347827677	hypothetical protein BofuT4_P067820.1 [Botrytis cinerea T4]	347827677		Uncharacterized protein	G2XRK6	BofuT4_P067820.1	FQ790256;CCD43374
CCD43379.1	347827682	347827682	similar to pre-rRNA processing nucleolar protein Sik1 [Botrytis cinerea T4]	347827682		Similar to pre-rRNA processing nucleolar protein Sik1	G2XRL1	BofuT4_P067870.1	FQ790256;CCD43379
CCD43383.1	347827686	347827686	similar to sec14 cytosolic factor [Botrytis cinerea T4]	347827686		Similar to sec14 cytosolic factor	G2XRL5	BofuT4_P067910.1	FQ790256;CCD43383
CCD43469.1	347827772	347827772	similar to adenosine deaminase [Botrytis cinerea T4]	347827772		Adenine deaminase	G2XS32	AAH1(BofuT4_P011450.1)	FQ790260;CCD43469
CCD43474.1	347827777	347827777	hypothetical protein BofuT4_P011500.1 [Botrytis cinerea T4]	347827777		Uncharacterized protein	G2XS37	BofuT4_P011500.1	FQ790260;CCD43474
CCD43475.1	347827778	347827778	hypothetical protein BofuT4_P011510.1 [Botrytis cinerea T4]	347827778	3e-67	putative cytochrome b5-like heme steroid binding domain-containing protein [Botrytis cinerea BcDW1]	G2XS38				EMR83259.1	Bcin03g00800.1	G2XS38	Bcin03g00800.1	94.545	2.22e-69	-	-	-
CCD43502.1	347827805	347827805	similar to 40s ribosomal protein s5 [Botrytis cinerea T4]	347827805		Similar to 40s ribosomal protein s5	G2XS65	BofuT4P6000004001	FQ790260;CCD43502
CCD43569.1	347827872	347827872	similar to autophagy protein Atg27 [Botrytis cinerea T4]	347827872		Similar to autophagy protein Atg27	G2XSD2	BofuT4P6000015001	FQ790260;CCD43569
CCD43647.1	347827950	347827950	similar to exocyst complex component sec6 [Botrytis cinerea T4]	347827950		Similar to exocyst complex component sec6	G2XSL0	BofuT4_P064890.1	FQ790261;CCD43647
CCD43648.1	347827951	347827951	hypothetical protein BofuT4_P064900.1 [Botrytis cinerea T4]	347827951		Uncharacterized protein	G2XSL1	BofuT4_P064900.1	FQ790261;CCD43648
CCD43651.1	347827954	347827954	hypothetical protein BofuT4_P064930.1 [Botrytis cinerea T4]	347827954		Uncharacterized protein	G2XSL4	BofuT4_P064930.1	FQ790261;CCD43651
CCD43652.1	347827955	347827955	hypothetical protein BofuT4_P064940.1 [Botrytis cinerea T4]	347827955		Uncharacterized protein	G2XSL5	BofuT4_P064940.1	FQ790261;CCD43652
CCD43710.1	347828013	347828013	hypothetical protein BofuT4_P063420.1 [Botrytis cinerea T4]	347828013		Uncharacterized protein	G2XSZ6	BofuT4_P063420.1	FQ790264;CCD43710
CCD43711.1	347828014	347828014	similar to protein translocation complex componenet (Npl1) [Botrytis cinerea T4]	347828014		Similar to protein translocation complex componenet (Npl1)	G2XSZ7	BofuT4_P063430.1	FQ790264;CCD43711
CCD43713.1	347828016	347828016	similar to U3 small nucleolar RNA-associated protein 10 [Botrytis cinerea T4]	347828016		Similar to U3 small nucleolar RNA-associated protein 10	G2XSZ9	BofuT4_P063450.1	FQ790264;CCD43713
CCD43722.1	347828025	347828025	similar to ribonucleoside-diphosphate reductase small subunit [Botrytis cinerea T4]	347828025		Similar to ribonucleoside-diphosphate reductase small subunit	G2XT08	BofuT4_P009700.1	FQ790265;CCD43722
CCD43759.1	347828062	347828062	similar to aminopeptidase [Botrytis cinerea T4]	347828062		Similar to aminopeptidase	G2XT45	BofuT4_P010070.1	FQ790265;CCD43759
CCD43760.1	347828063	347828063	hypothetical protein BofuT4_P010080.1 [Botrytis cinerea T4]	347828063		Uncharacterized protein	G2XT46	BofuT4_P010080.1	FQ790265;CCD43760
CCD43795.1	347828098	347828098	hypothetical protein BofuT4_P010430.1 [Botrytis cinerea T4]	347828098		Uncharacterized protein	G2XT81	BofuT4_P010430.1	FQ790265;CCD43795
CCD43815.1	347828118	347828118	similar to 40S ribosomal protein S29 [Botrytis cinerea T4]	347828118		Similar to 40S ribosomal protein S29	G2XTA1	BofuT4_P010630.1	FQ790265;CCD43815
CCD43835.1	347828138	347828138	hypothetical protein BofuT4_P010830.1 [Botrytis cinerea T4]	347828138		Uncharacterized protein	G2XTC1	BofuT4_P010830.1	FQ790265;CCD43835
CCD43881.1	347828184	347828184	similar to ATP/ADP carrier protein [Botrytis cinerea T4]	347828184		Similar to ATP/ADP carrier protein	G2XTR1	BofuT4_P060910.1	FQ790267;CCD43881
CCD43885.1	347828188	347828188	similar to mitochondrial phosphate carrier protein [Botrytis cinerea T4]	347828188		Similar to mitochondrial phosphate carrier protein	G2XTR5	BofuT4_P060950.1	FQ790267;CCD43885
CCD43949.1	347828252	347828252	similar to glutathione peroxidase [Botrytis cinerea T4]	347828252		Glutathione peroxidase	G2XTX9	BofuT4P58000011001	FQ790267;CCD43949
CCD43983.1	347828286	347828286	similar to protein phosphatase 2C [Botrytis cinerea T4]	347828286		Similar to protein phosphatase 2C	G2XU13	BofuT4_P061930.1	FQ790267;CCD43983
CCD43986.1	347828289	347828289	similar to transmembrane GTPase fzo1 [Botrytis cinerea T4]	347828289		Similar to transmembrane GTPase fzo1	G2XU16	BofuT4P58000007001	FQ790267;CCD43986
CCD43998.1	347828301	347828301	similar to 60s ribosomal protein L10A [Botrytis cinerea T4]	347828301		Ribosomal protein	G2XU28	BofuT4_P062080.1	FQ790267;CCD43998
CCD44012.1	347828315	347828315	hypothetical protein BofuT4_P062220.1 [Botrytis cinerea T4]	347828315		Uncharacterized protein	G2XU42	BofuT4_P062220.1	FQ790267;CCD44012
CCD44014.1	347828317	347828317	similar to ADP-ribosylation factor-like protein 1 [Botrytis cinerea T4]	347828317		Similar to ADP-ribosylation factor-like protein 1	G2XU44	BofuT4_P062240.1	FQ790267;CCD44014
CCD44022.1	347828325	347828325	similar to serine/threonine protein kinase [Botrytis cinerea T4]	347828325		Similar to serine/threonine protein kinase	G2XU52	BofuT4_P060700.1	FQ790268;CCD44022
CCD44034.1	347828337	347828337	glycoside hydrolase family 72 protein [Botrytis cinerea T4]	347828337		1,3-beta-glucanosyltransferase	G2XU64	BofuT4P55000003001	FQ790268;CCD44034
CCD44045.1	347828348	347828348	hypothetical protein BofuT4_P059920.1 [Botrytis cinerea T4]	347828348		Uncharacterized protein	G2XUA3	BofuT4_P059920.1	FQ790269;CCD44045
CCD44057.1	347828360	347828360	similar to acetyl-coa acetyltransferase [Botrytis cinerea T4]	347828360		Similar to acetyl-coa acetyltransferase	G2XUB5	BofuT4_P060040.1	FQ790269;CCD44057
CCD44060.1	347828363	347828363	similar to small nuclear ribonucleoprotein g [Botrytis cinerea T4]	347828363		Similar to small nuclear ribonucleoprotein g	G2XUB8	BofuT4_P060070.1	FQ790269;CCD44060
CCD44069.1	347828372	347828372	similar to MFS sugar transporter [Botrytis cinerea T4]	347828372		Similar to MFS sugar transporter	G2XUC7	BofuT4_P060160.1	FQ790269;CCD44069
CCD44156.1	347828459	347828459	similar to ATP-dependent RNA helicase dbp5 [Botrytis cinerea T4]	347828459		Similar to ATP-dependent RNA helicase dbp5	G2XUI6	BofuT4_P057360.1	FQ790270;CCD44156
CCD44166.1	347828469	347828469	BcGBL1, heterotrimeric Gbeta-like protein [Botrytis cinerea T4]	347828469		BcGBL1, heterotrimeric Gbeta-like protein	G2XUJ6	BofuT4_P057460.1	FQ790270;CCD44166
CCD44189.1	347828492	347828492	similar to 60S ribosomal protein l3 [Botrytis cinerea T4]	347828492		Similar to 60S ribosomal protein l3	G2XUL9	BofuT4_P057690.1	FQ790270;CCD44189
CCD44211.1	347828514	347828514	similar to 40S ribosomal protein S24 [Botrytis cinerea T4]	347828514		40S ribosomal protein S24	G2XUP1	BofuT4_P057910.1	FQ790270;CCD44211
CCD44221.1	347828524	347828524	hypothetical protein BofuT4_P058010.1 [Botrytis cinerea T4]	347828524	0.0	hypothetical protein BCIN_14g02590 [Botrytis cinerea B05.10]	G2XUQ1				XP_024552925.1	Bcin14g02590.4	G2XUQ1	Bcin14g02590.4	100	0	-	-	-
CCD44237.1	347828540	347828540	hypothetical protein BofuT4_P058170.1 [Botrytis cinerea T4]	347828540		Uncharacterized protein	G2XUR7	BofuT4_P058170.1	FQ790270;CCD44237
CCD44255.1	347828558	347828558	similar to cytochrome c [Botrytis cinerea T4]	347828558		Similar to cytochrome c	G2XUT5	BofuT4_P058350.1	FQ790270;CCD44255
CCD44277.1	347828580	347828580	similar to DUF1000 domain-containing protein [Botrytis cinerea T4]	347828580		Similar to DUF1000 domain-containing protein	G2XUV7	BofuT4_P058570.1	FQ790270;CCD44277
CCD44283.1	347828586	347828586	similar to CUE domain-containing protein [Botrytis cinerea T4]	347828586		Similar to CUE domain-containing protein	G2XUW3	BofuT4P51000003001	FQ790270;CCD44283
CCD44290.1	347828593	347828593	similar to mitochondrial outer membrane protein (Sam35) [Botrytis cinerea T4]	347828593		Similar to mitochondrial outer membrane protein (Sam35)	G2XUX0	BofuT4P51000005001	FQ790270;CCD44290
CCD44300.1	347828603	347828603	similar to ribosomal protein l7ae [Botrytis cinerea T4]	347828603		Similar to ribosomal protein l7ae	G2XUY0	BofuT4P51000009001	FQ790270;CCD44300
CCD44311.1	347828614	347828614	hypothetical protein BofuT4P51000014001 [Botrytis cinerea T4]	347828614		Uncharacterized protein	G2XUZ1	BofuT4P51000014001	FQ790270;CCD44311
CCD44318.1	347828621	347828621	similar to SacI domain-containing protein [Botrytis cinerea T4]	347828621		Similar to SacI domain-containing protein	G2XUZ8	BofuT4_P058980.1	FQ790270;CCD44318
CCD44342.1	347828645	347828645	BCG2, Galpha subunit [Botrytis cinerea T4]	347828645		BCG2, Galpha subunit	G2XV22	BofuT4P51000025001	FQ790270;CCD44342
CCD44347.1	347828650	347828650	similar to short chain dehydrogenase/reductase family oxidoreductase [Botrytis cinerea T4]	347828650		Similar to short chain dehydrogenase/reductase family oxidoreductase	G2XV27	BofuT4_P059270.1	FQ790270;CCD44347
CCD44350.1	347828653	347828653	similar to short-chain dehydrogenase/reductase [Botrytis cinerea T4]	347828653		Similar to short-chain dehydrogenase/reductase	G2XV30	BofuT4P51000029001	FQ790270;CCD44350
CCD44392.1	347828695	347828695	similar to apoptosis-inducing factor 3 [Botrytis cinerea T4]	347828695		Similar to apoptosis-inducing factor 3	G2XV72	BofuT4_P059720.1	FQ790270;CCD44392
CCD44412.1	347828715	347828715	hypothetical protein BofuT4_P053130.1 [Botrytis cinerea T4]	347828715		Uncharacterized protein	G2XV92	BofuT4_P053130.1	FQ790271;CCD44412
CCD44426.1	347828729	347828729	BcPIO1, similar to urease accessory protein ureg [Botrytis cinerea T4]	347828729		BcPIO1, similar to urease accessory protein ureg	G2XVA6	BofuT4_P053270.1	FQ790271;CCD44426
CCD44427.1	347828730	347828730	similar to adenylosuccinate synthetase [Botrytis cinerea T4]	347828730		Adenylosuccinate synthetase	G2XVA7	BofuT4_P053280.1	FQ790271;CCD44427
CCD44438.1	347828741	347828741	hypothetical protein BofuT4_P053390.1 [Botrytis cinerea T4]	347828741		Uncharacterized protein	G2XVB8	BofuT4_P053390.1	FQ790271;CCD44438
CCD44446.1	347828749	347828749	hypothetical protein BofuT4_P053470.1 [Botrytis cinerea T4]	347828749		Uncharacterized protein	G2XVC6	BofuT4_P053470.1	FQ790271;CCD44446
CCD44455.1	347828758	347828758	hypothetical protein BofuT4_uP053560.1 [Botrytis cinerea T4]	347828758		Uncharacterized protein	G2XVD5	BofuT4_uP053560.1	FQ790271;CCD44455
CCD44485.1	347828788	347828788	similar to short chain dehydrogenase/reductase [Botrytis cinerea T4]	347828788		Similar to short chain dehydrogenase/reductase	G2XVG5	BofuT4_P053860.1	FQ790271;CCD44485
CCD44490.1	347828793	347828793	hypothetical protein BofuT4_P053910.1 [Botrytis cinerea T4]	347828793		Uncharacterized protein	G2XVH0	BofuT4_P053910.1	FQ790271;CCD44490
CCD44495.1	347828798	347828798	similar to ATP synthase subunit O [Botrytis cinerea T4]	347828798		Similar to ATP synthase subunit O	G2XVH5	BofuT4_P053960.1	FQ790271;CCD44495
CCD44525.1	347828828	347828828	similar to ruvB-like helicase 1 [Botrytis cinerea T4]	347828828		Similar to ruvB-like helicase 1	G2XVK5	BofuT4_P054260.1	FQ790271;CCD44525
CCD44565.1	347828868	347828868	similar to WD repeat-containing protein 1 [Botrytis cinerea T4]	347828868		Similar to WD repeat-containing protein 1	G2XVP5	BofuT4_P054660.1	FQ790271;CCD44565
CCD44578.1	347828881	347828881	hypothetical protein BofuT4_P054790.1 [Botrytis cinerea T4]	347828881	0.0	Bchfi1 [Botrytis cinerea B05.10]	G2XVQ8				XP_024550834.1	Bcin09g03210.1	G2XVQ8	Bcin09g03210.1	100	0	Bchfi1	-	-
CCD44581.1	347828884	347828884	similar to fumarate hydratase [Botrytis cinerea T4]	347828884		Similar to fumarate hydratase	G2XVR1	BofuT4_P054820.1	FQ790271;CCD44581
CCD44606.1	347828909	347828909	hypothetical protein BofuT4_P055070.1 [Botrytis cinerea T4]	347828909		Uncharacterized protein	G2XVT6	BofuT4_P055070.1	FQ790271;CCD44606
CCD44616.1	347828919	347828919	similar to ATP-dependent RNA helicase sub2 [Botrytis cinerea T4]	347828919		Similar to ATP-dependent RNA helicase sub2	G2XVU6	BofuT4_P055170.1	FQ790271;CCD44616
CCD44631.1	347828934	347828934	similar to ribosomal protein L14 [Botrytis cinerea T4]	347828934		Similar to ribosomal protein L14	G2XVW1	BofuT4_P055320.1	FQ790271;CCD44631
CCD44633.1	347828936	347828936	similar to ATP synthase subunit d [Botrytis cinerea T4]	347828936		Similar to ATP synthase subunit d	G2XVW3	BofuT4_P055340.1	FQ790271;CCD44633
CCD44649.1	347828952	347828952	similar to amidophosphoribosyltransferase [Botrytis cinerea T4]	347828952		Amidophosphoribosyltransferase	G2XVX9	BofuT4_P055500.1	FQ790271;CCD44649
CCD44688.1	347828991	347828991	hypothetical protein BofuT4_P055890.1 [Botrytis cinerea T4]	347828991		Uncharacterized protein	G2XW18	BofuT4_P055890.1	FQ790271;CCD44688
CCD44690.1	347828993	347828993	similar to antioxidant [Botrytis cinerea T4]	347828993		Similar to antioxidant	G2XW20	BofuT4_P055910.1	FQ790271;CCD44690
CCD44723.1	347829026	347829026	hypothetical protein BofuT4_P056240.1 [Botrytis cinerea T4]	347829026		Uncharacterized protein	G2XW53	BofuT4_P056240.1	FQ790271;CCD44723
CCD44749.1	347829052	347829052	similar to alpha-soluble NSF attachment protein [Botrytis cinerea T4]	347829052		Similar to alpha-soluble NSF attachment protein	G2XW79	BofuT4_P056500.1	FQ790271;CCD44749
CCD44808.1	347829111	347829111	similar to THO complex subunit Tho1 [Botrytis cinerea T4]	347829111		Similar to THO complex subunit Tho1	G2XWD8	BofuT4_P051570.1	FQ790272;CCD44808
CCD44832.1	347829135	347829135	similar to glycyl-tRNA synthetase [Botrytis cinerea T4]	347829135		Similar to glycyl-tRNA synthetase	G2XWG2	BofuT4_P051810.1	FQ790272;CCD44832
CCD44834.1	347829137	347829137	hypothetical protein BofuT4_P051830.1 [Botrytis cinerea T4]	347829137		Uncharacterized protein	G2XWG4	BofuT4_P051830.1	FQ790272;CCD44834
CCD44841.1	347829144	347829144	similar to psi protein [Botrytis cinerea T4]	347829144		Similar to psi protein	G2XWH1	BofuT4_P051900.1	FQ790272;CCD44841
CCD44843.1	347829146	347829146	similar to ubiquitin-conjugating enzyme [Botrytis cinerea T4]	347829146		Similar to ubiquitin-conjugating enzyme	G2XWH3	BofuT4_P051920.1	FQ790272;CCD44843
CCD44857.1	347829160	347829160	similar to NADH:ubiquinone oxidoreductase [Botrytis cinerea T4]	347829160		Similar to NADH:ubiquinone oxidoreductase	G2XWI7	BofuT4P48000004001	FQ790272;CCD44857
CCD44867.1	347829170	347829170	similar to eukaryotic peptide chain release factor subunit 1 [Botrytis cinerea T4]	347829170		Similar to eukaryotic peptide chain release factor subunit 1	G2XWJ7	BofuT4_P052160.1	FQ790272;CCD44867
CCD44883.1	347829186	347829186	hypothetical protein BofuT4_P052320.1 [Botrytis cinerea T4]	347829186		Uncharacterized protein	G2XWL3	BofuT4_P052320.1	FQ790272;CCD44883
CCD44885.1	347829188	347829188	similar to 60S ribosomal protein L8 [Botrytis cinerea T4]	347829188		Similar to 60S ribosomal protein L8	G2XWL5	BofuT4_P052340.1	FQ790272;CCD44885
CCD44886.1	347829189	347829189	similar to adenosine kinase [Botrytis cinerea T4]	347829189		Similar to adenosine kinase	G2XWL6	BofuT4_P052350.1	FQ790272;CCD44886
CCD44904.1	347829207	347829207	similar to membrane biogenesis protein Yop1 [Botrytis cinerea T4]	347829207		Protein YOP1	G2XWN4	BofuT4_P052530.1	FQ790272;CCD44904
CCD44982.1	347829285	347829285	similar to phosphatase [Botrytis cinerea T4]	347829285		Similar to phosphatase	G2XWZ5	BofuT4_P050910.1	FQ790274;CCD44982
CCD44989.1	347829292	347829292	similar to KH domain RNA-binding protein [Botrytis cinerea T4]	347829292		Similar to KH domain RNA-binding protein	G2XX02	BofuT4_P050980.1	FQ790274;CCD44989
CCD44990.1	347829293	347829293	similar to cofilin/tropomyosin-type actin-binding protein [Botrytis cinerea T4]	347829293		Similar to cofilin/tropomyosin-type actin-binding protein	G2XX03	BofuT4_P050990.1	FQ790274;CCD44990
CCD45000.1	347829303	347829303	hypothetical protein BofuT4_P051090.1 [Botrytis cinerea T4]	347829303		Uncharacterized protein	G2XX13	BofuT4_P051090.1	FQ790274;CCD45000
CCD45023.1	347829326	347829326	similar to 40s ribosomal protein s23 [Botrytis cinerea T4]	347829326		Similar to 40s ribosomal protein s23	G2XXI4	BofuT4P3000001001	FQ790275;CCD45023
CCD45025.1	347829328	347829328	similar to Transmembrane protein 167 precursor [Botrytis cinerea T4]	347829328		Protein kish	G2XXI6	BofuT4_P007420.1	FQ790275;CCD45025
CCD45032.1	347829335	347829335	similar to dihydroorotase [Botrytis cinerea T4]	347829335		Similar to dihydroorotase	G2XXJ3	BofuT4P3000002001	FQ790275;CCD45032
CCD45033.1	347829336	347829336	similar to chromatin remodelling complex ATPase chain ISW1 [Botrytis cinerea T4]	347829336		Similar to chromatin remodelling complex ATPase chain ISW1	G2XXJ4	BofuT4_P007500.1	FQ790275;CCD45033
CCD45051.1	347829354	347829354	similar to transcription elongation factor spt6 [Botrytis cinerea T4]	347829354		Similar to transcription elongation factor spt6	G2XXL2	BofuT4_P007680.1	FQ790275;CCD45051
CCD45052.1	347829355	347829355	similar to MAP kinase kinase Ste7 [Botrytis cinerea T4]	347829355		Similar to MAP kinase kinase Ste7	G2XXL3	BofuT4_P007690.1	FQ790275;CCD45052
CCD45053.1	347829356	347829356	similar to HAD superfamily hydrolase [Botrytis cinerea T4]	347829356		Similar to HAD superfamily hydrolase	G2XXL4	BofuT4_P007700.1	FQ790275;CCD45053
CCD45056.1	347829359	347829359	hypothetical protein BofuT4P3000006001 [Botrytis cinerea T4]	347829359		Uncharacterized protein	G2XXL7	BofuT4P3000006001	FQ790275;CCD45056
CCD45057.1	347829360	347829360	similar to aldehyde dehydrogenase [Botrytis cinerea T4]	347829360		Aldehyde dehydrogenase	G2XXL8	BofuT4P3000007001	FQ790275;CCD45057
CCD45071.1	347829374	347829374	hypothetical protein BofuT4P3000008001 [Botrytis cinerea T4]	347829374		Uncharacterized protein	G2XXN2	BofuT4P3000008001	FQ790275;CCD45071
CCD45074.1	347829377	347829377	similar to Poh1 peptidase [Botrytis cinerea T4]	347829377		Eukaryotic translation initiation factor 3 subunit F	G2XXN5	BofuT4_P007910.1	FQ790275;CCD45074
CCD45085.1	347829388	347829388	similar to cell division control protein 10 [Botrytis cinerea T4]	347829388		Similar to cell division control protein 10	G2XXP6	BofuT4P3000013001	FQ790275;CCD45085
CCD45143.1	347829446	347829446	hypothetical protein BofuT4_P008600.1 [Botrytis cinerea T4]	347829446		Uncharacterized protein	G2XX65	BofuT4_P008600.1	FQ790275;CCD45143
CCD45144.1	347829447	347829447	hypothetical protein BofuT4_P008610.1 [Botrytis cinerea T4]	347829447		Uncharacterized protein	G2XX66	BofuT4_P008610.1	FQ790275;CCD45144
CCD45166.1	347829469	347829469	similar to aldo/keto reductase [Botrytis cinerea T4]	347829469		Similar to aldo/keto reductase	G2XX88	BofuT4_P008830.1	FQ790275;CCD45166
CCD45184.1	347829487	347829487	similar to 5-methyltetrahydropteroyltriglutamate-homocysteine methyltransferase [Botrytis cinerea T4]	347829487		Similar to 5-methyltetrahydropteroyltriglutamate-homocysteine methyltransferase	G2XXA6	BofuT4_P009010.1	FQ790275;CCD45184
CCD45216.1	347829519	347829519	similar to ribonucleoside-diphosphate reductase subunit large [Botrytis cinerea T4]	347829519		Ribonucleoside-diphosphate reductase	G2XXD8	BofuT4P3000028001	FQ790275;CCD45216
CCD45242.1	347829545	347829545	hypothetical protein BofuT4_P009590.1 [Botrytis cinerea T4]	347829545		Uncharacterized protein	G2XXG4	BofuT4_P009590.1	FQ790275;CCD45242
CCD45254.1	347829557	347829557	similar to ADP-ribosylation factor-like protein [Botrytis cinerea T4]	347829557		Similar to ADP-ribosylation factor-like protein	G2XXR7	BofuT4_P050440.1	FQ790276;CCD45254
CCD45286.1	347829589	347829589	similar to cation-transporting ATPase [Botrytis cinerea T4]	347829589		Similar to cation-transporting ATPase	G2XXU9	BofuT4_P119920.1	FQ790277;CCD45286
CCD45322.1	347829625	347829625	similar to ABC transporter [Botrytis cinerea T4]	347829625		Similar to ABC transporter	G2XXY5	BofuT4_P120280.1	FQ790277;CCD45322
CCD45352.1	347829655	347829655	similar to topoisomerase II-associated protein PAT1 [Botrytis cinerea T4]	347829655		Similar to topoisomerase II-associated protein PAT1	G2XY15	BofuT4_P120580.1	FQ790277;CCD45352
CCD45358.1	347829661	347829661	similar to 2,3-diketo-5-methylthio-1-phosphopentane phosphatase [Botrytis cinerea T4]	347829661		Similar to 2,3-diketo-5-methylthio-1-phosphopentane phosphatase	G2XY21	BofuT4P379000006001	FQ790277;CCD45358
CCD45366.1	347829669	347829669	hypothetical protein BofuT4_P120720.1 [Botrytis cinerea T4]	347829669		Uncharacterized protein	G2XY29	BofuT4_P120720.1	FQ790277;CCD45366
CCD45367.1	347829670	347829670	hypothetical protein BofuT4_P120730.1 [Botrytis cinerea T4]	347829670		Uncharacterized protein	G2XY30	BofuT4_P120730.1	FQ790277;CCD45367
CCD45369.1	347829672	347829672	similar to GMP synthase [Botrytis cinerea T4]	347829672		Similar to GMP synthase	G2XY32	BofuT4_P120750.1	FQ790277;CCD45369
CCD45377.1	347829680	347829680	similar to v-SNARE protein Bos1 [Botrytis cinerea T4]	347829680		Similar to v-SNARE protein Bos1	G2XY40	BofuT4_P120830.1	FQ790277;CCD45377
CCD45409.1	347829712	347829712	similar to mitochondrial outer membrane protein (Sam50) [Botrytis cinerea T4]	347829712		Similar to mitochondrial outer membrane protein (Sam50)	G2XY72	BofuT4_P044270.1	FQ790278;CCD45409
CCD45467.1	347829770	347829770	similar to golgi reassembly stacking protein [Botrytis cinerea T4]	347829770		Similar to golgi reassembly stacking protein	G2XYD0	BofuT4_P044850.1	FQ790278;CCD45467
CCD45486.1	347829789	347829789	hypothetical protein BofuT4_P045040.1 [Botrytis cinerea T4]	347829789		Uncharacterized protein	G2XYE9	BofuT4_P045040.1	FQ790278;CCD45486
CCD45493.1	347829796	347829796	similar to phenylalanyl-tRNA synthetase alpha chain [Botrytis cinerea T4]	347829796		Similar to phenylalanyl-tRNA synthetase alpha chain	G2XYF6	BofuT4_P045110.1	FQ790278;CCD45493
CCD45499.1	347829802	347829802	similar to translocation protein sec66 [Botrytis cinerea T4]	347829802		Similar to translocation protein sec66	G2XYG2	BofuT4_P045170.1	FQ790278;CCD45499
CCD45504.1	347829807	347829807	similar to 3-hydroxyanthranilate 3,4-dioxygenase [Botrytis cinerea T4]	347829807		3-hydroxyanthranilate 3,4-dioxygenase	G2XYG7	BNA1(BofuT4_P045220.1)	FQ790278;CCD45504
CCD45521.1	347829824	347829824	hypothetical protein BofuT4_P045390.1 [Botrytis cinerea T4]	347829824		Uncharacterized protein	G2XYI4	BofuT4_P045390.1	FQ790278;CCD45521
CCD45560.1	347829863	347829863	Bmr1, ABC-transporter [Botrytis cinerea T4]	347829863		Bmr1, ABC-transporter	G2XYM3	BofuT4_P045780.1	FQ790278;CCD45560
CCD45592.1	347829895	347829895	similar to phosphomannomutase [Botrytis cinerea T4]	347829895		Phosphomannomutase	G2XYQ5	BofuT4_P046100.1	FQ790278;CCD45592
CCD45599.1	347829902	347829902	hypothetical protein BofuT4_P046170.1 [Botrytis cinerea T4]	347829902		Uncharacterized protein	G2XYR2	BofuT4_P046170.1	FQ790278;CCD45599
CCD45600.1	347829903	347829903	similar to actin-related protein 2/3 complex subunit 1A [Botrytis cinerea T4]	347829903		Similar to actin-related protein 2/3 complex subunit 1A	G2XYR3	BofuT4_P046180.1	FQ790278;CCD45600
CCD45608.1	347829911	347829911	similar to GTP-binding nuclear protein Ran [Botrytis cinerea T4]	347829911		Similar to GTP-binding nuclear protein Ran	G2XYS1	BofuT4_P046260.1	FQ790278;CCD45608
CCD45615.1	347829918	347829918	similar to C2 domain containing protein [Botrytis cinerea T4]	347829918		Similar to C2 domain containing protein	G2XYS8	BofuT4_P046330.1	FQ790278;CCD45615
CCD45626.1	347829929	347829929	similar to pyridoxal kinase [Botrytis cinerea T4]	347829929		Similar to pyridoxal kinase	G2XYT9	BofuT4_P046440.1	FQ790278;CCD45626
CCD45636.1	347829939	347829939	hypothetical protein BofuT4_P046540.1 [Botrytis cinerea T4]	347829939		Uncharacterized protein	G2XYU9	BofuT4_P046540.1	FQ790278;CCD45636
CCD45640.1	347829943	347829943	similar to enolase 1 [Botrytis cinerea T4]	347829943		Similar to enolase 1	G2XYV3	BofuT4_P046580.1	FQ790278;CCD45640
CCD45643.1	347829946	347829946	BcPIO6, similar to 26S protease regulatory subunit S10b [Botrytis cinerea T4]	347829946		BcPIO6, similar to 26S protease regulatory subunit S10b	G2XYV6	BofuT4_P046610.1	FQ790278;CCD45643
CCD45645.1	347829948	347829948	similar to glucosamine-fructose-6-phosphate aminotransferase [Botrytis cinerea T4]	347829948		Similar to glucosamine-fructose-6-phosphate aminotransferase	G2XYV8	BofuT4_P046630.1	FQ790278;CCD45645
CCD45646.1	347829949	347829949	similar to serine/threonine-protein kinase chk2 [Botrytis cinerea T4]	347829949		Similar to serine/threonine-protein kinase chk2	G2XYV9	BofuT4_P046640.1	FQ790278;CCD45646
CCD45669.1	347829972	347829972	hypothetical protein BofuT4P34000010001 [Botrytis cinerea T4]	347829972		Uncharacterized protein	G2XYY2	BofuT4P34000010001	FQ790278;CCD45669
CCD45711.1	347830014	347830014	similar to carbamoyl-phosphate synthase arginine-specific small chain [Botrytis cinerea T4]	347830014		Similar to carbamoyl-phosphate synthase arginine-specific small chain	G2XZ24	BofuT4_P047290.1	FQ790278;CCD45711
CCD45734.1	347830037	347830037	hypothetical protein BofuT4_P047520.1 [Botrytis cinerea T4]	347830037		Uncharacterized protein	G2XZ47	BofuT4_P047520.1	FQ790278;CCD45734
CCD45735.1	347830038	347830038	similar to ferric-chelate reductase [Botrytis cinerea T4]	347830038			G2XZ48					Bcin01g07090.1	G2XZ48	Bcin01g07090.1	98.738	0	-	-	-
CCD45741.1	347830044	347830044	glycosyltransferase family 31 protein [Botrytis cinerea T4]	347830044		Glycosyltransferase family 31 protein	G2XZ54	BofuT4P34000016001	FQ790278;CCD45741
CCD45793.1	347830096	347830096	similar to isocitrate dehydrogenase subunit 1 [Botrytis cinerea T4]	347830096		Isocitrate dehydrogenase [NAD] subunit, mitochondrial	G2XZA6	BofuT4_P048110.1	FQ790278;CCD45793
CCD45796.1	347830099	347830099	hypothetical protein BofuT4_P048140.1 [Botrytis cinerea T4]	347830099		Uncharacterized protein	G2XZA9	BofuT4_P048140.1	FQ790278;CCD45796
CCD45799.1	347830102	347830102	similar to DnaJ domain-containing protein [Botrytis cinerea T4]	347830102		Similar to DnaJ domain-containing protein	G2XZB2	BofuT4_P048170.1	FQ790278;CCD45799
CCD45834.1	347830137	347830137	similar to dolichol phosphate mannosyltransferase subunit 3 [Botrytis cinerea T4]	347830137		Similar to dolichol phosphate mannosyltransferase subunit 3	G2XZE7	BofuT4_P048520.1	FQ790278;CCD45834
CCD45838.1	347830141	347830141	similar to aldo-keto reductase [Botrytis cinerea T4]	347830141		Similar to aldo-keto reductase	G2XZF1	BofuT4_P048560.1	FQ790278;CCD45838
CCD45839.1	347830142	347830142	similar to related to thioredoxin [Botrytis cinerea T4]	347830142		Similar to related to thioredoxin	G2XZF2	BofuT4_P048570.1	FQ790278;CCD45839
CCD45858.1	347830161	347830161	similar to peroxisomal 2,4-dienoyl-CoA reductase SPS19 [Botrytis cinerea T4]	347830161		Similar to peroxisomal 2,4-dienoyl-CoA reductase SPS19	G2XZH1	BofuT4_P048760.1	FQ790278;CCD45858
CCD45872.1	347830175	347830175	similar to metallo-beta-lactamase superfamily protein [Botrytis cinerea T4]	347830175		Similar to metallo-beta-lactamase superfamily protein	G2XZI5	BofuT4_P048900.1	FQ790278;CCD45872
CCD45874.1	347830177	347830177	similar to D-isomer specific 2-hydroxyacid dehydrogenase [Botrytis cinerea T4]	347830177		Similar to D-isomer specific 2-hydroxyacid dehydrogenase	G2XZI7	BofuT4_P048920.1	FQ790278;CCD45874
CCD45903.1	347830206	347830206	similar to oxidoreductase [Botrytis cinerea T4]	347830206		Similar to oxidoreductase	G2XZL6	BofuT4_P049210.1	FQ790278;CCD45903
CCD45914.1	347830217	347830217	hypothetical protein BofuT4_P049320.1 [Botrytis cinerea T4]	347830217		Uncharacterized protein	G2XZM7	BofuT4_P049320.1	FQ790278;CCD45914
CCD45919.1	347830222	347830222	similar to calnexin [Botrytis cinerea T4]	347830222		Similar to calnexin	G2XZN2	BofuT4_P049370.1	FQ790278;CCD45919
CCD45929.1	347830232	347830232	similar to oligosaccharyltransferase subunit ribophorin II [Botrytis cinerea T4]	347830232		Similar to oligosaccharyltransferase subunit ribophorin II	G2XZP2	BofuT4_P049470.1	FQ790278;CCD45929
CCD45939.1	347830242	347830242	similar to AMP-binding enzyme [Botrytis cinerea T4]	347830242		Similar to AMP-binding enzyme	G2XZQ2	BofuT4_P049570.1	FQ790278;CCD45939
CCD45940.1	347830243	347830243	similar to eukaryotic translation initiation factor 4e [Botrytis cinerea T4]	347830243		Similar to eukaryotic translation initiation factor 4e	G2XZQ3	BofuT4_P049580.1	FQ790278;CCD45940
CCD45943.1	347830246	347830246	similar to peroxiredoxin PRX1 [Botrytis cinerea T4]	347830246		Similar to peroxiredoxin PRX1	G2XZQ6	BofuT4_P049610.1	FQ790278;CCD45943
CCD45975.1	347830278	347830278	similar to ubiquitin-conjugating enzyme [Botrytis cinerea T4]	347830278		Similar to ubiquitin-conjugating enzyme	G2XZT8	BofuT4_P049930.1	FQ790278;CCD45975
CCD45977.1	347830280	347830280	similar to stomatin family protein [Botrytis cinerea T4]	347830280		Similar to stomatin family protein	G2XZU0	BofuT4_P049950.1	FQ790278;CCD45977
CCD45982.1	347830285	347830285	similar to phospho-2-dehydro-3-deoxyheptonate aldolase [Botrytis cinerea T4]	347830285		Phospho-2-dehydro-3-deoxyheptonate aldolase	G2XZU5	BofuT4_P050000.1	FQ790278;CCD45982
CCD45995.1	347830298	347830298	similar to HVA22 domain membrane protein [Botrytis cinerea T4]	347830298		Protein YOP1	G2XZV8	BofuT4_P050130.1	FQ790278;CCD45995
CCD46008.1	347830311	347830311	similar to DUF907 domain-containing protein [Botrytis cinerea T4]	347830311		Similar to DUF907 domain-containing protein	G2XZX1	BofuT4P34000026001	FQ790278;CCD46008
CCD46089.1	347830392	347830392	similar to Yip1 domain family protein [Botrytis cinerea T4]	347830392		Protein YIP	G2Y0C4	BofuT4_P116390.1	FQ790281;CCD46089
CCD46112.1	347830415	347830415	similar to heat shock protein Hsp88 [Botrytis cinerea T4]	347830415		Similar to heat shock protein Hsp88	G2Y0E7	BofuT4P330000003001	FQ790281;CCD46112
CCD46127.1	347830430	347830430	similar to gi|121748847|sp|Q0UQJ8.1|STU1_PHANO RecName: Full=protein STU1 [Botrytis cinerea T4]	347830430		BofuT4_P116770.1 protein	G2Y0G2	BofuT4_P116770.1	FQ790281;CCD46127
CCD46133.1	347830436	347830436	hypothetical protein BofuT4_P116830.1 [Botrytis cinerea T4]	347830436		Uncharacterized protein	G2Y0G8	BofuT4_P116830.1	FQ790281;CCD46133
CCD46143.1	347830446	347830446	similar to phosphatidylinositol 4-kinase type II subunit alpha [Botrytis cinerea T4]	347830446		Similar to phosphatidylinositol 4-kinase type II subunit alpha	G2Y0H8	BofuT4_P116930.1	FQ790281;CCD46143
CCD46147.1	347830450	347830450	similar to elongation factor 2 [Botrytis cinerea T4]	347830450		Similar to elongation factor 2	G2Y0I2	BofuT4_P116970.1	FQ790281;CCD46147
CCD46160.1	347830463	347830463	similar to orotate phosphoribosyltransferase [Botrytis cinerea T4]	347830463		Similar to orotate phosphoribosyltransferase	G2Y0J5	BofuT4_P117100.1	FQ790281;CCD46160
CCD46191.1	347830494	347830494	hypothetical protein BofuT4_P117410.1 [Botrytis cinerea T4]	347830494		Uncharacterized protein	G2Y0M6	BofuT4_P117410.1	FQ790281;CCD46191
CCD46193.1	347830496	347830496	similar to pyruvate dehydrogenase e1 component alpha subunit [Botrytis cinerea T4]	347830496		Pyruvate dehydrogenase E1 component subunit alpha	G2Y0M8	BofuT4_P117430.1	FQ790281;CCD46193
CCD46197.1	347830500	347830500	hypothetical protein BofuT4_P117470.1 [Botrytis cinerea T4]	347830500		Uncharacterized protein	G2Y0N2	BofuT4_P117470.1	FQ790281;CCD46197
CCD46209.1	347830512	347830512	hypothetical protein BofuT4_P117590.1 [Botrytis cinerea T4]	347830512		Uncharacterized protein	G2Y0P4	BofuT4_P117590.1	FQ790281;CCD46209
CCD46218.1	347830521	347830521	similar to deoxyhypusine synthase [Botrytis cinerea T4]	347830521		Similar to deoxyhypusine synthase	G2Y0Q3	BofuT4_P117680.1	FQ790281;CCD46218
CCD46223.1	347830526	347830526	similar to R3H domain protein [Botrytis cinerea T4]	347830526		Similar to R3H domain protein	G2Y0Q8	BofuT4_P117730.1	FQ790281;CCD46223
CCD46257.1	347830560	347830560	similar to inorganic phosphate transporter pho88 [Botrytis cinerea T4]	347830560		Similar to inorganic phosphate transporter pho88	G2Y0U2	BofuT4_P118070.1	FQ790281;CCD46257
CCD46267.1	347830570	347830570	similar to ThiJ/PfpI family protein [Botrytis cinerea T4]	347830570		Similar to ThiJ/PfpI family protein	G2Y0V2	BofuT4_P118170.1	FQ790281;CCD46267
CCD46289.1	347830592	347830592	similar to double-strand-break repair protein rad21 [Botrytis cinerea T4]	347830592		Similar to double-strand-break repair protein rad21	G2Y0X4	BofuT4_P118390.1	FQ790281;CCD46289
CCD46310.1	347830613	347830613	similar to 6-phosphogluconate dehydrogenase [Botrytis cinerea T4]	347830613		6-phosphogluconate dehydrogenase, decarboxylating	G2Y0Z5	BofuT4_P118600.1	FQ790281;CCD46310
CCD46337.1	347830640	347830640	similar to methylenetetrahydrofolate reductase [Botrytis cinerea T4]	347830640		Methylenetetrahydrofolate reductase	G2Y122	BofuT4_P118870.1	FQ790281;CCD46337
CCD46371.1	347830674	347830674	hypothetical protein BofuT4_P119210.1 [Botrytis cinerea T4]	347830674		Uncharacterized protein	G2Y156	BofuT4_P119210.1	FQ790281;CCD46371
CCD46393.1	347830696	347830696	similar to similar to Increased sodium tolerance protein 1 [Botrytis cinerea T4]	347830696		Similar to similar to Increased sodium tolerance protein 1	G2Y078	BofuT4_P119430.1	FQ790281;CCD46393
CCD46407.1	347830710	347830710	similar to mitochondrial-processing peptidase subunit beta [Botrytis cinerea T4]	347830710		Similar to mitochondrial-processing peptidase subunit beta	G2Y167	BofuT4P32000003001	FQ790282;CCD46407
CCD46427.1	347830730	347830730	similar to saccharopine dehydrogenase [Botrytis cinerea T4]	347830730		Saccharopine dehydrogenase [NAD(+), L-lysine-forming]	G2Y187	BofuT4_P040380.1	FQ790282;CCD46427
CCD46472.1	347830775	347830775	similar to DNA-directed RNA polymerase II subunit RPB11 [Botrytis cinerea T4]	347830775		Similar to DNA-directed RNA polymerase II subunit RPB11	G2Y1D2	BofuT4_P040830.1	FQ790282;CCD46472
CCD46473.1	347830776	347830776	similar to oxidoreductase [Botrytis cinerea T4]	347830776		Similar to oxidoreductase	G2Y1D3	BofuT4P32000017001	FQ790282;CCD46473
CCD46475.1	347830778	347830778	similar to amino acid transporter [Botrytis cinerea T4]	347830778		Similar to amino acid transporter	G2Y1D5	BofuT4_P040860.1	FQ790282;CCD46475
CCD46504.1	347830807	347830807	similar to protein farnesyltransferase/geranylgeranyltransferase type I alpha subunit [Botrytis cinerea T4]	347830807		Similar to protein farnesyltransferase/geranylgeranyltransferase type I alpha subunit	G2Y1G4	BofuT4_P041150.1	FQ790282;CCD46504		XP_024548759.1	BCIN_05g03760		BCIN_05g03760	100	0
CCD46546.1	347830849	347830849	similar to serine/threonine-protein kinase [Botrytis cinerea T4]	347830849			G2Y1K6					Bcin05g03490.1	G2Y1K6	Bcin05g03490.1	100	0	Bckin28	-	-
CCD46576.1	347830879	347830879	similar to vacuolar targeting protein Atg24 [Botrytis cinerea T4]	347830879		Similar to vacuolar targeting protein Atg24	G2Y1N6	BofuT4_P041870.1	FQ790282;CCD46576
CCD46597.1	347830900	347830900	hypothetical protein BofuT4_P042080.1 [Botrytis cinerea T4]	347830900		Uncharacterized protein	G2Y1Q7	BofuT4_P042080.1	FQ790282;CCD46597
CCD46598.1	347830901	347830901	similar to transcription/RNA-processing factor Ssu72 [Botrytis cinerea T4]	347830901		Similar to transcription/RNA-processing factor Ssu72	G2Y1Q8	BofuT4P32000028001	FQ790282;CCD46598
CCD46600.1	347830903	347830903	similar to heat shock protein STI1 [Botrytis cinerea T4]	347830903		Similar to heat shock protein STI1	G2Y1R0	BofuT4_P042110.1	FQ790282;CCD46600
CCD46613.1	347830916	347830916	similar to alanyl-tRNA synthetase [Botrytis cinerea T4]	347830916		Alanine--tRNA ligase	G2Y1S3	ALA1(BofuT4_P042240.1)	FQ790282;CCD46613
CCD46623.1	347830926	347830926	similar to t-complex protein 1 subunit gamma [Botrytis cinerea T4]	347830926		T-complex protein 1 subunit gamma	G2Y1T3	BofuT4_P042340.1	FQ790282;CCD46623
CCD46629.1	347830932	347830932	similar to 26S proteasome non-ATPase regulatory subunit 11 [Botrytis cinerea T4]	347830932		Similar to 26S proteasome non-ATPase regulatory subunit 11	G2Y1T9	BofuT4_P042400.1	FQ790282;CCD46629
CCD46647.1	347830950	347830950	hypothetical protein BofuT4_P042580.1 [Botrytis cinerea T4]	347830950		Uncharacterized protein	G2Y1V7	BofuT4_P042580.1	FQ790282;CCD46647
CCD46660.1	347830963	347830963	similar to glycerol:H+ symporter (Gup1) [Botrytis cinerea T4]	347830963		Similar to glycerol:H+ symporter (Gup1)	G2Y1X0	BofuT4_P042710.1	FQ790282;CCD46660
CCD46665.1	347830968	347830968	similar to thioredoxin reductase [Botrytis cinerea T4]	347830968		Thioredoxin reductase	G2Y1X5	BofuT4_P042760.1	FQ790282;CCD46665
CCD46680.1	347830983	347830983	similar to 26S proteasome regulatory subunit [Botrytis cinerea T4]	347830983		Similar to 26S proteasome regulatory subunit	G2Y1Z0	BofuT4_P042910.1	FQ790282;CCD46680
CCD46682.1	347830985	347830985	similar to 60s ribosomal protein l23 [Botrytis cinerea T4]	347830985		Similar to 60s ribosomal protein l23	G2Y1Z2	BofuT4_P042930.1	FQ790282;CCD46682
CCD46697.1	347831000	347831000	similar to bax inhibitor family protein [Botrytis cinerea T4]	347831000		Similar to bax inhibitor family protein	G2Y207	BofuT4_P043080.1	FQ790282;CCD46697
CCD46735.1	347831038	347831038	hypothetical protein BofuT4_P043460.1 [Botrytis cinerea T4]	347831038		Uncharacterized protein	G2Y245	BofuT4_P043460.1	FQ790282;CCD46735
CCD46749.1	347831052	347831052	glycoside hydrolase family 13 protein [Botrytis cinerea T4]	347831052		Glycoside hydrolase family 13 protein	G2Y259	BofuT4P313000002001	FQ790283;CCD46749
CCD46824.1	347831127	347831127	hypothetical protein BofuT4_P115300.1 [Botrytis cinerea T4]	347831127		Uncharacterized protein	G2Y2D4	BofuT4_P115300.1	FQ790283;CCD46824
CCD46828.1	347831131	347831131	similar to oligosaccharyl transferase subunit (gamma) [Botrytis cinerea T4]	347831131		Similar to oligosaccharyl transferase subunit (Gamma)	G2Y2D8	BofuT4_P115340.1	FQ790283;CCD46828
CCD46831.1	347831134	347831134	similar to 60S ribosomal protein L18 [Botrytis cinerea T4]	347831134		60S ribosomal protein L18	G2Y2E1	BofuT4_P115370.1	FQ790283;CCD46831
CCD46847.1	347831150	347831150	hypothetical protein BofuT4_P115530.1 [Botrytis cinerea T4]	347831150		Uncharacterized protein	G2Y2F7	BofuT4_P115530.1	FQ790283;CCD46847
CCD46868.1	347831171	347831171	similar to poly(A)+ RNA export protein [Botrytis cinerea T4]	347831171		Similar to poly(A)+ RNA export protein	G2Y2H8	BofuT4P313000015001	FQ790283;CCD46868
CCD46883.1	347831186	347831186	similar to BCAS2 family protein [Botrytis cinerea T4]	347831186		Similar to BCAS2 family protein	G2Y2J3	BofuT4_P115890.1	FQ790283;CCD46883
CCD46888.1	347831191	347831191	similar to glutamate carboxypeptidase protein [Botrytis cinerea T4]	347831191		Similar to glutamate carboxypeptidase protein	G2Y2J8	BofuT4_P115940.1	FQ790283;CCD46888
CCD46890.1	347831193	347831193	similar to iron sulfur cluster assembly protein 1 [Botrytis cinerea T4]	347831193		Similar to iron sulfur cluster assembly protein 1	G2Y2K0	BofuT4_P115960.1	FQ790283;CCD46890
CCD46912.1	347831215	347831215	hypothetical protein BofuT4_P038140.1 [Botrytis cinerea T4]	347831215		Histone H4	G2Y2M2	BofuT4_P038140.1	FQ790285;CCD46912
CCD46913.1	347831216	347831216	similar to histone H3.3 [Botrytis cinerea T4]	347831216		Histone H3	G2Y2M3	BofuT4_P038150.1	FQ790285;CCD46913
CCD46978.1	347831281	347831281	similar to stromal membrane-associated protein [Botrytis cinerea T4]	347831281		Similar to stromal membrane-associated protein	G2Y2T8	BofuT4_P038800.1	FQ790285;CCD46978
CCD46980.1	347831283	347831283	similar to DUF500 and SH3 domain-containing protein [Botrytis cinerea T4]	347831283		Similar to DUF500 and SH3 domain-containing protein	G2Y2U0	BofuT4_P038820.1	FQ790285;CCD46980
CCD46985.1	347831288	347831288	hypothetical protein BofuT4P30000005001 [Botrytis cinerea T4]	347831288		Uncharacterized protein	G2Y2U5	BofuT4P30000005001	FQ790285;CCD46985
CCD46986.1	347831289	347831289	similar to RNA binding effector protein Scp160 [Botrytis cinerea T4]	347831289		Similar to RNA binding effector protein Scp160	G2Y2U6	BofuT4_P038880.1	FQ790285;CCD46986
CCD47046.1	347831349	347831349	similar to short chain dehydrogenase/reductase family oxidoreductase [Botrytis cinerea T4]	347831349		Similar to short chain dehydrogenase/reductase family oxidoreductase	G2Y306	BofuT4_P039480.1	FQ790285;CCD47046
CCD47066.1	347831369	347831369	similar to sulfite reductase alpha subunit [Botrytis cinerea T4]	347831369		Similar to sulfite reductase alpha subunit	G2Y326	BofuT4_P039680.1	FQ790285;CCD47066
CCD47084.1	347831387	347831387	similar to RNA polymerase II mediator complex subunit 7 [Botrytis cinerea T4]	347831387		Similar to RNA polymerase II mediator complex subunit 7	G2Y344	BofuT4_P039860.1	FQ790285;CCD47084
CCD47094.1	347831397	347831397	similar to DUF21 and CBS domain protein (Mam3) [Botrytis cinerea T4]	347831397		Similar to DUF21 and CBS domain protein (Mam3)	G2Y354	BofuT4_P039960.1	FQ790285;CCD47094
CCD47111.1	347831414	347831414	hypothetical protein BofuT4_P002700.1 [Botrytis cinerea T4]	347831414		Uncharacterized protein	G2Y371	BofuT4_P002700.1	FQ790286;CCD47111
CCD47113.1	347831416	347831416	hypothetical protein BofuT4P2000001001 [Botrytis cinerea T4]	347831416		Uncharacterized protein	G2Y373	BofuT4P2000001001	FQ790286;CCD47113
CCD47167.1	347831470	347831470	similar to RSC complex subunit (RSC8) [Botrytis cinerea T4]	347831470		Similar to RSC complex subunit (RSC8)	G2Y3C7	BofuT4_P003260.1	FQ790286;CCD47167
CCD47168.1	347831471	347831471	similar to electron transfer flavoprotein subunit alpha [Botrytis cinerea T4]	347831471		Similar to electron transfer flavoprotein subunit alpha	G2Y3C8	BofuT4_P003270.1	FQ790286;CCD47168
CCD47177.1	347831480	347831480	similar to chitin synthase chaperone-like protein CHS7 [Botrytis cinerea T4]	347831480		Similar to chitin synthase chaperone-like protein CHS7	G2Y3D7	BofuT4_P003360.1	FQ790286;CCD47177
CCD47227.1	347831530	347831530	sedolisin [Botrytis cinerea T4]	347831530		Sedolisin	G2Y3I7	BofuT4P2000017001	FQ790286;CCD47227
CCD47253.1	347831556	347831556	similar to DNA replication licensing factor mcm5 [Botrytis cinerea T4]	347831556		DNA helicase	G2Y3L3	BofuT4_P004120.1	FQ790286;CCD47253
CCD47257.1	347831560	347831560	similar to histone-binding protein RBBP4-B [Botrytis cinerea T4]	347831560		Similar to histone-binding protein RBBP4-B	G2Y3L7	BofuT4P2000026001	FQ790286;CCD47257
CCD47287.1	347831590	347831590	similar to D-lactate dehydrogenase 2 [Botrytis cinerea T4]	347831590		Similar to D-lactate dehydrogenase 2	G2Y3P7	BofuT4_P004460.1	FQ790286;CCD47287
CCD47297.1	347831600	347831600	similar to peroxisomal NADH pyrophosphatase NUDT12 [Botrytis cinerea T4]	347831600		Similar to peroxisomal NADH pyrophosphatase NUDT12	G2Y3Q7	BofuT4_P004560.1	FQ790286;CCD47297
CCD47301.1	347831604	347831604	similar to cell division control protein 12 [Botrytis cinerea T4]	347831604		Similar to cell division control protein 12	G2Y3R1	BofuT4_P004600.1	FQ790286;CCD47301
CCD47319.1	347831622	347831622	similar to vacuolar transporter chaperone [Botrytis cinerea T4]	347831622		Similar to vacuolar transporter chaperone	G2Y3S9	BofuT4P2000029001	FQ790286;CCD47319
CCD47320.1	347831623	347831623	similar to amidophosphoribosyltransferase [Botrytis cinerea T4]	347831623		Similar to amidophosphoribosyltransferase	G2Y3T0	BofuT4P2000030001	FQ790286;CCD47320
CCD47345.1	347831648	347831648	similar to nitrogen metabolic regulation protein [Botrytis cinerea T4]	347831648		Similar to nitrogen metabolic regulation protein	G2Y3V5	BofuT4P2000042001	FQ790286;CCD47345
CCD47351.1	347831654	347831654	glycosyltransferase family 3 protein [Botrytis cinerea T4]	347831654		Glycosyltransferase family 3 protein	G2Y3W1	BofuT4P2000043001	FQ790286;CCD47351
CCD47380.1	347831683	347831683	similar to mitochondrial ATP synthase beta subunit [Botrytis cinerea T4]	347831683		ATP synthase subunit beta	G2Y3Z0	BofuT4P2000050001	FQ790286;CCD47380
CCD47397.1	347831700	347831700	hypothetical protein BofuT4P2000054001 [Botrytis cinerea T4]	347831700		Uncharacterized protein	G2Y407	BofuT4P2000054001	FQ790286;CCD47397
CCD47422.1	347831725	347831725	glycosyltransferase family 57 protein [Botrytis cinerea T4]	347831725			G2Y432					Bcin15g01740.1	G2Y432	Bcin15g01740.1	100	0	Bcalg6	-	-
CCD47437.1	347831740	347831740	similar to methylenetetrahydrofolate dehydrogenase [Botrytis cinerea T4]	347831740		Similar to methylenetetrahydrofolate dehydrogenase	G2Y447	BofuT4P2000066001	FQ790286;CCD47437
CCD47439.1	347831742	347831742	similar to similar to MMS19 nucleotide excision repair protein homolog [Botrytis cinerea T4]	347831742		Similar to similar to MMS19 nucleotide excision repair protein homolog	G2Y449	BofuT4_P005980.1	FQ790286;CCD47439
CCD47452.1	347831755	347831755	similar to rho-GTPase-activating protein [Botrytis cinerea T4]	347831755			G2Y462					Bcin15g01500.1	G2Y462	Bcin15g01500.1	100	0	Bclrg1	-	-
CCD47462.1	347831765	347831765	similar to protein AMFR [Botrytis cinerea T4]	347831765		Similar to protein AMFR	G2Y472	BofuT4P2000070001	FQ790286;CCD47462
CCD47469.1	347831772	347831772	similar to succinyl-CoA ligase subunit beta [Botrytis cinerea T4]	347831772		Succinyl-CoA ligase subunit beta	G2Y479	BofuT4P2000072001	FQ790286;CCD47469
CCD47477.1	347831780	347831780	similar to peroxisomal targeting signal receptor [Botrytis cinerea T4]	347831780		Similar to peroxisomal targeting signal receptor	G2Y487	BofuT4_P006360.1	FQ790286;CCD47477
CCD47478.1	347831781	347831781	hypothetical protein BofuT4_P006370.1 [Botrytis cinerea T4]	347831781		Uncharacterized protein	G2Y488	BofuT4_P006370.1	FQ790286;CCD47478
CCD47481.1	347831784	347831784	hypothetical protein BofuT4_P006400.1 [Botrytis cinerea T4]	347831784		Uncharacterized protein	G2Y491	BofuT4_P006400.1	FQ790286;CCD47481
CCD47486.1	347831789	347831789	similar to protein phosphatase 2a [Botrytis cinerea T4]	347831789		Similar to protein phosphatase 2a	G2Y496	BofuT4_P006450.1	FQ790286;CCD47486
CCD47511.1	347831814	347831814	similar to ATP synthase subunit alpha [Botrytis cinerea T4]	347831814		ATP synthase subunit alpha	G2Y4C1	BofuT4P2000074001	FQ790286;CCD47511
CCD47519.1	347831822	347831822	hypothetical protein BofuT4_P006780.1 [Botrytis cinerea T4]	347831822		Uncharacterized protein	G2Y4C9	BofuT4_P006780.1	FQ790286;CCD47519
CCD47521.1	347831824	347831824	similar to aminopeptidase Y [Botrytis cinerea T4]	347831824		Peptide hydrolase	G2Y4D1	BofuT4P2000076001	FQ790286;CCD47521
CCD47533.1	347831836	347831836	hypothetical protein BofuT4_P006920.1 [Botrytis cinerea T4]	347831836		Uncharacterized protein	G2Y4E3	BofuT4_P006920.1	FQ790286;CCD47533
CCD47544.1	347831847	347831847	similar to t-complex protein 1 [Botrytis cinerea T4]	347831847		Similar to t-complex protein 1	G2Y4F4	BofuT4_P007030.1	FQ790286;CCD47544
CCD47551.1	347831854	347831854	similar to mitochondrial protein Fmp26 [Botrytis cinerea T4]	347831854		Similar to mitochondrial protein Fmp26	G2Y4G1	BofuT4_P007100.1	FQ790286;CCD47551
CCD47649.1	347831952	347831952	hypothetical protein BofuT4P29000007001 [Botrytis cinerea T4]	347831952	0.0	hypothetical protein BCIN_11g01670 [Botrytis cinerea B05.10]	G2Y4Q9				XP_001556631.1	Bcin11g01670.1	G2Y4Q9	Bcin11g01670.1	100	0	-	-	-
CCD47677.1	347831980	347831980	similar to membrane-associated progesterone receptor component 1 [Botrytis cinerea T4]	347831980		Similar to membrane-associated progesterone receptor component 1	G2Y4T7	BofuT4_P036570.1	FQ790287;CCD47677
CCD47706.1	347832009	347832009	hypothetical protein BofuT4P29000015001 [Botrytis cinerea T4]	347832009		Uncharacterized protein	G2Y4W6	BofuT4P29000015001	FQ790287;CCD47706
CCD47711.1	347832014	347832014	similar to protein arginine n-methyltransferase [Botrytis cinerea T4]	347832014		Similar to protein arginine n-methyltransferase	G2Y4X1	BofuT4_P036910.1	FQ790287;CCD47711
CCD47713.1	347832016	347832016	similar to N-acetylglucosamine-phosphate mutase [Botrytis cinerea T4]	347832016		Similar to N-acetylglucosamine-phosphate mutase	G2Y4X3	BofuT4P29000016001	FQ790287;CCD47713
CCD47723.1	347832026	347832026	similar to transcription factor Homeo [Botrytis cinerea T4]	347832026		Similar to transcription factor Homeo	G2Y4Y3	BofuT4_P037030.1	FQ790287;CCD47723
CCD47730.1	347832033	347832033	similar to glycerol-3-phosphate phosphatase [Botrytis cinerea T4]	347832033		Similar to glycerol-3-phosphate phosphatase	G2Y4Z0	BofuT4_P037100.1	FQ790287;CCD47730
CCD47737.1	347832040	347832040	glycoside hydrolase family 5 protein [Botrytis cinerea T4]	347832040		Glycoside hydrolase family 5 protein	G2Y4Z7	BofuT4P29000019001	FQ790287;CCD47737
CCD47757.1	347832060	347832060	hypothetical protein BofuT4_P037370.1 [Botrytis cinerea T4]	347832060		Uncharacterized protein	G2Y517	BofuT4_P037370.1	FQ790287;CCD47757
CCD47768.1	347832071	347832071	similar to phosphoglucomutase [Botrytis cinerea T4]	347832071		Similar to phosphoglucomutase	G2Y528	BofuT4_P037480.1	FQ790287;CCD47768
CCD47787.1	347832090	347832090	similar to GTP-binding protein [Botrytis cinerea T4]	347832090		Obg-like ATPase 1	G2Y547	BofuT4_P037670.1	FQ790287;CCD47787
CCD47801.1	347832104	347832104	similar to small glutamine-rich tetratricopeptide repeat-containing protein [Botrytis cinerea T4]	347832104		Similar to small glutamine-rich tetratricopeptide repeat-containing protein	G2Y561	BofuT4P29000020001	FQ790287;CCD47801
CCD47803.1	347832106	347832106	similar to glycerol dehydrogenase (GldB) [Botrytis cinerea T4]	347832106		Similar to glycerol dehydrogenase (GldB)	G2Y563	BofuT4P29000022001	FQ790287;CCD47803
CCD47805.1	347832108	347832108	BcPIO5, similar to phosphatidyl synthase [Botrytis cinerea T4]	347832108		BcPIO5, similar to phosphatidyl synthase	G2Y565	BofuT4P29000023001	FQ790287;CCD47805
CCD47840.1	347832143	347832143	EF1a, translation elongation factor-1 alpha [Botrytis cinerea T4]	347832143		Elongation factor 1-alpha	G2Y5A0	BofuT4_P113440.1	FQ790288;CCD47840
CCD47866.1	347832169	347832169	similar to glutathione S-transferase [Botrytis cinerea T4]	347832169		Similar to glutathione S-transferase	G2Y5C6	BofuT4P299000002001	FQ790288;CCD47866
CCD47867.1	347832170	347832170	similar to ABC transporter [Botrytis cinerea T4]	347832170		Similar to ABC transporter	G2Y5C7	BofuT4P299000003001	FQ790288;CCD47867
CCD47891.1	347832194	347832194	similar to ctr copper transporter [Botrytis cinerea T4]	347832194		Similar to ctr copper transporter	G2Y5F1	BofuT4_P113950.1	FQ790288;CCD47891
CCD47999.1	347832302	347832302	hypothetical protein BofuT4_P113090.1 [Botrytis cinerea T4]	347832302		Uncharacterized protein	G2Y5Q9	BofuT4_P113090.1	FQ790289;CCD47999
CCD48030.1	347832333	347832333	similar to 40s ribosomal protein s27 [Botrytis cinerea T4]	347832333		40S ribosomal protein S27	G2Y5X8	BofuT4_P110430.1	FQ790291;CCD48030
CCD48031.1	347832334	347832334	similar to phosducin family protein [Botrytis cinerea T4]	347832334		Similar to phosducin family protein	G2Y5X9	BofuT4_P110440.1	FQ790291;CCD48031
CCD48041.1	347832344	347832344	hypothetical protein BofuT4_P110540.1 [Botrytis cinerea T4]	347832344		Uncharacterized protein	G2Y5Y9	BofuT4_P110540.1	FQ790291;CCD48041
CCD48078.1	347832381	347832381	glycosyltransferase family 62 protein [Botrytis cinerea T4]	347832381		Glycosyltransferase family 62 protein	G2Y626	BofuT4P289000001001	FQ790291;CCD48078
CCD48098.1	347832401	347832401	similar to 60S ribosomal protein L13 [Botrytis cinerea T4]	347832401		Similar to 60S ribosomal protein L13	G2Y646	BofuT4_P111110.1	FQ790291;CCD48098
CCD48099.1	347832402	347832402	hypothetical protein BofuT4_P111120.1 [Botrytis cinerea T4]	347832402		Uncharacterized protein	G2Y647	BofuT4_P111120.1	FQ790291;CCD48099
CCD48100.1	347832403	347832403	similar to mitochondrial phosphate carrier protein [Botrytis cinerea T4]	347832403		Similar to mitochondrial phosphate carrier protein	G2Y648	BofuT4_P111130.1	FQ790291;CCD48100
CCD48110.1	347832413	347832413	aox, alternative oxidase [Botrytis cinerea T4]	347832413		Alternative oxidase	G2Y658	BofuT4_P111230.1	FQ790291;CCD48110
CCD48113.1	347832416	347832416	similar to vacuolar protein sorting-associated protein vps17 [Botrytis cinerea T4]	347832416		Vacuolar protein sorting-associated protein 17	G2Y661	BofuT4_P111260.1	FQ790291;CCD48113
CCD48185.1	347832488	347832488	similar to mitochondrial ferrochelatase [Botrytis cinerea T4]	347832488		Ferrochelatase	G2Y6D3	BofuT4_P111980.1	FQ790291;CCD48185
CCD48187.1	347832490	347832490	hypothetical protein BofuT4_P112000.1 [Botrytis cinerea T4]	347832490		Uncharacterized protein	G2Y6D5	BofuT4_P112000.1	FQ790291;CCD48187
CCD48203.1	347832506	347832506	similar to threonine synthase [Botrytis cinerea T4]	347832506		Similar to threonine synthase	G2Y6F1	BofuT4_P034960.1	FQ790292;CCD48203
CCD48211.1	347832514	347832514	similar to serine/threonine protein phosphatase [Botrytis cinerea T4]	347832514		Serine/threonine-protein phosphatase	G2Y6F9	BofuT4_P035040.1	FQ790292;CCD48211
CCD48213.1	347832516	347832516	glycoside hydrolase family 13 protein [Botrytis cinerea T4]	347832516		Glycoside hydrolase family 13 protein	G2Y6G1	BofuT4P27000002001	FQ790292;CCD48213
CCD48228.1	347832531	347832531	hypothetical protein BofuT4_P035210.1 [Botrytis cinerea T4]	347832531		Uncharacterized protein	G2Y6H6	BofuT4_P035210.1	FQ790292;CCD48228
CCD48234.1	347832537	347832537	similar to vacuolar protein sorting protein (VPS11) [Botrytis cinerea T4]	347832537		Similar to vacuolar protein sorting protein (VPS11)	G2Y6I2	BofuT4_P035270.1	FQ790292;CCD48234
CCD48275.1	347832578	347832578	similar to cysteinyl-tRNA synthetase [Botrytis cinerea T4]	347832578		Similar to cysteinyl-tRNA synthetase	G2Y6M3	BofuT4_P106590.1	FQ790293;CCD48275
CCD48280.1	347832583	347832583	similar to cipC-like antibiotic response protein [Botrytis cinerea T4]	347832583		Similar to cipC-like antibiotic response protein	G2Y6M8	BofuT4_P106640.1	FQ790293;CCD48280
CCD48292.1	347832595	347832595	similar to aldo/keto reductase family oxidoreductase [Botrytis cinerea T4]	347832595		Similar to aldo/keto reductase family oxidoreductase	G2Y6P0	BofuT4_P106760.1	FQ790293;CCD48292
CCD48293.1	347832596	347832596	similar to cytochrome P450 monooxygenase [Botrytis cinerea T4]	347832596		Similar to cytochrome P450 monooxygenase	G2Y6P1	BofuT4_P106770.1	FQ790293;CCD48293
CCD48327.1	347832630	347832630	similar to L-xylulose reductase [Botrytis cinerea T4]	347832630		Similar to L-xylulose reductase	G2Y6S5	BofuT4P277000006001	FQ790293;CCD48327
CCD48358.1	347832661	347832661	similar to SGT1 and CS domain containing protein [Botrytis cinerea T4]	347832661		Similar to SGT1 and CS domain containing protein	G2Y6V6	BofuT4P277000010001	FQ790293;CCD48358
CCD48389.1	347832692	347832692	similar to cytoskeleton assembly control protein SLA1 [Botrytis cinerea T4]	347832692		Similar to cytoskeleton assembly control protein SLA1	G2Y6Y7	BofuT4_P107730.1	FQ790293;CCD48389
CCD48393.1	347832696	347832696	hypothetical protein BofuT4_P107770.1 [Botrytis cinerea T4]	347832696		Uncharacterized protein	G2Y6Z1	BofuT4_P107770.1	FQ790293;CCD48393
CCD48395.1	347832698	347832698	similar to tubulin alpha chain [Botrytis cinerea T4]	347832698		Similar to tubulin alpha chain	G2Y6Z3	BofuT4_P107790.1	FQ790293;CCD48395
CCD48396.1	347832699	347832699	similar to UBA/TS-N domain-containing protein [Botrytis cinerea T4]	347832699		Similar to UBA/TS-N domain-containing protein	G2Y6Z4	BofuT4_P107800.1	FQ790293;CCD48396
CCD48405.1	347832708	347832708	similar to 60 kDa lysophospholipase [Botrytis cinerea T4]	347832708		Similar to 60 kDa lysophospholipase	G2Y703	BofuT4_P107890.1	FQ790293;CCD48405
CCD48410.1	347832713	347832713	similar to DUF1688 domain-containing protein [Botrytis cinerea T4]	347832713		Similar to DUF1688 domain-containing protein	G2Y708	BofuT4_P107940.1	FQ790293;CCD48410
CCD48418.1	347832721	347832721	hypothetical protein BofuT4_P108020.1 [Botrytis cinerea T4]	347832721		Nucleoside diphosphate kinase	G2Y716	BofuT4_P108020.1	FQ790293;CCD48418
CCD48431.1	347832734	347832734	hypothetical protein BofuT4_P108150.1 [Botrytis cinerea T4]	347832734		Uncharacterized protein	G2Y729	BofuT4_P108150.1	FQ790293;CCD48431
CCD48479.1	347832782	347832782	hypothetical protein BofuT4_P108630.1 [Botrytis cinerea T4]	347832782		Uncharacterized protein	G2Y777	BofuT4_P108630.1	FQ790293;CCD48479
CCD48480.1	347832783	347832783	hypothetical protein BofuT4_P108640.1 [Botrytis cinerea T4]	347832783		Uncharacterized protein	G2Y778	BofuT4_P108640.1	FQ790293;CCD48480
CCD48515.1	347832818	347832818	similar to tubulin alpha chain [Botrytis cinerea T4]	347832818		Similar to tubulin alpha chain	G2Y7B3	BofuT4_P108990.1	FQ790293;CCD48515
CCD48523.1	347832826	347832826	similar to PX domain-containing protein [Botrytis cinerea T4]	347832826		Similar to PX domain-containing protein	G2Y7C1	BofuT4_P109070.1	FQ790293;CCD48523
CCD48535.1	347832838	347832838	similar to t-complex protein 1 [Botrytis cinerea T4]	347832838		T-complex protein 1 subunit delta	G2Y7D3	BofuT4_P109190.1	FQ790293;CCD48535
CCD48545.1	347832848	347832848	similar to DUF544 domain-containing protein [Botrytis cinerea T4]	347832848		Similar to DUF544 domain-containing protein	G2Y7E3	BofuT4_P109290.1	FQ790293;CCD48545
CCD48562.1	347832865	347832865	similar to ribulose-phosphate 3-epimerase [Botrytis cinerea T4]	347832865		Ribulose-phosphate 3-epimerase	G2Y7G0	BofuT4_P109460.1	FQ790293;CCD48562
CCD48567.1	347832870	347832870	hypothetical protein BofuT4_P109510.1 [Botrytis cinerea T4]	347832870		Uncharacterized protein	G2Y7G5	BofuT4_P109510.1	FQ790293;CCD48567
CCD48581.1	347832884	347832884	hypothetical protein BofuT4_P109650.1 [Botrytis cinerea T4]	347832884		Uncharacterized protein	G2Y7H9	BofuT4_P109650.1	FQ790293;CCD48581
CCD48613.1	347832916	347832916	similar to nmrA-family protein [Botrytis cinerea T4]	347832916		Similar to nmrA-family protein	G2Y7L1	BofuT4_P109970.1	FQ790293;CCD48613
CCD48614.1	347832917	347832917	hypothetical protein BofuT4_P109980.1 [Botrytis cinerea T4]	347832917		Uncharacterized protein	G2Y7L2	BofuT4_P109980.1	FQ790293;CCD48614
CCD48623.1	347832926	347832926	similar to mitochondrial carrier protein [Botrytis cinerea T4]	347832926		Similar to mitochondrial carrier protein	G2Y7M1	BofuT4_P110070.1	FQ790293;CCD48623
CCD48629.1	347832932	347832932	similar to 26S proteasome regulatory subunit (secreted protein) [Botrytis cinerea T4]	347832932		Similar to 26S proteasome regulatory subunit (Secreted protein)	G2Y7M7	BofuT4_P110130.1	FQ790293;CCD48629
CCD48632.1	347832935	347832935	similar to dynamin protein dnm1 [Botrytis cinerea T4]	347832935		Similar to dynamin protein dnm1	G2Y7N0	BofuT4_P110160.1	FQ790293;CCD48632
CCD48643.1	347832946	347832946	hypothetical protein BofuT4_P110270.1 [Botrytis cinerea T4]	347832946		Uncharacterized protein	G2Y7P1	BofuT4_P110270.1	FQ790293;CCD48643
CCD48650.1	347832953	347832953	similar to mitochondrial DNA replication protein YHM2 [Botrytis cinerea T4]	347832953		Similar to mitochondrial DNA replication protein YHM2	G2Y7P8	BofuT4_P110340.1	FQ790293;CCD48650
CCD48651.1	347832954	347832954	similar to mitochondrial citrate synthase precursor [Botrytis cinerea T4]	347832954		Citrate synthase	G2Y7P9	BofuT4_P110350.1	FQ790293;CCD48651
CCD48710.1	347833013	347833013	hypothetical protein BofuT4_P033520.1 [Botrytis cinerea T4]	347833013		Uncharacterized protein	G2Y7Y2	BofuT4_P033520.1	FQ790296;CCD48710
CCD48716.1	347833019	347833019	similar to transport protein sec22 [Botrytis cinerea T4]	347833019		Similar to transport protein sec22	G2Y7Y8	BofuT4_P033580.1	FQ790296;CCD48716
CCD48721.1	347833024	347833024	similar to lysine decarboxylase-like protein [Botrytis cinerea T4]	347833024		Similar to lysine decarboxylase-like protein	G2Y7Z3	BofuT4_P033630.1	FQ790296;CCD48721
CCD48722.1	347833025	347833025	similar to proteasome subunit alpha type 1 [Botrytis cinerea T4]	347833025		Proteasome subunit alpha type	G2Y7Z4	BofuT4_P033640.1	FQ790296;CCD48722
CCD48754.1	347833057	347833057	hypothetical protein BofuT4_P033960.1 [Botrytis cinerea T4]	347833057		Uncharacterized protein	G2Y826	BofuT4_P033960.1	FQ790296;CCD48754
CCD48812.1	347833115	347833115	similar to t-complex protein 1 [Botrytis cinerea T4]	347833115		Similar to t-complex protein 1	G2Y884	BofuT4_P034540.1	FQ790296;CCD48812
CCD48826.1	347833129	347833129	similar to nmrA-like family protein [Botrytis cinerea T4]	347833129		Similar to nmrA-like family protein	G2Y898	BofuT4_P032360.1	FQ790297;CCD48826
CCD48839.1	347833142	347833142	similar to extracellular lipase [Botrytis cinerea T4]	347833142		Similar to extracellular lipase	G2Y8B1	BofuT4_P032490.1	FQ790297;CCD48839
CCD48845.1	347833148	347833148	similar to glutamine synthetase [Botrytis cinerea T4]	347833148		Glutamine synthetase	G2Y8B7	BofuT4P23000004001	FQ790297;CCD48845
CCD48882.1	347833185	347833185	hypothetical protein BofuT4P23000012001 [Botrytis cinerea T4]	347833185		Uncharacterized protein	G2Y8F4	BofuT4P23000012001	FQ790297;CCD48882
CCD48897.1	347833200	347833200	hypothetical protein BofuT4_P105550.1 [Botrytis cinerea T4]	347833200		Uncharacterized protein	G2Y8J0	BofuT4_P105550.1	FQ790299;CCD48897
CCD48907.1	347833210	347833210	hypothetical protein BofuT4_P105650.1 [Botrytis cinerea T4]	347833210		Uncharacterized protein	G2Y8K0	BofuT4_P105650.1	FQ790299;CCD48907
CCD48953.1	347833256	347833256	hypothetical protein BofuT4_P028290.1 [Botrytis cinerea T4]	347833256		Uncharacterized protein	G2Y9T6	BofuT4_P028290.1	FQ790300;CCD48953
CCD48962.1	347833265	347833265	similar to aspartyl-tRNA synthetase [Botrytis cinerea T4]	347833265		Similar to aspartyl-tRNA synthetase	G2Y9U5	BofuT4_P028380.1	FQ790300;CCD48962
CCD48971.1	347833274	347833274	similar to aminotransferase family protein (LolT) [Botrytis cinerea T4]	347833274		Similar to aminotransferase family protein (LolT)	G2Y8P5	BofuT4_P028470.1	FQ790300;CCD48971
CCD49006.1	347833309	347833309	similar to serine carboxypeptidase (CpdS) (secreted protein) [Botrytis cinerea T4]	347833309		Carboxypeptidase	G2Y8T0	BofuT4P22000009001	FQ790300;CCD49006
CCD49020.1	347833323	347833323	similar to DnaJ domain protein [Botrytis cinerea T4]	347833323		Similar to DnaJ domain protein	G2Y8U4	BofuT4P22000014001	FQ790300;CCD49020
CCD49031.1	347833334	347833334	similar to isopropylmalate dehydrogenase [Botrytis cinerea T4]	347833334		Similar to isopropylmalate dehydrogenase	G2Y8V5	BofuT4P22000016001	FQ790300;CCD49031
CCD49061.1	347833364	347833364	similar to coatomer subunit gamma-2 [Botrytis cinerea T4]	347833364		Coatomer subunit gamma	G2Y8Y5	BofuT4_P029370.1	FQ790300;CCD49061
CCD49160.1	347833463	347833463	similar to glutamyl-tRNA(gln) amidotransferase subunit A [Botrytis cinerea T4]	347833463		Similar to glutamyl-tRNA(Gln) amidotransferase subunit A	G2Y984	BofuT4P22000031001	FQ790300;CCD49160
CCD49184.1	347833487	347833487	hypothetical protein BofuT4_P030600.1 [Botrytis cinerea T4]	347833487		Uncharacterized protein	G2Y9A8	BofuT4_P030600.1	FQ790300;CCD49184
CCD49187.1	347833490	347833490	similar to DUF757 domain-containing protein [Botrytis cinerea T4]	347833490		Similar to DUF757 domain-containing protein	G2Y9B1	BofuT4_P030630.1	FQ790300;CCD49187
CCD49273.1	347833576	347833576	hypothetical protein BofuT4_P031490.1 [Botrytis cinerea T4]	347833576		Uncharacterized protein	G2Y9J7	BofuT4_P031490.1	FQ790300;CCD49273
CCD49311.1	347833614	347833614	similar to 40S ribosomal protein S11 [Botrytis cinerea T4]	347833614		Similar to 40S ribosomal protein S11	G2Y9N5	BofuT4_P031870.1	FQ790300;CCD49311
CCD49315.1	347833618	347833618	similar to ABC transporter [Botrytis cinerea T4]	347833618		Similar to ABC transporter	G2Y9N9	BofuT4_P031910.1	FQ790300;CCD49315
CCD49330.1	347833633	347833633	similar to heat shock protein [Botrytis cinerea T4]	347833633		Similar to heat shock protein	G2Y9Q4	BofuT4P22000060001	FQ790300;CCD49330
CCD49367.1	347833670	347833670	similar to ubiquitin-conjugating enzyme [Botrytis cinerea T4]	347833670		Similar to ubiquitin-conjugating enzyme	G2Y9Z0	BofuT4_P027370.1	FQ790302;CCD49367
CCD49371.1	347833674	347833674	similar to phosphoenolpyruvate carboxykinase [Botrytis cinerea T4]	347833674		Similar to phosphoenolpyruvate carboxykinase	G2Y9Z4	BofuT4_P027410.1	FQ790302;CCD49371
CCD49372.1	347833675	347833675	hypothetical protein BofuT4_P027420.1 [Botrytis cinerea T4]	347833675		Uncharacterized protein	G2Y9Z5	BofuT4_P027420.1	FQ790302;CCD49372
CCD49383.1	347833686	347833686	similar to riboflavin kinase [Botrytis cinerea T4]	347833686		Similar to riboflavin kinase	G2YA06	BofuT4_P027530.1	FQ790302;CCD49383
CCD49384.1	347833687	347833687	similar to cell division control protein 2 kinase [Botrytis cinerea T4]	347833687		Similar to cell division control protein 2 kinase	G2YA07	BofuT4_P027540.1	FQ790302;CCD49384
CCD49419.1	347833722	347833722	similar to aldo/keto reductase [Botrytis cinerea T4]	347833722		Similar to aldo/keto reductase	G2YA42	BofuT4_P027890.1	FQ790302;CCD49419
CCD49434.1	347833737	347833737	similar to mitochondrial peroxiredoxin Prx1 [Botrytis cinerea T4]	347833737		Similar to mitochondrial peroxiredoxin Prx1	G2YA57	BofuT4P21000003001	FQ790302;CCD49434
CCD49470.1	347834898	347834898	similar to casein kinase II subunit beta-1 [Botrytis cinerea T4]	347834898		Casein kinase II subunit beta	G2YC29	BofuT4_P099800.1	FQ790314;CCD49470
CCD49541.1	347834969	347834969	similar to n-acetyltransferase [Botrytis cinerea T4]	347834969		Similar to n-acetyltransferase	G2YCC1	BofuT4_P099180.1	FQ790316;CCD49541
CCD49548.1	347834976	347834976	similar to AhpC/TSA family protein [Botrytis cinerea T4]	347834976		Similar to AhpC/TSA family protein	G2YCC8	BofuT4_P099250.1	FQ790316;CCD49548
CCD49551.1	347834979	347834979	hypothetical protein BofuT4_P099280.1 [Botrytis cinerea T4]	347834979		Uncharacterized protein	G2YCD1	BofuT4_P099280.1	FQ790316;CCD49551
CCD49561.1	347834989	347834989	similar to protein transport protein Sec39 [Botrytis cinerea T4]	347834989		Similar to protein transport protein Sec39	G2YCE1	BofuT4_P099380.1	FQ790316;CCD49561
CCD49571.1	347834999	347834999	similar to COP9 signalosome complex subunit 1 [Botrytis cinerea T4]	347834999		Similar to COP9 signalosome complex subunit 1	G2YCS3	BofuT4_P096790.1	FQ790320;CCD49571
CCD49572.1	347835000	347835000	similar to heat shock protein [Botrytis cinerea T4]	347835000		Similar to heat shock protein	G2YCS4	BofuT4_P096800.1	FQ790320;CCD49572
CCD49593.1	347835021	347835021	similar to pyruvate dehydrogenase protein x component [Botrytis cinerea T4]	347835021		Similar to pyruvate dehydrogenase protein x component	G2YCU5	BofuT4_P097010.1	FQ790320;CCD49593
CCD49620.1	347835048	347835048	similar to eukaryotic translation initiation factor 3 subunit CLU1/TIF31 [Botrytis cinerea T4]	347835048		Clustered mitochondria protein homolog	G2YCX2	CLU1(TIF31;BofuT4_P097280.1)	FQ790320;CCD49620
CCD49627.1	347835055	347835055	similar to SAM domain protein [Botrytis cinerea T4]	347835055		Similar to SAM domain protein	G2YCX9	BofuT4_P097350.1	FQ790320;CCD49627
CCD49646.1	347835074	347835074	similar to Golgi membrane protein (Coy1) [Botrytis cinerea T4]	347835074		Similar to Golgi membrane protein (Coy1)	G2YCZ8	BofuT4_P097540.1	FQ790320;CCD49646
CCD49649.1	347835077	347835077	similar to RNA polymerase II transcription elongation factor (Ctr9) [Botrytis cinerea T4]	347835077		Similar to RNA polymerase II transcription elongation factor (Ctr9)	G2YD01	BofuT4_P097570.1	FQ790320;CCD49649
CCD49682.1	347835110	347835110	similar to fructose-2,6-bisphosphatase [Botrytis cinerea T4]	347835110		Similar to fructose-2,6-bisphosphatase	G2YD34	BofuT4_P093900.1	FQ790321;CCD49682
CCD49694.1	347835122	347835122	similar to ribose-phosphate pyrophosphokinase [Botrytis cinerea T4]	347835122		Similar to ribose-phosphate pyrophosphokinase	G2YD46	BofuT4_P094020.1	FQ790321;CCD49694
CCD49719.1	347835147	347835147	hypothetical protein BofuT4_P094270.1 [Botrytis cinerea T4]	347835147		Uncharacterized protein	G2YD71	BofuT4_P094270.1	FQ790321;CCD49719
CCD49729.1	347835157	347835157	similar to v-type proton ATPase subunit B [Botrytis cinerea T4]	347835157		Similar to v-type proton ATPase subunit B	G2YD81	BofuT4P153000002001	FQ790321;CCD49729
CCD49731.1	347835159	347835159	similar to 1,3,8-naphthalenetriol reductase [Botrytis cinerea T4]	347835159		Similar to 1,3,8-naphthalenetriol reductase	G2YD83	BofuT4_P094390.1	FQ790321;CCD49731
CCD49781.1	347835209	347835209	similar to asparagine synthetase [Botrytis cinerea T4]	347835209		Similar to asparagine synthetase	G2YDD3	BofuT4_P094890.1	FQ790321;CCD49781
CCD49789.1	347835217	347835217	similar to MSP domain containing protein [Botrytis cinerea T4]	347835217		Similar to MSP domain containing protein	G2YDE1	BofuT4_P094970.1	FQ790321;CCD49789
CCD49790.1	347835218	347835218	similar to transcription factor Zn, C2H2 [Botrytis cinerea T4]	347835218		Similar to transcription factor Zn, C2H2	G2YDE2	BofuT4_P094980.1	FQ790321;CCD49790
CCD49813.1	347835241	347835241	hypothetical protein BofuT4_P095210.1 [Botrytis cinerea T4]	347835241		Uncharacterized protein	G2YDG5	BofuT4_P095210.1	FQ790321;CCD49813
CCD49816.1	347835244	347835244	hypothetical protein BofuT4_P095240.1 [Botrytis cinerea T4]	347835244		Uncharacterized protein	G2YDG8	BofuT4_P095240.1	FQ790321;CCD49816
CCD49844.1	347835272	347835272	hypothetical protein BofuT4P153000006001 [Botrytis cinerea T4]	347835272		Uncharacterized protein	G2YDJ6	BofuT4P153000006001	FQ790321;CCD49844
CCD49854.1	347835282	347835282	hypothetical protein BofuT4_P095620.1 [Botrytis cinerea T4]	347835282		Uncharacterized protein	G2YDK6	BofuT4_P095620.1	FQ790321;CCD49854
CCD49874.1	347835302	347835302	similar to mitochondrial fusion protein (Ugo1) [Botrytis cinerea T4]	347835302		Similar to mitochondrial fusion protein (Ugo1)	G2YDM6	BofuT4_P095820.1	FQ790321;CCD49874
CCD49882.1	347835310	347835310	similar to AP-1 complex subunit mu [Botrytis cinerea T4]	347835310		Similar to AP-1 complex subunit mu	G2YDN4	BofuT4_P095900.1	FQ790321;CCD49882
CCD49895.1	347835323	347835323	similar to dynamin-1-like protein [Botrytis cinerea T4]	347835323		Similar to dynamin-1-like protein	G2YDP7	BofuT4_P096030.1	FQ790321;CCD49895
CCD49896.1	347835324	347835324	similar to ribokinase [Botrytis cinerea T4]	347835324		Similar to ribokinase	G2YDP8	BofuT4_P096040.1	FQ790321;CCD49896
CCD49911.1	347835339	347835339	similar to glutamyl-tRNA synthetase [Botrytis cinerea T4]	347835339		Similar to glutamyl-tRNA synthetase	G2YDR3	BofuT4_P096190.1	FQ790321;CCD49911
CCD49921.1	347835349	347835349	protein related to plant expansins [Botrytis cinerea T4]	347835349		Protein related to plant expansins	G2YDS3	BofuT4_P096290.1	FQ790321;CCD49921
CCD49932.1	347835360	347835360	similar to transcription factor Cys6 [Botrytis cinerea T4]	347835360		Similar to transcription factor Cys6	G2YDT4	BofuT4_P096400.1	FQ790321;CCD49932
CCD49939.1	347835367	347835367	similar to casein kinase I [Botrytis cinerea T4]	347835367		Similar to casein kinase I	G2YDU1	BofuT4_P096470.1	FQ790321;CCD49939
CCD49951.1	347835379	347835379	BcPIO13, similar to mitochondrial aspartate aminotransferase [Botrytis cinerea T4]	347835379		Aspartate aminotransferase	G2YDV3	BofuT4_P096590.1	FQ790321;CCD49951
CCD49975.1	347835403	347835403	similar to coatomer subunit epsilon [Botrytis cinerea T4]	347835403		Similar to coatomer subunit epsilon	G2YDX7	BofuT4_P092470.1	FQ790322;CCD49975
CCD50036.1	347835464	347835464	similar to 60S ribosomal protein L22 [Botrytis cinerea T4]	347835464		Similar to 60S ribosomal protein L22	G2YE38	BofuT4P151000005001	FQ790322;CCD50036
CCD50046.1	347835474	347835474	similar to recombination hotspot-binding protein (Translin) [Botrytis cinerea T4]	347835474		Similar to recombination hotspot-binding protein (Translin)	G2YE48	BofuT4_P093180.1	FQ790322;CCD50046
CCD50076.1	347835504	347835504	similar to glutamate-cysteine ligase [Botrytis cinerea T4]	347835504		Similar to glutamate-cysteine ligase	G2YE78	BofuT4_P093480.1	FQ790322;CCD50076
CCD50081.1	347835509	347835509	similar to pyruvate dehydrogenase kinase [Botrytis cinerea T4]	347835509		Similar to pyruvate dehydrogenase kinase	G2YE83	BofuT4_P093530.1	FQ790322;CCD50081
CCD50094.1	347835522	347835522	similar to DUF1690 domain-containing protein [Botrytis cinerea T4]	347835522		Similar to DUF1690 domain-containing protein	G2YE96	BofuT4_P024930.1	FQ790323;CCD50094
CCD50112.1	347835540	347835540	similar to phosphoglycerate mutase family protein [Botrytis cinerea T4]	347835540		Similar to phosphoglycerate mutase family protein	G2YEB4	BofuT4_P025110.1	FQ790323;CCD50112
CCD50149.1	347835577	347835577	hypothetical protein BofuT4_P025480.1 [Botrytis cinerea T4]	347835577		Uncharacterized protein	G2YEF1	BofuT4_P025480.1	FQ790323;CCD50149
CCD50154.1	347835582	347835582	similar to UBX domain containing protein [Botrytis cinerea T4]	347835582		Similar to UBX domain containing protein	G2YEF6	BofuT4_P025530.1	FQ790323;CCD50154
CCD50157.1	347835585	347835585	similar to PAB-dependent poly(A)-specific ribonuclease subunit pan3 [Botrytis cinerea T4]	347835585		PAB-dependent poly(A)-specific ribonuclease subunit PAN3	G2YEF9	PAN3(BofuT4_P025560.1)	FQ790323;CCD50157
CCD50177.1	347835605	347835605	similar to 5-amino-6-(5-phosphoribosylamino)uracil reductase [Botrytis cinerea T4]	347835605		Similar to 5-amino-6-(5-phosphoribosylamino)uracil reductase	G2YEH9	BofuT4P14000009001	FQ790323;CCD50177
CCD50186.1	347835614	347835614	similar to glucosamine 6-phosphate N-acetyltransferase [Botrytis cinerea T4]	347835614		Similar to glucosamine 6-phosphate N-acetyltransferase	G2YEI8	BofuT4P14000014001	FQ790323;CCD50186
CCD50256.1	347835684	347835684	hypothetical protein BofuT4_P092150.1 [Botrytis cinerea T4]	347835684		Cytochrome c oxidase protein 20, mitochondrial	G2YEQ8	BofuT4_P092150.1	FQ790324;CCD50256
CCD50271.1	347835699	347835699	similar to ankyrin protein [Botrytis cinerea T4]	347835699		Similar to ankyrin protein	G2YES3	BofuT4_P092300.1	FQ790324;CCD50271
CCD50275.1	347835703	347835703	hypothetical protein BofuT4P144000007001 [Botrytis cinerea T4]	347835703		Uncharacterized protein	G2YES7	BofuT4P144000007001	FQ790324;CCD50275
CCD50302.1	347835730	347835730	similar to signal peptidase complex catalytic subunit SEC11 (secreted protein) [Botrytis cinerea T4]	347835730		Signal peptidase complex catalytic subunit SEC11	G2YF95	BofuT4_P089890.1	FQ790325;CCD50302
CCD50303.1	347835731	347835731	similar to ubiquitin-conjugating enzyme E2 [Botrytis cinerea T4]	347835731		Similar to ubiquitin-conjugating enzyme E2	G2YF96	BofuT4_P089900.1	FQ790325;CCD50303
CCD50333.1	347835761	347835761	hypothetical protein BofuT4_P090200.1 [Botrytis cinerea T4]	347835761		Uncharacterized protein	G2YEU0	BofuT4_P090200.1	FQ790325;CCD50333
CCD50357.1	347835785	347835785	similar to 26S protease regulatory subunit 6A [Botrytis cinerea T4]	347835785		Similar to 26S protease regulatory subunit 6A	G2YEW4	BofuT4P143000024001	FQ790325;CCD50357
CCD50365.1	347835793	347835793	hypothetical protein BofuT4_P090520.1 [Botrytis cinerea T4]	347835793		Uncharacterized protein	G2YEX2	BofuT4_P090520.1	FQ790325;CCD50365
CCD50372.1	347835800	347835800	hypothetical protein BofuT4P143000030001 [Botrytis cinerea T4]	347835800		Uncharacterized protein	G2YEX9	BofuT4P143000030001	FQ790325;CCD50372
CCD50398.1	347835826	347835826	similar to vacuolar transporter chaperone (Vtc4) [Botrytis cinerea T4]	347835826		Similar to vacuolar transporter chaperone (Vtc4)	G2YF05	BofuT4_P090850.1	FQ790325;CCD50398
CCD50400.1	347835828	347835828	similar to dolichyl-diphosphooligosaccharide--protein glycosyltransferase subunit 1 [Botrytis cinerea T4]	347835828		Dolichyl-diphosphooligosaccharide--protein glycosyltransferase subunit 1	G2YF07	BofuT4P143000039001	FQ790325;CCD50400
CCD50417.1	347835845	347835845	similar to tyrosyl-tRNA synthetase [Botrytis cinerea T4]	347835845		Tyrosine--tRNA ligase	G2YF24	BofuT4P143000041001	FQ790325;CCD50417
CCD50460.1	347835888	347835888	similar to diphthine synthase [Botrytis cinerea T4]	347835888		Similar to diphthine synthase	G2YF67	BofuT4_P091470.1	FQ790325;CCD50460
CCD50462.1	347835890	347835890	hypothetical protein BofuT4_P091490.1 [Botrytis cinerea T4]	347835890		Uncharacterized protein	G2YF69	BofuT4_P091490.1	FQ790325;CCD50462
CCD50480.1	347835908	347835908	similar to homoaconitase [Botrytis cinerea T4]	347835908		Homoaconitase, mitochondrial	G2YFD2	BofuT4_P088790.1	FQ790326;CCD50480
CCD50490.1	347835918	347835918	similar to LIM domain-containing protein [Botrytis cinerea T4]	347835918		Similar to LIM domain-containing protein	G2YFE2	BofuT4_P088890.1	FQ790326;CCD50490
CCD50491.1	347835919	347835919	similar to myo-inositol-1-phosphate synthase [Botrytis cinerea T4]	347835919		Similar to myo-inositol-1-phosphate synthase	G2YFE3	BofuT4_P088900.1	FQ790326;CCD50491
CCD50516.1	347835944	347835944	hypothetical protein BofuT4_P089150.1 [Botrytis cinerea T4]	347835944		Vacuolar protein sorting-associated protein 29	G2YFG8	BofuT4_P089150.1	FQ790326;CCD50516
CCD50528.1	347835956	347835956	similar to acid phosphatase [Botrytis cinerea T4]	347835956		Similar to acid phosphatase	G2YFI0	BofuT4_P089270.1	FQ790326;CCD50528
CCD50535.1	347835963	347835963	similar to exportin-1 [Botrytis cinerea T4]	347835963		Similar to exportin-1	G2YFI7	BofuT4_P089340.1	FQ790326;CCD50535
CCD50573.1	347836001	347836001	similar to sulfide-quinone oxidoreductase [Botrytis cinerea T4]	347836001		Similar to sulfide-quinone oxidoreductase	G2YFM5	BofuT4_P023820.1	FQ790327;CCD50573
CCD50586.1	347836014	347836014	hypothetical protein BofuT4P13000003001 [Botrytis cinerea T4]	347836014		Uncharacterized protein	G2YFN8	BofuT4P13000003001	FQ790327;CCD50586
CCD50603.1	347836031	347836031	similar to serine threonine protein kinase [Botrytis cinerea T4]	347836031		Non-specific serine/threonine protein kinase	G2YFQ5	BofuT4P13000013001	FQ790327;CCD50603
CCD50615.1	347836043	347836043	hypothetical protein BofuT4_P024240.1 [Botrytis cinerea T4]	347836043		Uncharacterized protein	G2YFR7	BofuT4_P024240.1	FQ790327;CCD50615
CCD50622.1	347836050	347836050	similar to ras-related protein Rab-2A [Botrytis cinerea T4]	347836050		Similar to ras-related protein Rab-2A	G2YFS4	BofuT4_P024310.1	FQ790327;CCD50622
CCD50625.1	347836053	347836053	similar to NACHT and Ankyrin domain protein [Botrytis cinerea T4]	347836053		Similar to NACHT and Ankyrin domain protein	G2YFS7	BofuT4_P024340.1	FQ790327;CCD50625
CCD50659.1	347836087	347836087	similar to component of oligomeric golgi complex 6 [Botrytis cinerea T4]	347836087		Similar to component of oligomeric golgi complex 6	G2YFW1	BofuT4_P024680.1	FQ790327;CCD50659
CCD50695.1	347836123	347836123	hypothetical protein BofuT4_P087580.1 [Botrytis cinerea T4]	347836123		Uncharacterized protein	G2YFZ7	BofuT4_P087580.1	FQ790328;CCD50695
CCD50707.1	347836135	347836135	hypothetical protein BofuT4_P087700.1 [Botrytis cinerea T4]	347836135		Uncharacterized protein	G2YG09	BofuT4_P087700.1	FQ790328;CCD50707
CCD50716.1	347836144	347836144	hypothetical protein BofuT4_P087790.1 [Botrytis cinerea T4]	347836144		Uncharacterized protein	G2YG18	BofuT4_P087790.1	FQ790328;CCD50716
CCD50784.1	347836212	347836212	hypothetical protein BofuT4_P088470.1 [Botrytis cinerea T4]	347836212		Uncharacterized protein	G2YG86	BofuT4_P088470.1	FQ790328;CCD50784
CCD50798.1	347836226	347836226	similar to serine hydroxymethyltransferase [Botrytis cinerea T4]	347836226		Serine hydroxymethyltransferase	G2YGA0	BofuT4_P088610.1	FQ790328;CCD50798
CCD50801.1	347836229	347836229	similar to vacuolar protease A (secreted protein) [Botrytis cinerea T4]	347836229		Similar to vacuolar protease A (Secreted protein)	G2YGA3	BofuT4P139000004001	FQ790328;CCD50801
CCD50812.1	347836240	347836240	similar to nucleoside-diphosphate-sugar epimerase [Botrytis cinerea T4]	347836240		Similar to nucleoside-diphosphate-sugar epimerase	G2YGB4	BofuT4_P087160.1	FQ790329;CCD50812
CCD50817.1	347836245	347836245	hypothetical protein BofuT4_P087210.1 [Botrytis cinerea T4]	347836245		Uncharacterized protein	G2YGB9	BofuT4_P087210.1	FQ790329;CCD50817
CCD50819.1	347836247	347836247	similar to 60S ribosomal protein L30 [Botrytis cinerea T4]	347836247		Similar to 60S ribosomal protein L30	G2YGC1	BofuT4_P087230.1	FQ790329;CCD50819
CCD50820.1	347836248	347836248	similar to 60s ribosomal protein L10 [Botrytis cinerea T4]	347836248		Similar to 60s ribosomal protein L10	G2YGC2	BofuT4_P087240.1	FQ790329;CCD50820
CCD50850.1	347836278	347836278	similar to AP-1 complex subunit gamma-1 [Botrytis cinerea T4]	347836278		Similar to AP-1 complex subunit gamma-1	G2YGF2	BofuT4_P086290.1	FQ790330;CCD50850
CCD50866.1	347836294	347836294	glycoside hydrolase family 32 protein [Botrytis cinerea T4]	347836294		Glycoside hydrolase family 32 protein	G2YGG8	BofuT4P131000001001	FQ790330;CCD50866
CCD50879.1	347836307	347836307	hypothetical protein BofuT4_P086580.1 [Botrytis cinerea T4]	347836307		Uncharacterized protein	G2YGI1	BofuT4_P086580.1	FQ790330;CCD50879
CCD50908.1	347836336	347836336	similar to structural maintenance of chromosomes protein 1A [Botrytis cinerea T4]	347836336		Structural maintenance of chromosomes protein	G2YGL0	BofuT4_P086870.1	FQ790330;CCD50908
CCD50917.1	347836345	347836345	similar to 40S ribosomal protein S3 [Botrytis cinerea T4]	347836345		Similar to 40S ribosomal protein S3	G2YGL9	BofuT4_P086960.1	FQ790330;CCD50917
CCD50920.1	347836348	347836348	similar to protein phosphatase PP2A regulatory subunit A [Botrytis cinerea T4]	347836348		Similar to protein phosphatase PP2A regulatory subunit A	G2YGM2	BofuT4_P086990.1	FQ790330;CCD50920
CCD50923.1	347836351	347836351	similar to mediator of RNA polymerase II transcription subunit 10 [Botrytis cinerea T4]	347836351		Similar to mediator of RNA polymerase II transcription subunit 10	G2YGM5	BofuT4_P087020.1	FQ790330;CCD50923
CCD50932.1	347836360	347836360	similar to sideroflexin [Botrytis cinerea T4]	347836360		Similar to sideroflexin	G2YGP8	BofuT4_P022000.1	FQ790332;CCD50932
CCD50953.1	347836381	347836381	similar to 60S ribosomal protein L17 [Botrytis cinerea T4]	347836381		Similar to 60S ribosomal protein L17	G2YGR9	BofuT4_P022210.1	FQ790332;CCD50953
CCD50955.1	347836383	347836383	similar to ribosome maturation protein SBDS [Botrytis cinerea T4]	347836383		Similar to ribosome maturation protein SBDS	G2YGS1	BofuT4_P022230.1	FQ790332;CCD50955
CCD50965.1	347836393	347836393	similar to fatty acid elongase (Gig30) [Botrytis cinerea T4]	347836393		Elongation of fatty acids protein	G2YGT1	BofuT4_P022330.1	FQ790332;CCD50965
CCD50993.1	347836421	347836421	hypothetical protein BofuT4P12000005001 [Botrytis cinerea T4]	347836421		Uncharacterized protein	G2YGV9	BofuT4P12000005001	FQ790332;CCD50993
CCD50997.1	347836425	347836425	similar to transport protein sec23 [Botrytis cinerea T4]	347836425		Similar to transport protein sec23	G2YGW3	BofuT4P12000006001	FQ790332;CCD50997
CCD51001.1	347836429	347836429	similar to 40s ribosomal protein S7 [Botrytis cinerea T4]	347836429		Similar to 40s ribosomal protein S7	G2YGW7	BofuT4_P022690.1	FQ790332;CCD51001
CCD51016.1	347836444	347836444	similar to CCR4-NOT transcription complex subunit 7 [Botrytis cinerea T4]	347836444		Similar to CCR4-NOT transcription complex subunit 7	G2YGY2	BofuT4_P022840.1	FQ790332;CCD51016
CCD51035.1	347836463	347836463	similar to tetratricopeptide repeat domain protein [Botrytis cinerea T4]	347836463		Similar to tetratricopeptide repeat domain protein	G2YH01	BofuT4_P023030.1	FQ790332;CCD51035
CCD51042.1	347836470	347836470	similar to lysophospholipase [Botrytis cinerea T4]	347836470		Similar to lysophospholipase	G2YH08	BofuT4_P023100.1	FQ790332;CCD51042
CCD51044.1	347836472	347836472	similar to clp protease [Botrytis cinerea T4]	347836472		ATP-dependent Clp protease proteolytic subunit	G2YH10	BofuT4_P023120.1	FQ790332;CCD51044
CCD51052.1	347836480	347836480	hypothetical protein BofuT4_P023200.1 [Botrytis cinerea T4]	347836480		Uncharacterized protein	G2YH18	BofuT4_P023200.1	FQ790332;CCD51052
CCD51062.1	347836490	347836490	similar to ubiquitin-conjugating enzyme E2 [Botrytis cinerea T4]	347836490		Similar to ubiquitin-conjugating enzyme E2	G2YH28	BofuT4_P023300.1	FQ790332;CCD51062
CCD51070.1	347836498	347836498	similar to mitochondrial ATP synthase delta chain [Botrytis cinerea T4]	347836498		Similar to mitochondrial ATP synthase delta chain	G2YH36	BofuT4P12000011001	FQ790332;CCD51070
CCD51078.1	347836506	347836506	similar to NAD dependent epimerase/dehydratase family protein [Botrytis cinerea T4]	347836506		Similar to NAD dependent epimerase/dehydratase family protein	G2YH44	BofuT4_P023460.1	FQ790332;CCD51078
CCD51093.1	347836521	347836521	similar to 4-aminobutyrate aminotransferase (GABA transaminase) [Botrytis cinerea T4]	347836521		Similar to 4-aminobutyrate aminotransferase (GABA transaminase)	G2YH59	BofuT4_P023610.1	FQ790332;CCD51093
CCD51102.1	347836530	347836530	similar to beta-IPM (isopropylmalate) dehydrogenase [Botrytis cinerea T4]	347836530		3-isopropylmalate dehydrogenase	G2YH68	BofuT4_P023700.1	FQ790332;CCD51102
CCD51117.1	347836545	347836545	similar to alpha/beta hydrolase [Botrytis cinerea T4]	347836545		Similar to alpha/beta hydrolase	G2YH87	BofuT4_P085860.1	FQ790334;CCD51117
CCD51141.1	347836569	347836569	similar to dynein light chain (Tctex1) [Botrytis cinerea T4]	347836569		Similar to dynein light chain (Tctex1)	G2YHF4	BofuT4_P085030.1	FQ790336;CCD51141
CCD51161.1	347836589	347836589	similar to serine hydroxymethyltransferase [Botrytis cinerea T4]	347836589		Serine hydroxymethyltransferase	G2YHH4	BofuT4_P085230.1	FQ790336;CCD51161
CCD51162.1	347836590	347836590	hypothetical protein BofuT4_P085240.1 [Botrytis cinerea T4]	347836590		Uncharacterized protein	G2YHH5	BofuT4_P085240.1	FQ790336;CCD51162
CCD51253.1	347836681	347836681	similar to 60S ribosomal protein L23a [Botrytis cinerea T4]	347836681		Similar to 60S ribosomal protein L23a	G2YHR6	BofuT4P10000001001	FQ790337;CCD51253
CCD51257.1	347836685	347836685	hypothetical protein BofuT4_P015630.1 [Botrytis cinerea T4]	347836685		Uncharacterized protein	G2YHS0	BofuT4_P015630.1	FQ790337;CCD51257
CCD51283.1	347836711	347836711	similar to porphobilinogen deaminase [Botrytis cinerea T4]	347836711		Similar to porphobilinogen deaminase	G2YHU6	BofuT4_P015890.1	FQ790337;CCD51283
CCD51284.1	347836712	347836712	similar to glycine cleavage system H protein [Botrytis cinerea T4]	347836712		Similar to glycine cleavage system H protein	G2YHU7	BofuT4_P015900.1	FQ790337;CCD51284
CCD51295.1	347836723	347836723	similar to prolyl oligopeptidase [Botrytis cinerea T4]	347836723		Similar to prolyl oligopeptidase	G2YHV8	BofuT4_P016010.1	FQ790337;CCD51295
CCD51298.1	347836726	347836726	similar to antibiotic biosynthesis monooxygenase [Botrytis cinerea T4]	347836726		Similar to antibiotic biosynthesis monooxygenase	G2YHW1	BofuT4_P016040.1	FQ790337;CCD51298
CCD51304.1	347836732	347836732	similar to 40S ribosomal protein S12 [Botrytis cinerea T4]	347836732		40S ribosomal protein S12	G2YHW7	BofuT4_P016100.1	FQ790337;CCD51304
CCD51305.1	347836733	347836733	similar to 40S ribosomal protein S22 [Botrytis cinerea T4]	347836733		Similar to 40S ribosomal protein S22	G2YHW8	BofuT4_P016110.1	FQ790337;CCD51305
CCD51306.1	347836734	347836734	glycosyltransferase family 90 protein [Botrytis cinerea T4]	347836734		Glycosyltransferase family 90 protein	G2YHW9	BofuT4_P016120.1	FQ790337;CCD51306
CCD51330.1	347836758	347836758	similar to 40S ribosomal protein S16 [Botrytis cinerea T4]	347836758		Similar to 40S ribosomal protein S16	G2YHZ3	BofuT4_P016360.1	FQ790337;CCD51330
CCD51332.1	347836760	347836760	similar to 40S ribosomal protein S14 [Botrytis cinerea T4]	347836760		Similar to 40S ribosomal protein S14	G2YHZ5	BofuT4P10000009001	FQ790337;CCD51332
CCD51346.1	347836774	347836774	similar to superoxide dismutase copper chaperone [Botrytis cinerea T4]	347836774		Similar to superoxide dismutase copper chaperone	G2YI09	BofuT4P10000015001	FQ790337;CCD51346
CCD51380.1	347836808	347836808	similar to heat shock protein 70 [Botrytis cinerea T4]	347836808		Similar to heat shock protein 70	G2YI43	BofuT4_P016860.1	FQ790337;CCD51380
CCD51391.1	347836819	347836819	similar to 60S ribosomal protein L7a [Botrytis cinerea T4]	347836819		Similar to 60S ribosomal protein L7a	G2YI54	BofuT4_P016970.1	FQ790337;CCD51391
CCD51393.1	347836821	347836821	hypothetical protein BofuT4_P016990.1 [Botrytis cinerea T4]	347836821		Carbonic anhydrase	G2YI56	BofuT4_P016990.1	FQ790337;CCD51393
CCD51420.1	347836848	347836848	similar to mannose-1-phosphate guanyltransferase [Botrytis cinerea T4]	347836848		Similar to mannose-1-phosphate guanyltransferase	G2YI83	BofuT4P10000021001	FQ790337;CCD51420
CCD51462.1	347836890	347836890	similar to nucleosome assembly protein [Botrytis cinerea T4]	347836890		Similar to nucleosome assembly protein	G2YIC5	BofuT4_P017680.1	FQ790337;CCD51462
CCD51468.1	347836896	347836896	similar to TATA box binding protein (TBP)-associated factor [Botrytis cinerea T4]	347836896		Adenylate kinase isoenzyme 6 homolog	G2YID1	BofuT4_P017740.1	FQ790337;CCD51468
CCD51526.1	347836954	347836954	similar to filamentation protein (Rhf1) [Botrytis cinerea T4]	347836954		Similar to filamentation protein (Rhf1)	G2YII9	BofuT4_P018320.1	FQ790337;CCD51526
CCD51548.1	347836976	347836976	similar to phosphatidylglycerol specific phospholipase C [Botrytis cinerea T4]	347836976		Similar to phosphatidylglycerol specific phospholipase C	G2YIL1	BofuT4P10000037001	FQ790337;CCD51548
CCD51556.1	347836984	347836984	hypothetical protein BofuT4_P018620.1 [Botrytis cinerea T4]	347836984		Uncharacterized protein	G2YIL9	BofuT4_P018620.1	FQ790337;CCD51556
CCD51557.1	347836985	347836985	hypothetical protein BofuT4_P018630.1 [Botrytis cinerea T4]	347836985		Uncharacterized protein	G2YIM0	BofuT4_P018630.1	FQ790337;CCD51557
CCD51564.1	347836992	347836992	hypothetical protein BofuT4_P018700.1 [Botrytis cinerea T4]	347836992		Uncharacterized protein	G2YIM7	BofuT4_P018700.1	FQ790337;CCD51564
CCD51572.1	347837000	347837000	hypothetical protein BofuT4P10000038001 [Botrytis cinerea T4]	347837000		Uncharacterized protein	G2YIN5	BofuT4P10000038001	FQ790337;CCD51572
CCD51580.1	347837008	347837008	similar to homoserine kinase [Botrytis cinerea T4]	347837008		Similar to homoserine kinase	G2YIP3	BofuT4_P018860.1	FQ790337;CCD51580
CCD51581.1	347837009	347837009	similar to bifunctional purine biosynthetic protein (phosphoribosylamine-glycine ligase/phosphoribosylformylglycinamidine cyclo-ligase) [Botrytis cinerea T4]	347837009		Similar to bifunctional purine biosynthetic protein (Phosphoribosylamine-glycine ligase/phosphoribosylformylglycinamidine cyclo-ligase)	G2YIP4	BofuT4_P018870.1	FQ790337;CCD51581
CCD51582.1	347837010	347837010	similar to pyridoxine biosynthesis protein [Botrytis cinerea T4]	347837010		Similar to pyridoxine biosynthesis protein	G2YIP5	BofuT4_P018880.1	FQ790337;CCD51582
CCD51596.1	347837024	347837024	hypothetical protein BofuT4P10000041001 [Botrytis cinerea T4]	347837024		Uncharacterized protein	G2YIQ9	BofuT4P10000041001	FQ790337;CCD51596
CCD51618.1	347837046	347837046	similar to glycerol-3-phosphate O-acyltransferase [Botrytis cinerea T4]	347837046		Similar to glycerol-3-phosphate O-acyltransferase	G2YIT1	BofuT4_P019240.1	FQ790337;CCD51618
CCD51629.1	347837057	347837057	hypothetical protein BofuT4P10000048001 [Botrytis cinerea T4]	347837057		Uncharacterized protein	G2YIU2	BofuT4P10000048001	FQ790337;CCD51629
CCD51631.1	347837059	347837059	similar to centrin [Botrytis cinerea T4]	347837059		Similar to centrin	G2YIU4	BofuT4_P019370.1	FQ790337;CCD51631
CCD51632.1	347837060	347837060	similar to EH domain binding protein epsin 2 [Botrytis cinerea T4]	347837060		Similar to EH domain binding protein epsin 2	G2YIU5	BofuT4_P019380.1	FQ790337;CCD51632
CCD51652.1	347837080	347837080	similar to polyadenylate-binding protein [Botrytis cinerea T4]	347837080		Polyadenylate-binding protein	G2YIW5	BofuT4P10000060001	FQ790337;CCD51652
CCD51667.1	347837095	347837095	similar to alanine racemase family protein [Botrytis cinerea T4]	347837095		Similar to alanine racemase family protein	G2YIY0	BofuT4P10000065001	FQ790337;CCD51667
CCD51673.1	347837101	347837101	similar to EF-hand calcium-binding domain protein [Botrytis cinerea T4]	347837101		Similar to EF-hand calcium-binding domain protein	G2YIY6	BofuT4P10000067001	FQ790337;CCD51673
CCD51688.1	347837116	347837116	hypothetical protein BofuT4P10000070001 [Botrytis cinerea T4]	347837116		Uncharacterized protein	G2YJ01	BofuT4P10000070001	FQ790337;CCD51688
CCD51704.1	347837132	347837132	hypothetical protein BofuT4_P020100.1 [Botrytis cinerea T4]	347837132	1e-171	hypothetical protein BCIN_03g04530 [Botrytis cinerea B05.10]	G2YJ17				XP_001560688.1	Bcin03g04530.1	G2YJ17	Bcin03g04530.1	100	1.29e-175	-	-	-
CCD51705.1	347837133	347837133	similar to centromere protein S [Botrytis cinerea T4]	347837133		Similar to centromere protein S	G2YJ18	BofuT4_P020110.1	FQ790337;CCD51705
CCD51706.1	347837134	347837134	similar to trafficking PGA2 [Botrytis cinerea T4]	347837134		Similar to trafficking PGA2	G2YJ19	BofuT4P10000073001	FQ790337;CCD51706
CCD51747.1	347837175	347837175	similar to imidazoleglycerol-phosphate dehydratase [Botrytis cinerea T4]	347837175		Imidazoleglycerol-phosphate dehydratase	G2YJ60	BofuT4P10000078001	FQ790337;CCD51747
CCD51791.1	347837219	347837219	similar to phospholipase A-2-activating protein [Botrytis cinerea T4]	347837219		Similar to phospholipase A-2-activating protein	G2YJA4	BofuT4P10000085001	FQ790337;CCD51791
CCD51822.1	347837250	347837250	similar to 40S ribosomal protein S19 [Botrytis cinerea T4]	347837250		Similar to 40S ribosomal protein S19	G2YJD5	BofuT4P10000098001	FQ790337;CCD51822
CCD51852.1	347837280	347837280	BcSTE50, mitogen-activated protein kinase [Botrytis cinerea T4]	347837280		BcSTE50, mitogen-activated protein kinase	G2YJQ6	BofuT4_P083760.1	FQ790338;CCD51852
CCD51867.1	347837295	347837295	hypothetical protein BofuT4_P083910.1 [Botrytis cinerea T4]	347837295		Uncharacterized protein	G2YJS1	BofuT4_P083910.1	FQ790338;CCD51867
CCD51948.1	347837376	347837376	similar to ras-related protein rab-7a [Botrytis cinerea T4]	347837376		Similar to ras-related protein rab-7a	G2YJN1	BofuT4_P084720.1	FQ790338;CCD51948
CCD51979.1	347837407	347837407	hypothetical protein BofuT4_P081380.1 [Botrytis cinerea T4]	347837407		Uncharacterized protein	G2YK31	BofuT4_P081380.1	FQ790340;CCD51979
CCD51993.1	347837421	347837421	hypothetical protein BofuT4_P081520.1 [Botrytis cinerea T4]	347837421		Uncharacterized protein	G2YK45	BofuT4_P081520.1	FQ790340;CCD51993
CCD52044.1	347837472	347837472	hypothetical protein BofuT4_P082030.1 [Botrytis cinerea T4]	347837472		Uncharacterized protein	G2YK96	BofuT4_P082030.1	FQ790340;CCD52044
CCD52047.1	347837475	347837475	similar to ER membrane DUF1077 domain protein [Botrytis cinerea T4]	347837475		Similar to ER membrane DUF1077 domain protein	G2YK99	BofuT4_P082060.1	FQ790340;CCD52047
CCD52051.1	347837479	347837479	similar to glia maturation factor gamma [Botrytis cinerea T4]	347837479		Similar to glia maturation factor gamma	G2YKA3	BofuT4_P082100.1	FQ790340;CCD52051
CCD52068.1	347837496	347837496	similar to guanine nucleotide exchange factor (Gea2) [Botrytis cinerea T4]	347837496		Similar to guanine nucleotide exchange factor (Gea2)	G2YKC0	BofuT4P104000005001	FQ790340;CCD52068
CCD52112.1	347837540	347837540	similar to 26S proteasome non-ATPase regulatory subunit 2 [Botrytis cinerea T4]	347837540		Similar to 26S proteasome non-ATPase regulatory subunit 2	G2YKG4	BofuT4_P082710.1	FQ790340;CCD52112
CCD52146.1	347837574	347837574	hypothetical protein BofuT4P103000005001 [Botrytis cinerea T4]	347837574		Uncharacterized protein	G2YKJ8	BofuT4P103000005001	FQ790341;CCD52146
CCD52174.1	347837602	347837602	hypothetical protein BofuT4_P079690.1 [Botrytis cinerea T4]	347837602		Uncharacterized protein	G2YKM6	BofuT4_P079690.1	FQ790341;CCD52174
CCD52181.1	347837609	347837609	similar to ethanolamine kinase [Botrytis cinerea T4]	347837609		Similar to ethanolamine kinase	G2YKN3	BofuT4_P079760.1	FQ790341;CCD52181
CCD52203.1	347837631	347837631	hypothetical protein BofuT4_P079980.1 [Botrytis cinerea T4]	347837631		Uncharacterized protein	G2YKQ5	BofuT4_P079980.1	FQ790341;CCD52203
CCD52230.1	347837658	347837658	hypothetical protein BofuT4_P080250.1 [Botrytis cinerea T4]	347837658		Uncharacterized protein	G2YKT2	BofuT4_P080250.1	FQ790341;CCD52230
CCD52238.1	347837666	347837666	similar to nuclear transport factor 2 [Botrytis cinerea T4]	347837666		Similar to nuclear transport factor 2	G2YKU0	BofuT4_P080330.1	FQ790341;CCD52238
CCD52243.1	347837671	347837671	similar to ccr4-Not transcription complex subunit (NOT1) [Botrytis cinerea T4]	347837671		Similar to ccr4-Not transcription complex subunit (NOT1)	G2YKU5	BofuT4_P080380.1	FQ790341;CCD52243
CCD52272.1	347837700	347837700	similar to formin binding protein (FNB3) [Botrytis cinerea T4]	347837700		Similar to formin binding protein (FNB3)	G2YKX4	BofuT4_P080670.1	FQ790341;CCD52272
CCD52309.1	347837737	347837737	similar to S-adenosylmethionine synthetase [Botrytis cinerea T4]	347837737		S-adenosylmethionine synthase	G2YL11	BofuT4_P081040.1	FQ790341;CCD52309
CCD52312.1	347837740	347837740	hypothetical protein BofuT4_P081070.1 [Botrytis cinerea T4]	347837740		Uncharacterized protein	G2YL14	BofuT4_P081070.1	FQ790341;CCD52312
CCD52328.1	347837756	347837756	similar to ubiquitin-like protein SMT3 [Botrytis cinerea T4]	347837756		Similar to ubiquitin-like protein SMT3	G2YL30	BofuT4_P081230.1	FQ790341;CCD52328
CCD52330.1	347837758	347837758	similar to nuclear pore complex protein Nup107 [Botrytis cinerea T4]	347837758		Similar to nuclear pore complex protein Nup107	G2YL32	BofuT4_P081250.1	FQ790341;CCD52330
CCD52342.1	347837770	347837770	hypothetical protein BofuT4_P078570.1 [Botrytis cinerea T4]	347837770		Uncharacterized protein	G2YL44	BofuT4_P078570.1	FQ790342;CCD52342
CCD52367.1	347837795	347837795	similar to SWI-SNF complex subunit (BAF60b) [Botrytis cinerea T4]	347837795		Similar to SWI-SNF complex subunit (BAF60b)	G2YL69	BofuT4_P078820.1	FQ790342;CCD52367
CCD52369.1	347837797	347837797	similar to protein kinase [Botrytis cinerea T4]	347837797		Similar to protein kinase	G2YL71	BofuT4_P078840.1	FQ790342;CCD52369
CCD52382.1	347837810	347837810	hypothetical protein BofuT4_P078970.1 [Botrytis cinerea T4]	347837810		Uncharacterized protein	G2YL84	BofuT4_P078970.1	FQ790342;CCD52382
CCD52383.1	347837811	347837811	similar to isoleucyl-tRNA synthetase ,cytoplasmic [Botrytis cinerea T4]	347837811		Similar to isoleucyl-tRNA synthetase ,cytoplasmic	G2YL85	BofuT4_P078980.1	FQ790342;CCD52383
CCD52403.1	347837831	347837831	hypothetical protein BofuT4_P076960.1 [Botrytis cinerea T4]	347837831		Uncharacterized protein	G2YLA5	BofuT4_P076960.1	FQ790343;CCD52403
CCD52408.1	347837836	347837836	similar to 30S ribosomal subunit S4 [Botrytis cinerea T4]	347837836		Similar to 30S ribosomal subunit S4	G2YLB0	BofuT4_P077010.1	FQ790343;CCD52408
CCD52412.1	347837840	347837840	hypothetical protein BofuT4_P077050.1 [Botrytis cinerea T4]	347837840		Uncharacterized protein	G2YLB4	BofuT4_P077050.1	FQ790343;CCD52412
CCD52417.1	347837845	347837845	similar to adenylyl cyclase-associated protein [Botrytis cinerea T4]	347837845		Adenylyl cyclase-associated protein	G2YLB9	BofuT4_P077100.1	FQ790343;CCD52417
CCD52436.1	347837864	347837864	similar to 1,3,8-naphthalenetriol reductase [Botrytis cinerea T4]	347837864		Similar to 1,3,8-naphthalenetriol reductase	G2YLD8	BofuT4_P077290.1	FQ790343;CCD52436
CCD52437.1	347837865	347837865	similar to conidial pigment biosynthesis scytalone dehydratase Arp1 [Botrytis cinerea T4]	347837865		Similar to conidial pigment biosynthesis scytalone dehydratase Arp1	G2YLD9	BofuT4_P077300.1	FQ790343;CCD52437
CCD52442.1	347837870	347837870	hypothetical protein BofuT4_P077350.1 [Botrytis cinerea T4]	347837870		Uncharacterized protein	G2YLE4	BofuT4_P077350.1	FQ790343;CCD52442
CCD52445.1	347837873	347837873	similar to aldehyde reductase [Botrytis cinerea T4]	347837873		Similar to aldehyde reductase	G2YLE7	BofuT4_P077380.1	FQ790343;CCD52445
CCD52466.1	347837894	347837894	similar to uridine nucleosidase [Botrytis cinerea T4]	347837894		Similar to uridine nucleosidase	G2YLG8	BofuT4_P077590.1	FQ790343;CCD52466
CCD52468.1	347837896	347837896	similar to ubiquinol-cytochrome c reductase complex 7.3 kda protein [Botrytis cinerea T4]	347837896		Similar to ubiquinol-cytochrome c reductase complex 7.3 kDa protein	G2YLH0	BofuT4_P077610.1	FQ790343;CCD52468
CCD52529.1	347837957	347837957	hypothetical protein BofuT4_P078220.1 [Botrytis cinerea T4]	347837957		Uncharacterized protein	G2YLN1	BofuT4_P078220.1	FQ790343;CCD52529
CCD52606.1	347838034	347838034	similar to inositol polyphosphate multikinase [Botrytis cinerea T4]	347838034		Similar to inositol polyphosphate multikinase	G2YLV8	BofuT4P0000010001	FQ790344;CCD52606
CCD52610.1	347838038	347838038	similar to aryl-alcohol dehydrogenase [Botrytis cinerea T4]	347838038		Similar to aryl-alcohol dehydrogenase	G2YLW2	BofuT4P0000011001	FQ790344;CCD52610
CCD52647.1	347838075	347838075	similar to 10 kDa heat shock protein [Botrytis cinerea T4]	347838075		Similar to 10 kDa heat shock protein	G2YLZ9	BofuT4_P000940.1	FQ790344;CCD52647
CCD52668.1	347838096	347838096	similar to similar to APSES transcription factor [Botrytis cinerea T4]	347838096		Similar to similar to APSES transcription factor	G2YM20	BofuT4P0000033001	FQ790344;CCD52668
CCD52682.1	347838110	347838110	similar to COPI-coated vesicle protein [Botrytis cinerea T4]	347838110		Similar to COPI-coated vesicle protein	G2YM34	BofuT4P0000040001	FQ790344;CCD52682
CCD52717.1	347838145	347838145	hypothetical protein BofuT4P0000055001 [Botrytis cinerea T4]	347838145		Uncharacterized protein	G2YM69	BofuT4P0000055001	FQ790344;CCD52717
CCD52718.1	347838146	347838146	similar to methionyl-tRNA synthetase [Botrytis cinerea T4]	347838146		Similar to methionyl-tRNA synthetase	G2YM70	BofuT4P0000056001	FQ790344;CCD52718
CCD52719.1	347838147	347838147	similar to phosphomevalonate kinase [Botrytis cinerea T4]	347838147		Similar to phosphomevalonate kinase	G2YM71	BofuT4P0000057001	FQ790344;CCD52719
CCD52731.1	347838159	347838159	similar to ubiquinol-cytochrome c reductase iron-sulfur subunit [Botrytis cinerea T4]	347838159		Cytochrome b-c1 complex subunit Rieske, mitochondrial	G2YM83	BofuT4P0000063001	FQ790344;CCD52731
CCD52732.1	347838160	347838160	similar to t-complex protein 1 [Botrytis cinerea T4]	347838160		T-complex protein 1 subunit alpha	G2YM84	BofuT4P0000064001	FQ790344;CCD52732
CCD52742.1	347838170	347838170	hypothetical protein BofuT4_P001890.1 [Botrytis cinerea T4]	347838170		Uncharacterized protein	G2YM94	BofuT4_P001890.1	FQ790344;CCD52742
CCD52790.1	347838218	347838218	similar to vacuolar ATP synthase subunit d [Botrytis cinerea T4]	347838218		Similar to vacuolar ATP synthase subunit d	G2YME2	BofuT4_P002370.1	FQ790344;CCD52790
CCD52807.1	347838235	347838235	similar to malate dehydrogenase [Botrytis cinerea T4]	347838235		Malate dehydrogenase	G2YMF9	BofuT4_P002540.1	FQ790344;CCD52807
CCD52819.1	347838247	347838247	similar to glutaminyl-tRNA synthetase [Botrytis cinerea T4]	347838247		Similar to glutaminyl-tRNA synthetase	G2YMH1	BofuT4_P002660.1	FQ790344;CCD52819
CCD52826.1	347838254	347838254	hypothetical protein BofuT4P90000001001 [Botrytis cinerea T4]	347838254		Uncharacterized protein	G2YMH8	BofuT4P90000001001	FQ790345;CCD52826
CCD52832.1	347838260	347838260	similar to ubiquitin carboxyl-terminal hydrolase [Botrytis cinerea T4]	347838260		Ubiquitin carboxyl-terminal hydrolase	G2YMI4	BofuT4_P137560.1	FQ790345;CCD52832
CCD52861.1	347838289	347838289	similar to DNA topoisomerase I [Botrytis cinerea T4]	347838289		Similar to DNA topoisomerase I	G2YML3	BofuT4_P137850.1	FQ790345;CCD52861
CCD52863.1	347838291	347838291	similar to ATP synthase gamma chain [Botrytis cinerea T4]	347838291		ATP synthase subunit gamma	G2YML5	BofuT4_P137870.1	FQ790345;CCD52863
CCD52872.1	347838300	347838300	similar to NAD dependent epimerase/dehydratase family protein [Botrytis cinerea T4]	347838300		Similar to NAD dependent epimerase/dehydratase family protein	G2YMM4	BofuT4_P137960.1	FQ790345;CCD52872
CCD52924.1	347838352	347838352	similar to small nuclear ribonucleoprotein e [Botrytis cinerea T4]	347838352		Similar to small nuclear ribonucleoprotein e	G2YMS6	BofuT4_P138480.1	FQ790345;CCD52924
CCD52925.1	347838353	347838353	hypothetical protein BofuT4_P138490.1 [Botrytis cinerea T4]	347838353		Uncharacterized protein	G2YMS7	BofuT4_P138490.1	FQ790345;CCD52925
CCD52929.1	347838357	347838357	similar to exocyst complex component sec5 [Botrytis cinerea T4]	347838357		Similar to exocyst complex component sec5	G2YMT1	BofuT4P90000021001	FQ790345;CCD52929
CCD52948.1	347838376	347838376	similar to long-chain-fatty-acid-CoA ligase [Botrytis cinerea T4]	347838376		Similar to long-chain-fatty-acid-CoA ligase	G2YMV0	BofuT4_P138720.1	FQ790345;CCD52948
CCD53000.1	347838428	347838428	similar to arginyl-tRNA synthetase [Botrytis cinerea T4]	347838428		Similar to arginyl-tRNA synthetase	G2YN02	BofuT4P90000028001	FQ790345;CCD53000
CCD53045.1	347838473	347838473	similar to neuronal calcium sensor 1 [Botrytis cinerea T4]	347838473		Similar to neuronal calcium sensor 1	G2YN47	BofuT4_P139690.1	FQ790345;CCD53045
CCD53047.1	347838475	347838475	hypothetical protein BofuT4_P139710.1 [Botrytis cinerea T4]	347838475		Uncharacterized protein	G2YN49	BofuT4_P139710.1	FQ790345;CCD53047
CCD53105.1	347838533	347838533	hypothetical protein BofuT4_P121240.1 [Botrytis cinerea T4]	347838533		Uncharacterized protein	G2YNA7	BofuT4_P121240.1	FQ790346;CCD53105
CCD53114.1	347838542	347838542	similar to protein phosphatase type 1 complex subunit Hex2/Reg1 [Botrytis cinerea T4]	347838542		Similar to protein phosphatase type 1 complex subunit Hex2/Reg1	G2YNB6	BofuT4_P121330.1	FQ790346;CCD53114
CCD53123.1	347838551	347838551	similar to cystathionine gamma-lyase [Botrytis cinerea T4]	347838551		Similar to cystathionine gamma-lyase	G2YNC5	BofuT4_P121420.1	FQ790346;CCD53123
CCD53130.1	347838558	347838558	similar to 60S acidic ribosomal protein P2 [Botrytis cinerea T4]	347838558		Similar to 60S acidic ribosomal protein P2	G2YND2	BofuT4_P121490.1	FQ790346;CCD53130
CCD53131.1	347838559	347838559	similar to 40s ribosomal protein S15 [Botrytis cinerea T4]	347838559		Similar to 40s ribosomal protein S15	G2YND3	BofuT4_P121500.1	FQ790346;CCD53131
CCD53140.1	347838568	347838568	similar to Mni1p [Botrytis cinerea T4]	347838568		Similar to Mni1p	G2YNE2	BofuT4_P121590.1	FQ790346;CCD53140
CCD53144.1	347838572	347838572	similar to mRNA cleavage and polyadenylation specificity factor complex subunit (Pta1) [Botrytis cinerea T4]	347838572		Similar to mRNA cleavage and polyadenylation specificity factor complex subunit (Pta1)	G2YNE6	BofuT4_P121630.1	FQ790346;CCD53144
CCD53149.1	347838577	347838577	similar to YjeF domain containing protein [Botrytis cinerea T4]	347838577		ATP-dependent (S)-NAD(P)H-hydrate dehydratase	G2YNF1	BofuT4_P121680.1	FQ790346;CCD53149
CCD53171.1	347838599	347838599	similar to transcription initiation factor TFIID complex subunit [Botrytis cinerea T4]	347838599		Similar to transcription initiation factor TFIID complex subunit	G2YNH3	BofuT4_P121900.1	FQ790346;CCD53171
CCD53177.1	347838605	347838605	hypothetical protein BofuT4_P121960.1 [Botrytis cinerea T4]	347838605		Uncharacterized protein	G2YNH9	BofuT4_P121960.1	FQ790346;CCD53177
CCD53193.1	347838621	347838621	hypothetical protein BofuT4_P122120.1 [Botrytis cinerea T4]	347838621		Uncharacterized protein	G2YNJ5	BofuT4_P122120.1	FQ790346;CCD53193
CCD53212.1	347838640	347838640	similar to transcription initiation factor iif [Botrytis cinerea T4]	347838640		Similar to transcription initiation factor iif	G2YNL4	BofuT4_P122310.1	FQ790346;CCD53212
CCD53222.1	347838650	347838650	similar to ATP synthase subunit 4 [Botrytis cinerea T4]	347838650		Similar to ATP synthase subunit 4	G2YNM4	BofuT4_P122410.1	FQ790346;CCD53222
CCD53228.1	347838656	347838656	similar to 60S ribosomal protein L4 [Botrytis cinerea T4]	347838656		Similar to 60S ribosomal protein L4	G2YNN0	BofuT4_P122470.1	FQ790346;CCD53228
CCD53231.1	347838659	347838659	similar to elongation of fatty acids protein [Botrytis cinerea T4]	347838659		Elongation of fatty acids protein	G2YNN3	BofuT4_P122500.1	FQ790346;CCD53231
CCD53267.1	347838695	347838695	similar to nitroreductase family protein [Botrytis cinerea T4]	347838695		Similar to nitroreductase family protein	G2YNR9	BofuT4_P122860.1	FQ790346;CCD53267
CCD53303.1	347838731	347838731	similar to pyroglutamyl peptidase type I [Botrytis cinerea T4]	347838731		Similar to pyroglutamyl peptidase type I	G2YNV5	BofuT4_P123220.1	FQ790346;CCD53303
CCD53371.1	347838799	347838799	similar to transcription factor Cys6 [Botrytis cinerea T4]	347838799		Similar to transcription factor Cys6	G2YP23	BofuT4_P123900.1	FQ790346;CCD53371
CCD53388.1	347838816	347838816	hypothetical protein BofuT4_P134330.1 [Botrytis cinerea T4]	347838816		Uncharacterized protein	G2YP40	BofuT4_P134330.1	FQ790347;CCD53388
CCD53434.1	347838862	347838862	similar to morphogenesis protein Msb1 [Botrytis cinerea T4]	347838862		Similar to morphogenesis protein Msb1	G2YP86	BofuT4_P134790.1	FQ790347;CCD53434
CCD53445.1	347838873	347838873	similar to Golgi to endosome transport protein (Ent3) [Botrytis cinerea T4]	347838873		Similar to Golgi to endosome transport protein (Ent3)	G2YP97	BofuT4_P134900.1	FQ790347;CCD53445
CCD53479.1	347838907	347838907	similar to RGS domain protein (Rax1) [Botrytis cinerea T4]	347838907			G2YPD1					Bcin05g06140.1	G2YPD1	Bcin05g06140.1	100	0	Bcrax1	-	-
CCD53504.1	347838932	347838932	similar to class I/II aminotransferase [Botrytis cinerea T4]	347838932		Similar to class I/II aminotransferase	G2YPF6	BofuT4P79000004001	FQ790347;CCD53504
CCD53520.1	347838948	347838948	similar to vacuolar ATP synthase subunit d [Botrytis cinerea T4]	347838948		Similar to vacuolar ATP synthase subunit d	G2YPH2	BofuT4P79000015001	FQ790347;CCD53520
CCD53529.1	347838957	347838957	hypothetical protein BofuT4_P135740.1 [Botrytis cinerea T4]	347838957		Uncharacterized protein	G2YPI1	BofuT4_P135740.1	FQ790347;CCD53529
CCD53531.1	347838959	347838959	similar to vesicular-fusion protein sec18 [Botrytis cinerea T4]	347838959		Similar to vesicular-fusion protein sec18	G2YPI3	BofuT4_P135760.1	FQ790347;CCD53531
CCD53532.1	347838960	347838960	similar to short-chain dehydrogenase/reductase [Botrytis cinerea T4]	347838960		Similar to short-chain dehydrogenase/reductase	G2YPI4	BofuT4_P135770.1	FQ790347;CCD53532
CCD53544.1	347838972	347838972	similar to short-chain dehydrogenase/reductase family protein [Botrytis cinerea T4]	347838972		Similar to short-chain dehydrogenase/reductase family protein	G2YPJ6	BofuT4_P135890.1	FQ790347;CCD53544
CCD53552.1	347838980	347838980	similar to transcription factor Zn, GATA [Botrytis cinerea T4]	347838980		Similar to transcription factor Zn, GATA	G2YPK4	BofuT4_P135970.1	FQ790347;CCD53552
CCD53579.1	347839007	347839007	hypothetical protein BofuT4_P136240.1 [Botrytis cinerea T4]	347839007		Uncharacterized protein	G2YPN1	BofuT4_P136240.1	FQ790347;CCD53579
CCD53582.1	347839010	347839010	similar to nmrA family transcriptional regulator [Botrytis cinerea T4]	347839010		Similar to nmrA family transcriptional regulator	G2YPN4	BofuT4_P136270.1	FQ790347;CCD53582
CCD53586.1	347839014	347839014	similar to histidine biosynthesis protein [Botrytis cinerea T4]	347839014		Similar to histidine biosynthesis protein	G2YPN8	BofuT4_P136310.1	FQ790347;CCD53586
CCD53587.1	347839015	347839015	hypothetical protein BofuT4_P136320.1 [Botrytis cinerea T4]	347839015		Uncharacterized protein	G2YPN9	BofuT4_P136320.1	FQ790347;CCD53587
CCD53615.1	347839043	347839043	similar to superoxide dismutase [Botrytis cinerea T4]	347839043		Superoxide dismutase	G2YPR7	BofuT4_P136600.1	FQ790347;CCD53615
CCD53647.1	347839075	347839075	similar to competence/damage-inducible protein cinA [Botrytis cinerea T4]	347839075		Similar to competence/damage-inducible protein cinA	G2YPU9	BofuT4_P136920.1	FQ790347;CCD53647
CCD53721.1	347839149	347839149	carbohydrate-Binding Module family 50 protein [Botrytis cinerea T4]	347839149		Carbohydrate-Binding Module family 50 protein	G2YQ23	BofuT4P67000002001	FQ790348;CCD53721
CCD53783.1	347839211	347839211	similar to glutamine amidotransferase class-I [Botrytis cinerea T4]	347839211		Similar to glutamine amidotransferase class-I	G2YQ85	BofuT4_P133370.1	FQ790348;CCD53783
CCD53794.1	347839222	347839222	similar to Sec1 family superfamily protein [Botrytis cinerea T4]	347839222		Similar to Sec1 family superfamily protein	G2YQ96	BofuT4_P133480.1	FQ790348;CCD53794
CCD53804.1	347839232	347839232	similar to vesicle-associated membrane protein 712 [Botrytis cinerea T4]	347839232		Similar to vesicle-associated membrane protein 712	G2YQA6	BofuT4_P133580.1	FQ790348;CCD53804
CCD53835.1	347839263	347839263	similar to DNA-directed RNA polymerase I subunit [Botrytis cinerea T4]	347839263		DNA-directed RNA polymerase subunit	G2YQD7	BofuT4_P133890.1	FQ790348;CCD53835
CCD53852.1	347839280	347839280	similar to zinc-binding alcohol dehydrogenase [Botrytis cinerea T4]	347839280		Similar to zinc-binding alcohol dehydrogenase	G2YQF4	BofuT4_P134060.1	FQ790348;CCD53852
CCD53891.1	347839319	347839319	similar to protein disulfide-isomerase [Botrytis cinerea T4]	347839319		Similar to protein disulfide-isomerase	G2YQJ3	BofuT4_P130710.1	FQ790349;CCD53891
CCD53897.1	347839325	347839325	similar to uracil phosphoribosyltransferase [Botrytis cinerea T4]	347839325		Similar to uracil phosphoribosyltransferase	G2YQJ9	BofuT4_P130770.1	FQ790349;CCD53897
CCD53904.1	347839332	347839332	similar to dnaJ homolog subfamily A member 2 [Botrytis cinerea T4]	347839332		Similar to dnaJ homolog subfamily A member 2	G2YQK6	BofuT4_P130840.1	FQ790349;CCD53904
CCD53907.1	347839335	347839335	similar to microtubule associated protein (Ase1) [Botrytis cinerea T4]	347839335		Similar to microtubule associated protein (Ase1)	G2YQK9	BofuT4_P130870.1	FQ790349;CCD53907
CCD53927.1	347839355	347839355	similar to DUF255 domain protein [Botrytis cinerea T4]	347839355		Similar to DUF255 domain protein	G2YQM9	BofuT4_P131070.1	FQ790349;CCD53927
CCD53940.1	347839368	347839368	similar to septin [Botrytis cinerea T4]	347839368		Similar to septin	G2YQP2	BofuT4_P131200.1	FQ790349;CCD53940
CCD53941.1	347839369	347839369	similar to WD repeat domain phosphoinositide-interacting protein 3 [Botrytis cinerea T4]	347839369		Similar to WD repeat domain phosphoinositide-interacting protein 3	G2YQP3	BofuT4_P131210.1	FQ790349;CCD53941
CCD53947.1	347839375	347839375	similar to dolichyl-diphosphooligosaccharide--protein glycosyltransferase 48 kDa subunit [Botrytis cinerea T4]	347839375		Dolichyl-diphosphooligosaccharide--protein glycosyltransferase subunit WBP1	G2YQP9	BofuT4_P131270.1	FQ790349;CCD53947
CCD53968.1	347839396	347839396	similar to D-arabinitol dehydrogenase [Botrytis cinerea T4]	347839396		Similar to D-arabinitol dehydrogenase	G2YQS0	BofuT4_P131480.1	FQ790349;CCD53968
CCD53985.1	347839413	347839413	hypothetical protein BofuT4_P131650.1 [Botrytis cinerea T4]	347839413		Uncharacterized protein	G2YQT7	BofuT4_P131650.1	FQ790349;CCD53985
CCD54019.1	347839447	347839447	similar to mitochondrial large ribosomal subunit YmL35 [Botrytis cinerea T4]	347839447		Similar to mitochondrial large ribosomal subunit YmL35	G2YQX1	BofuT4_P131990.1	FQ790349;CCD54019
CCD54025.1	347839453	347839453	similar to vacuolar protein 8 [Botrytis cinerea T4]	347839453		Similar to vacuolar protein 8	G2YQX7	BofuT4_P132050.1	FQ790349;CCD54025
CCD54028.1	347839456	347839456	hypothetical protein BofuT4_P132080.1 [Botrytis cinerea T4]	347839456		Uncharacterized protein	G2YQY0	BofuT4_P132080.1	FQ790349;CCD54028
CCD54139.1	347839567	347839567	similar to transmembrane protein 66 [Botrytis cinerea T4]	347839567			G2YR91					Bcin10g02620.1	G2YR91	Bcin10g02620.1	98.361	0	-	-	-
CCD54186.1	347839614	347839614	similar to aspartyl aminopeptidase [Botrytis cinerea T4]	347839614		Similar to aspartyl aminopeptidase	G2YRD8	BofuT4_P128860.1	FQ790350;CCD54186
CCD54195.1	347839623	347839623	similar to small COPII coat GTPase sar1 [Botrytis cinerea T4]	347839623		Similar to small COPII coat GTPase sar1	G2YRE7	BofuT4_P128950.1	FQ790350;CCD54195
CCD54212.1	347839640	347839640	similar to ABC transporter [Botrytis cinerea T4]	347839640		Similar to ABC transporter	G2YRG4	BofuT4_P129120.1	FQ790350;CCD54212
CCD54290.1	347839718	347839718	similar to autophagy-related protein 22 [Botrytis cinerea T4]	347839718		Similar to autophagy-related protein 22	G2YRP2	BofuT4_P129900.1	FQ790350;CCD54290
CCD54291.1	347839719	347839719	hypothetical protein BofuT4_P129910.1 [Botrytis cinerea T4]	347839719		Uncharacterized protein	G2YRP3	BofuT4_P129910.1	FQ790350;CCD54291
CCD54297.1	347839725	347839725	similar to succinyl-CoA ligase subunit alpha [Botrytis cinerea T4]	347839725		Similar to succinyl-CoA ligase subunit alpha	G2YRP9	BofuT4_P129970.1	FQ790350;CCD54297
CCD54338.1	347839766	347839766	similar to 60S ribosomal protein L16 [Botrytis cinerea T4]	347839766		Similar to 60S ribosomal protein L16	G2YRU0	BofuT4_P130380.1	FQ790350;CCD54338
CCD54341.1	347839769	347839769	similar to glutaredoxin [Botrytis cinerea T4]	347839769		Similar to glutaredoxin	G2YRU3	BofuT4_P130410.1	FQ790350;CCD54341
CCD54356.1	347839784	347839784	similar to transcription initiation factor TFIID subunit 10 [Botrytis cinerea T4]	347839784		Similar to transcription initiation factor TFIID subunit 10	G2YRV8	BofuT4_P124040.1	FQ790351;CCD54356
CCD54384.1	347839812	347839812	hypothetical protein BofuT4_P124320.1 [Botrytis cinerea T4]	347839812		Uncharacterized protein	G2YRY6	BofuT4_P124320.1	FQ790351;CCD54384
CCD54385.1	347839813	347839813	similar to carbon catabolite repression protein CreD [Botrytis cinerea T4]	347839813		Similar to carbon catabolite repression protein CreD	G2YRY7	BofuT4_P124330.1	FQ790351;CCD54385
CCD54400.1	347839828	347839828	similar to transcription elongation factor b polypeptide 1 [Botrytis cinerea T4]	347839828		Similar to transcription elongation factor b polypeptide 1	G2YS02	BofuT4_P124480.1	FQ790351;CCD54400
CCD54403.1	347839831	347839831	hypothetical protein BofuT4_P124510.1 [Botrytis cinerea T4]	347839831		Uncharacterized protein	G2YS05	BofuT4_P124510.1	FQ790351;CCD54403
CCD54405.1	347839833	347839833	similar to transcription factor Cys6 [Botrytis cinerea T4]	347839833		Similar to transcription factor Cys6	G2YS07	BofuT4_P124530.1	FQ790351;CCD54405
CCD54412.1	347839840	347839840	CND6, similar to ATP-citrate synthase subunit [Botrytis cinerea T4]	347839840		CND6, similar to ATP-citrate synthase subunit	G2YS14	BofuT4_P124600.1	FQ790351;CCD54412
CCD54414.1	347839842	347839842	CND16, similar to ATP citrate lyase subunit [Botrytis cinerea T4]	347839842		CND16, similar to ATP citrate lyase subunit	G2YS16	BofuT4_P124620.1	FQ790351;CCD54414
CCD54429.1	347839857	347839857	glycoside hydrolase family 72 protein [Botrytis cinerea T4]	347839857		1,3-beta-glucanosyltransferase	G2YS31	BofuT4P36000005001	FQ790351;CCD54429
CCD54445.1	347839873	347839873	similar to importin subunit beta-4 [Botrytis cinerea T4]	347839873		Similar to importin subunit beta-4	G2YS47	BofuT4_P124930.1	FQ790351;CCD54445
CCD54511.1	347839939	347839939	hypothetical protein BofuT4_P125590.1 [Botrytis cinerea T4]	347839939		Uncharacterized protein	G2YSB3	BofuT4_P125590.1	FQ790351;CCD54511
CCD54523.1	347839951	347839951	similar to proteasome regulatory particle subunit (RpnG) [Botrytis cinerea T4]	347839951		Similar to proteasome regulatory particle subunit (RpnG)	G2YSC5	BofuT4_P125710.1	FQ790351;CCD54523
CCD54532.1	347839960	347839960	similar to zinc finger protein zpr1 [Botrytis cinerea T4]	347839960		Similar to zinc finger protein zpr1	G2YSD4	BofuT4_P125800.1	FQ790351;CCD54532
CCD54550.1	347839978	347839978	similar to ubiquinone biosynthesis methyltransferase coq5 [Botrytis cinerea T4]	347839978		2-methoxy-6-polyprenyl-1,4-benzoquinol methylase, mitochondrial	G2YSF2	COQ5(BofuT4_P125980.1)	FQ790351;CCD54550
CCD54554.1	347839982	347839982	similar to patched sphingolipid transporter (Ncr1) [Botrytis cinerea T4]	347839982		Similar to patched sphingolipid transporter (Ncr1)	G2YSF6	BofuT4_P126020.1	FQ790351;CCD54554
CCD54563.1	347839991	347839991	similar to NADH-ubiquinone oxidoreductase 30.4 kDa subunit [Botrytis cinerea T4]	347839991		Similar to NADH-ubiquinone oxidoreductase 30.4 kDa subunit	G2YSG5	BofuT4_P126110.1	FQ790351;CCD54563
CCD54564.1	347839992	347839992	similar to RNA recognition domain-containing protein [Botrytis cinerea T4]	347839992		Similar to RNA recognition domain-containing protein	G2YSG6	BofuT4_P126120.1	FQ790351;CCD54564
CCD54566.1	347839994	347839994	similar to 5'-methylthioadenosine phosphorylase [Botrytis cinerea T4]	347839994		S-methyl-5'-thioadenosine phosphorylase	G2YSG8	BofuT4_P126140.1	FQ790351;CCD54566
CCD54621.1	347840049	347840049	similar to glucose-regulated protein [Botrytis cinerea T4]	347840049		Similar to glucose-regulated protein	G2YSM3	BofuT4_P126690.1	FQ790351;CCD54621
CCD54629.1	347840057	347840057	hypothetical protein BofuT4_P126770.1 [Botrytis cinerea T4]	347840057		Uncharacterized protein	G2YSN1	BofuT4_P126770.1	FQ790351;CCD54629
CCD54630.1	347840058	347840058	similar to nuclear cap binding protein subunit 2 [Botrytis cinerea T4]	347840057		Uncharacterized protein	G2YSN1	BofuT4_P126770.1	FQ790351;CCD54629
CCD54632.1	347840060	347840060	similar to trafficking protein particle complex subunit 2 [Botrytis cinerea T4]	347840060		Similar to trafficking protein particle complex subunit 2	G2YSN4	BofuT4_P126800.1	FQ790351;CCD54632
CCD54633.1	347840061	347840061	hypothetical protein BofuT4_P126810.1 [Botrytis cinerea T4]	347840061		Histone H4	G2YSN5	BofuT4_P126810.1	FQ790351;CCD54633
CCD54640.1	347840068	347840068	similar to 60s ribosomal protein l37a [Botrytis cinerea T4]	347840068		Similar to 60s ribosomal protein l37a	G2YSP2	BofuT4_P126880.1	FQ790351;CCD54640
CCD54672.1	347840100	347840100	similar to RNA binding protein Jsn1 [Botrytis cinerea T4]	347840100		Similar to RNA binding protein Jsn1	G2YSS4	BofuT4_P127200.1	FQ790351;CCD54672
CCD54680.1	347840108	347840108	similar to curved DNA-binding protein [Botrytis cinerea T4]	347840108		Similar to curved DNA-binding protein	G2YST2	BofuT4_P127280.1	FQ790351;CCD54680
CCD54732.1	347840160	347840160	hypothetical protein BofuT4_P160210.1 [Botrytis cinerea T4]	347840160		Uncharacterized protein	G2YTH2	BofuT4_P160210.1	FQ790352;CCD54732
CCD54734.1	347840162	347840162	similar to translation initiation factor 3 [Botrytis cinerea T4]	347840162		Similar to translation initiation factor 3	G2YTH4	BofuT4_P160230.1	FQ790352;CCD54734
CCD54757.1	347840185	347840185	hypothetical protein BofuT4_P160460.1 [Botrytis cinerea T4]	347840185		Uncharacterized protein	G2YTJ7	BofuT4_P160460.1	FQ790352;CCD54757
CCD54764.1	347840192	347840192	hypothetical protein BofuT4_P160530.1 [Botrytis cinerea T4]	347840192		Uncharacterized protein	G2YTK4	BofuT4_P160530.1	FQ790352;CCD54764
CCD54765.1	347840193	347840193	glycosyltransferase family 39 protein [Botrytis cinerea T4]	347840193		Glycosyltransferase family 39 protein	G2YTK5	BofuT4P246000003001	FQ790352;CCD54765
CCD54783.1	347840211	347840211	protein related to plant expansins [Botrytis cinerea T4]	347840211		Protein related to plant expansins	G2YTM3	BofuT4_P160720.1	FQ790352;CCD54783
CCD54804.1	347840232	347840232	similar to 14-3-3 protein [Botrytis cinerea T4]	347840232		Similar to 14-3-3 protein	G2YTP4	BofuT4_P160930.1	FQ790352;CCD54804
CCD54806.1	347840234	347840234	hypothetical protein BofuT4_P160950.1 [Botrytis cinerea T4]	347840234		Uncharacterized protein	G2YTP6	BofuT4_P160950.1	FQ790352;CCD54806
CCD54817.1	347840245	347840245	similar to t-complex protein 1 [Botrytis cinerea T4]	347840245		Similar to t-complex protein 1	G2YTQ7	BofuT4_P161060.1	FQ790352;CCD54817
CCD54838.1	347840266	347840266	similar to transcription factor Zn, C2H2 [Botrytis cinerea T4]	347840266		Similar to transcription factor Zn, C2H2	G2YTS8	BofuT4_P161270.1	FQ790352;CCD54838
CCD54860.1	347840288	347840288	similar to inorganic pyrophosphatase [Botrytis cinerea T4]	347840288		Similar to inorganic pyrophosphatase	G2YTV0	BofuT4_P161490.1	FQ790352;CCD54860
CCD54862.1	347840290	347840290	similar to methylmalonate-semialdehyde dehydrogenase [Botrytis cinerea T4]	347840290		Similar to methylmalonate-semialdehyde dehydrogenase	G2YTV2	BofuT4_P161510.1	FQ790352;CCD54862
CCD54879.1	347840307	347840307	hypothetical protein BofuT4_P161680.1 [Botrytis cinerea T4]	347840307		Uncharacterized protein	G2YTW9	BofuT4_P161680.1	FQ790352;CCD54879
CCD54894.1	347840322	347840322	hypothetical protein BofuT4_P161830.1 [Botrytis cinerea T4]	347840322		Uncharacterized protein	G2YSZ0	BofuT4_P161830.1	FQ790352;CCD54894
CCD54948.1	347840376	347840376	similar to UTP-glucose-1-phosphate uridylyltransferase [Botrytis cinerea T4]	347840376		Similar to UTP-glucose-1-phosphate uridylyltransferase	G2YT44	BofuT4_P162370.1	FQ790352;CCD54948
CCD54975.1	347840403	347840403	similar to Fe superoxide dismutase [Botrytis cinerea T4]	347840403		Similar to Fe superoxide dismutase	G2YT71	BofuT4_P162640.1	FQ790352;CCD54975
CCD54998.1	347840426	347840426	similar to cytoskeleton organisation protein (Dec1) [Botrytis cinerea T4]	347840426		Similar to cytoskeleton organisation protein (Dec1)	G2YT94	BofuT4_P162870.1	FQ790352;CCD54998
CCD55048.1	347840476	347840476	similar to chromatin remodeling complex subunit (Arp9) [Botrytis cinerea T4]	347840476		Similar to chromatin remodeling complex subunit (Arp9)	G2YTE4	BofuT4_P163370.1	FQ790352;CCD55048
CCD55052.1	347840480	347840480	hypothetical protein BofuT4_P163410.1 [Botrytis cinerea T4]	347840480		Uncharacterized protein	G2YTE8	BofuT4_P163410.1	FQ790352;CCD55052
CCD55066.1	347840494	347840494	similar to GPR/FUN34 family protein [Botrytis cinerea T4]	347840494			G2YTG2					Bcin01g04600.1	G2YTG2	Bcin01g04600.1	100	0	-	-	-
CCD55100.1	347840528	347840528	similar to peptidyl-prolyl cis-trans isomerase D [Botrytis cinerea T4]	347840528		Similar to peptidyl-prolyl cis-trans isomerase D	G2YU02	BofuT4_P159210.1	FQ790353;CCD55100
CCD55125.1	347840553	347840553	similar to SAM-dependent methyltransferase [Botrytis cinerea T4]	347840553		Similar to SAM-dependent methyltransferase	G2YU27	BofuT4_P159460.1	FQ790353;CCD55125
CCD55151.1	347840579	347840579	similar to ubiquitin-conjugating enzyme E2 [Botrytis cinerea T4]	347840579		Similar to ubiquitin-conjugating enzyme E2	G2YU53	BofuT4_P159720.1	FQ790353;CCD55151
CCD55183.1	347840611	347840611	glycoside hydrolase family 16 protein [Botrytis cinerea T4]	347840611		Glycoside hydrolase family 16 protein	G2YU85	BofuT4P213000005001	FQ790353;CCD55183
CCD55219.1	347840647	347840647	similar to acetyl-CoA carboxylase [Botrytis cinerea T4]	347840647		Similar to acetyl-CoA carboxylase	G2YUC1	BofuT4_P156150.1	FQ790354;CCD55219
CCD55261.1	347840689	347840689	hypothetical protein BofuT4P210000003001 [Botrytis cinerea T4]	347840689		Uncharacterized protein	G2YUG3	BofuT4P210000003001	FQ790354;CCD55261
CCD55306.1	347840734	347840734	similar to rab gdp-dissociation inhibitor [Botrytis cinerea T4]	347840734		Similar to rab gdp-dissociation inhibitor	G2YUK8	BofuT4_P157020.1	FQ790354;CCD55306
CCD55316.1	347840744	347840744	similar to proteasome subunit alpha type-5 [Botrytis cinerea T4]	347840744		Proteasome subunit alpha type	G2YUL8	BofuT4_P157120.1	FQ790354;CCD55316
CCD55324.1	347840752	347840752	similar to acyl-CoA desaturase (Delta(9)-desaturase [Botrytis cinerea T4]	347840752		Similar to acyl-CoA desaturase (Delta(9)-desaturase)	G2YUM6	BofuT4_P157200.1	FQ790354;CCD55324
CCD55340.1	347840768	347840768	similar to mitochondrial heat shock protein [Botrytis cinerea T4]	347840768		Similar to mitochondrial heat shock protein	G2YUP2	BofuT4_P157360.1	FQ790354;CCD55340
CCD55352.1	347840780	347840780	similar to AMID-like mitochondrial oxidoreductase [Botrytis cinerea T4]	347840780		Similar to AMID-like mitochondrial oxidoreductase	G2YUQ4	BofuT4_P157480.1	FQ790354;CCD55352
CCD55360.1	347840788	347840788	similar to short-chain dehydrogenase/reductase SDR [Botrytis cinerea T4]	347840788		Similar to short-chain dehydrogenase/reductase SDR	G2YUR2	BofuT4_P157560.1	FQ790354;CCD55360
CCD55366.1	347840794	347840794	similar to thiazole biosynthetic enzyme [Botrytis cinerea T4]	347840794		Thiamine thiazole synthase	G2YUR8	BofuT4_P157620.1	FQ790354;CCD55366
CCD55383.1	347840811	347840811	similar to CTP synthase [Botrytis cinerea T4]	347840811		CTP synthase	G2YUT5	BofuT4_P157790.1	FQ790354;CCD55383
CCD55400.1	347840828	347840828	similar to DUF788 domain-containing protein [Botrytis cinerea T4]	347840828		Similar to DUF788 domain-containing protein	G2YUV2	BofuT4_P157960.1	FQ790354;CCD55400
CCD55402.1	347840830	347840830	similar to NADH-cytochrome b5 reductase [Botrytis cinerea T4]	347840830		NADH-cytochrome b5 reductase	G2YUV4	BofuT4_P157980.1	FQ790354;CCD55402
CCD55447.1	347840875	347840875	similar to cytochrome P450 monooxygenase [Botrytis cinerea T4]	347840875		Similar to cytochrome P450 monooxygenase	G2YUZ9	BofuT4P210000009001	FQ790354;CCD55447
CCD55487.1	347840915	347840915	similar to heat shock protein 60 [Botrytis cinerea T4]	347840915		Similar to heat shock protein 60	G2YV39	BofuT4_P158830.1	FQ790354;CCD55487
CCD55491.1	347840919	347840919	hypothetical protein BofuT4_P158870.1 [Botrytis cinerea T4]	347840919		Uncharacterized protein	G2YV43	BofuT4_P158870.1	FQ790354;CCD55491
CCD55504.1	347840932	347840932	similar to mitochondrial dynamin GTPase (Msp1) [Botrytis cinerea T4]	347840932		Similar to mitochondrial dynamin GTPase (Msp1)	G2YV56	BofuT4_P154950.1	FQ790355;CCD55504
CCD55526.1	347840954	347840954	hypothetical protein BofuT4_P155170.1 [Botrytis cinerea T4]	347840954		Uncharacterized protein	G2YV78	BofuT4_P155170.1	FQ790355;CCD55526
CCD55574.1	347841002	347841002	similar to U6 snRNA-associated Sm-like protein LSm3 [Botrytis cinerea T4]	347841002		Similar to U6 snRNA-associated Sm-like protein LSm3	G2YVC6	BofuT4_P155650.1	FQ790355;CCD55574
CCD55588.1	347841016	347841016	similar to inositol 5-phosphatase [Botrytis cinerea T4]	347841016		Similar to inositol 5-phosphatase	G2YVE0	BofuT4_P155790.1	FQ790355;CCD55588
CCD55592.1	347841020	347841020	similar to siderophore biosynthesis lipase/esterase [Botrytis cinerea T4]	347841020		Similar to siderophore biosynthesis lipase/esterase	G2YVE4	BofuT4_P155830.1	FQ790355;CCD55592
CCD55612.1	347841040	347841040	similar to profilin [Botrytis cinerea T4]	347841040		Profilin	G2YVG4	BofuT4_P154240.1	FQ790356;CCD55612
CCD55622.1	347841050	347841050	similar to fatty acid synthase [Botrytis cinerea T4]	347841050		Similar to fatty acid synthase	G2YVH4	BofuT4_P154340.1	FQ790356;CCD55622
CCD55632.1	347841060	347841060	similar to chromatin remodeling complex subunit Arp5 [Botrytis cinerea T4]	347841060		Similar to chromatin remodeling complex subunit Arp5	G2YVI4	BofuT4_P154440.1	FQ790356;CCD55632
CCD55652.1	347841080	347841080	similar to eukaryotic translation initiation factor 2 subunit alpha [Botrytis cinerea T4]	347841080		Similar to eukaryotic translation initiation factor 2 subunit alpha	G2YVK4	BofuT4_P154640.1	FQ790356;CCD55652
CCD55661.1	347841089	347841089	hypothetical protein BofuT4_P154730.1 [Botrytis cinerea T4]	347841089		Uncharacterized protein	G2YVL3	BofuT4_P154730.1	FQ790356;CCD55661
CCD55663.1	347841091	347841091	similar to 60s ribosomal protein L37 [Botrytis cinerea T4]	347841091		Ribosomal protein L37	G2YVL5	BofuT4_P154750.1	FQ790356;CCD55663
CCD55669.1	347841097	347841097	similar to transmembrane protein PFT27 [Botrytis cinerea T4]	347841097		Similar to transmembrane protein PFT27	G2YVM1	BofuT4_P154810.1	FQ790356;CCD55669
CCD55720.1	347841148	347841148	similar to allantoinase [Botrytis cinerea T4]	347841148		Similar to allantoinase	G2YVS2	BofuT4_P152820.1	FQ790357;CCD55720
CCD55755.1	347841183	347841183	similar to oxysterol-binding protein [Botrytis cinerea T4]	347841183		Similar to oxysterol-binding protein	G2YVV7	BofuT4_P153170.1	FQ790357;CCD55755
CCD55774.1	347841202	347841202	similar to tubulin-specific chaperone c [Botrytis cinerea T4]	347841202		Similar to tubulin-specific chaperone c	G2YVX6	BofuT4_P153360.1	FQ790357;CCD55774
CCD55796.1	347841224	347841224	hypothetical protein BofuT4_P153580.1 [Botrytis cinerea T4]	347841224		Uncharacterized protein	G2YVZ8	BofuT4_P153580.1	FQ790357;CCD55796
CCD55813.1	347841241	347841241	similar to caspase [Botrytis cinerea T4]	347841241		Similar to caspase	G2YW15	BofuT4_P153750.1	FQ790357;CCD55813
CCD55822.1	347841250	347841250	hypothetical protein BofuT4_P153840.1 [Botrytis cinerea T4]	347841250		Uncharacterized protein	G2YW24	BofuT4_P153840.1	FQ790357;CCD55822
CCD55847.1	347841275	347841275	similar to histone H2b [Botrytis cinerea T4]	347841275		Histone H2B	G2YW49	BofuT4_P154090.1	FQ790357;CCD55847
CCD55850.1	347841278	347841278	similar to dihydrolipoyllysine-residue succinyltransferase component of 2-oxoglutarate dehydrogenase complex [Botrytis cinerea T4]	347841278		Similar to dihydrolipoyllysine-residue succinyltransferase component of 2-oxoglutarate dehydrogenase complex	G2YW52	BofuT4_P154120.1	FQ790357;CCD55850
CCD55882.1	347841310	347841310	hypothetical protein BofuT4_P150140.1 [Botrytis cinerea T4]	347841310		Uncharacterized protein	G2YW84	BofuT4_P150140.1	FQ790358;CCD55882
CCD55887.1	347841315	347841315	similar to signal recognition particle protein [Botrytis cinerea T4]	347841315		Signal recognition particle subunit SRP72	G2YW89	BofuT4_P150190.1	FQ790358;CCD55887
CCD55889.1	347841317	347841317	similar to SRP receptor beta subunit (Srp102) [Botrytis cinerea T4]	347841317		Similar to SRP receptor beta subunit (Srp102)	G2YW91	BofuT4_P150210.1	FQ790358;CCD55889
CCD55899.1	347841327	347841327	similar to NADH-ubiquinone oxidoreductase [Botrytis cinerea T4]	347841327		Similar to NADH-ubiquinone oxidoreductase	G2YWA1	BofuT4_P150310.1	FQ790358;CCD55899
CCD55936.1	347841364	347841364	similar to NADP-specific glutamate dehydrogenase [Botrytis cinerea T4]	347841364		Glutamate dehydrogenase	G2YWD8	BofuT4P145000005001	FQ790358;CCD55936
CCD55967.1	347841395	347841395	similar to 50S ribosomal subunit L7 [Botrytis cinerea T4]	347841395		Similar to 50S ribosomal subunit L7	G2YWG9	BofuT4P145000008001	FQ790358;CCD55967
CCD55975.1	347841403	347841403	similar to TOM complex component Tom7 [Botrytis cinerea T4]	347841403		Similar to TOM complex component Tom7	G2YWH7	BofuT4_P151070.1	FQ790358;CCD55975
CCD55976.1	347841404	347841404	hypothetical protein BofuT4_P151080.1 [Botrytis cinerea T4]	347841404		Uncharacterized protein	G2YWH8	BofuT4_P151080.1	FQ790358;CCD55976
CCD55978.1	347841406	347841406	similar to glycogen synthase kinase-3 beta [Botrytis cinerea T4]	347841406		Similar to glycogen synthase kinase-3 beta	G2YWI0	BofuT4_P151100.1	FQ790358;CCD55978
CCD55984.1	347841412	347841412	similar to mitochondrial import receptor subunit TOM40 [Botrytis cinerea T4]	347841412		Similar to mitochondrial import receptor subunit TOM40	G2YWI6	BofuT4_P151160.1	FQ790358;CCD55984
CCD56032.1	347841460	347841460	hypothetical protein BofuT4_P151640.1 [Botrytis cinerea T4]	347841460		Uncharacterized protein	G2YWN4	BofuT4_P151640.1	FQ790358;CCD56032
CCD56046.1	347841474	347841474	similar to 60S ribosomal protein L28 [Botrytis cinerea T4]	347841474		Similar to 60S ribosomal protein L28	G2YWP8	BofuT4_P151780.1	FQ790358;CCD56046
CCD56060.1	347841488	347841488	hypothetical protein BofuT4_P151920.1 [Botrytis cinerea T4]	347841488		Uncharacterized protein	G2YWR2	BofuT4_P151920.1	FQ790358;CCD56060
CCD56155.1	347841583	347841583	similar to ubiquitin-like protein DskB [Botrytis cinerea T4]	347841583		Similar to ubiquitin-like protein DskB	G2YXI4	BofuT4P114000020001	FQ790359;CCD56155
CCD56165.1	347841593	347841593	similar to UDP-N-acetylglucosamine pyrophosphorylase [Botrytis cinerea T4]	347841593		Similar to UDP-N-acetylglucosamine pyrophosphorylase	G2YXJ4	BofuT4P114000028001	FQ790359;CCD56165
CCD56172.1	347841600	347841600	similar to adenine phosphoribosyltransferase [Botrytis cinerea T4]	347841600		Similar to adenine phosphoribosyltransferase	G2YXK1	BofuT4_P147820.1	FQ790359;CCD56172
CCD56188.1	347841616	347841616	similar to UDP-galactopyranose mutase [Botrytis cinerea T4]	347841616		Similar to UDP-galactopyranose mutase	G2YXL7	BofuT4_P147980.1	FQ790359;CCD56188
CCD56205.1	347841633	347841633	similar to allantoicase [Botrytis cinerea T4]	347841633		Similar to allantoicase	G2YWW7	BofuT4_P148150.1	FQ790359;CCD56205
CCD56209.1	347841637	347841637	HHK2, histidine kinase-group V protein [Botrytis cinerea T4]	347841637		HHK2, histidine kinase-group V protein	G2YWX1	BofuT4_P148190.1	FQ790359;CCD56209
CCD56213.1	347841641	347841641	similar to U6 snRNA-associated Sm-like protein LSm5 [Botrytis cinerea T4]	347841641		Similar to U6 snRNA-associated Sm-like protein LSm5	G2YWX5	BofuT4_P148230.1	FQ790359;CCD56213
CCD56251.1	347841679	347841679	similar to INSIG domain protein [Botrytis cinerea T4]	347841679			G2YX13					Bcin05g00970.2	G2YX13	Bcin05g00970.2	100	0	-	-	-
CCD56263.1	347841691	347841691	similar to arp2/3 complex subunit Arc16 [Botrytis cinerea T4]	347841691		Actin-related protein 2/3 complex subunit 5	G2YX25	BofuT4_P148730.1	FQ790359;CCD56263
CCD56269.1	347841697	347841697	similar to CDP-diacylglycerol-inositol 3-phosphatidyltransferase PIS [Botrytis cinerea T4]	347841697		Similar to CDP-diacylglycerol-inositol 3-phosphatidyltransferase PIS	G2YX31	BofuT4_P148790.1	FQ790359;CCD56269
CCD56272.1	347841700	347841700	hypothetical protein BofuT4_P148820.1 [Botrytis cinerea T4]	347841700		Uncharacterized protein	G2YX34	BofuT4_P148820.1	FQ790359;CCD56272
CCD56281.1	347841709	347841709	similar to MFS multidrug transporter [Botrytis cinerea T4]	347841709		Similar to MFS multidrug transporter	G2YX43	BofuT4_P148910.1	FQ790359;CCD56281
CCD56302.1	347841730	347841730	similar to protein kinase, partial sequence [Botrytis cinerea T4]	347841730		Similar to protein kinase, partial sequence	G2YX64	BofuT4_P149120.1	FQ790359;CCD56302
CCD56319.1	347841747	347841747	similar to oxysterol binding protein (Osh5) [Botrytis cinerea T4]	347841747		Similar to oxysterol binding protein (Osh5)	G2YX81	BofuT4_P149290.1	FQ790359;CCD56319
CCD56320.1	347841748	347841748	similar to fructose-bisphosphate aldolase [Botrytis cinerea T4]	347841748		Similar to fructose-bisphosphate aldolase	G2YX82	BofuT4_P149300.1	FQ790359;CCD56320
CCD56360.1	347841788	347841788	hypothetical protein BofuT4_P149700.1 [Botrytis cinerea T4]	347841788		Uncharacterized protein	G2YXC2	BofuT4_P149700.1	FQ790359;CCD56360
CCD56372.1	347841800	347841800	hypothetical protein BofuT4_P149820.1 [Botrytis cinerea T4]	347841800		Uncharacterized protein	G2YXD4	BofuT4_P149820.1	FQ790359;CCD56372
CCD56373.1	347841801	347841801	similar to thiosulfate sulfurtransferase [Botrytis cinerea T4]	347841801		Similar to thiosulfate sulfurtransferase	G2YXM5	BofuT4_P145420.1	FQ790360;CCD56373
CCD56382.1	347841810	347841810	similar to FKBP-type peptidyl-prolyl cis-trans isomerase [Botrytis cinerea T4]	347841810		Peptidyl-prolyl cis-trans isomerase	G2YXN4	BofuT4_P145510.1	FQ790360;CCD56382
CCD56464.1	347841892	347841892	similar to alpha-ketoglutarate-dependent taurine dioxygenase [Botrytis cinerea T4]	347841892		Similar to alpha-ketoglutarate-dependent taurine dioxygenase	G2YXW6	BofuT4_P146330.1	FQ790360;CCD56464
CCD56476.1	347841904	347841904	similar to ER-derived vesicles protein ERV14 [Botrytis cinerea T4]	347841904		Similar to ER-derived vesicles protein ERV14	G2YXX8	BofuT4P110000004001	FQ790360;CCD56476
CCD56510.1	347841938	347841938	similar to ras-related protein rab-5a [Botrytis cinerea T4]	347841938		Similar to ras-related protein rab-5a	G2YY12	BofuT4P110000008001	FQ790360;CCD56510
CCD56519.1	347841947	347841947	hypothetical protein BofuT4P110000012001 [Botrytis cinerea T4]	347841947		Uncharacterized protein	G2YY21	BofuT4P110000012001	FQ790360;CCD56519
CCD56522.1	347841950	347841950	similar to 40S ribosomal protein S4 [Botrytis cinerea T4]	347841950		40S ribosomal protein S4	G2YY24	BofuT4_P146910.1	FQ790360;CCD56522
CCD56527.1	347841955	347841955	hypothetical protein BofuT4_P146960.1 [Botrytis cinerea T4]	347841955		Uncharacterized protein	G2YY29	BofuT4_P146960.1	FQ790360;CCD56527
CCD56535.1	347841963	347841963	similar to transport protein Sec61 subunit gamma [Botrytis cinerea T4]	347841963		Similar to transport protein Sec61 subunit gamma	G2YY37	BofuT4_P147040.1	FQ790360;CCD56535
CCD56546.1	347841974	347841974	BcRAC, Rac-like GTPase [Botrytis cinerea T4]	347841974		BcRAC, Rac-like GTPase	G2YY48	BofuT4_P147150.1	FQ790360;CCD56546
CCD56551.1	347841979	347841979	similar to membrane protein OPY2 [Botrytis cinerea T4]	347841979		Similar to membrane protein OPY2	G2YY53	BofuT4_P143590.1	FQ790361;CCD56551
CCD56557.1	347841985	347841985	similar to ketol-acid reductoisomerase [Botrytis cinerea T4]	347841985		Similar to ketol-acid reductoisomerase	G2YY59	BofuT4P106000003001	FQ790361;CCD56557
CCD56606.1	347842034	347842034	similar to protein rho1 [Botrytis cinerea T4]	347842034		Similar to protein rho1	G2YYA8	BofuT4P106000016001	FQ790361;CCD56606
CCD56609.1	347842037	347842037	hypothetical protein BofuT4P106000019001 [Botrytis cinerea T4]	347842037		Uncharacterized protein	G2YYB1	BofuT4P106000019001	FQ790361;CCD56609
CCD56715.1	347842143	347842143	similar to diphosphomevalonate decarboxylase [Botrytis cinerea T4]	347842143		Similar to diphosphomevalonate decarboxylase	G2YYL7	BofuT4_P145230.1	FQ790361;CCD56715
CCD56717.1	347842145	347842145	similar to argininosuccinate lyase [Botrytis cinerea T4]	347842145		Similar to argininosuccinate lyase	G2YYL9	BofuT4_P145250.1	FQ790361;CCD56717
CCD56790.1	347842218	347842218	similar to catechol 1,2-dioxygenase [Botrytis cinerea T4]	347842218		Similar to catechol 1,2-dioxygenase	G2YYU2	BofuT4P101000002001	FQ790362;CCD56790
CCD56814.1	347842242	347842242	similar to syntaxin 5 [Botrytis cinerea T4]	347842242		Similar to syntaxin 5	G2YYW6	BofuT4_P140760.1	FQ790362;CCD56814
CCD56823.1	347842251	347842251	BcPIO12, similar to aldo/keto reductase [Botrytis cinerea T4]	347842251		BcPIO12, similar to aldo/keto reductase	G2YYX5	BofuT4_P140850.1	FQ790362;CCD56823
CCD56854.1	347842282	347842282	similar to inositol monophosphatase [Botrytis cinerea T4]	347842282		Similar to inositol monophosphatase	G2YZ06	BofuT4_P141160.1	FQ790362;CCD56854
CCD56928.1	347842356	347842356	similar to kinesin heavy chain [Botrytis cinerea T4]	347842356		Kinesin-like protein	G2YZ80	BofuT4P101000035001	FQ790362;CCD56928
CCD56930.1	347842358	347842358	similar to acetyl-CoA acetyltransferase [Botrytis cinerea T4]	347842358		Similar to acetyl-CoA acetyltransferase	G2YZ82	BofuT4P101000037001	FQ790362;CCD56930
CCD56941.1	347842369	347842369	hypothetical protein BofuT4P101000038001 [Botrytis cinerea T4]	347842369		Uncharacterized protein	G2YZ93	BofuT4P101000038001	FQ790362;CCD56941
CCD56958.1	347842386	347842386	hypothetical protein BofuT4_P142200.1 [Botrytis cinerea T4]	347842386		Uncharacterized protein	G2YZB0	BofuT4_P142200.1	FQ790362;CCD56958
CCD56971.1	347842399	347842399	similar to NADH-ubiquinone oxidoreductase 49 kDa subunit [Botrytis cinerea T4]	347842399		Similar to NADH-ubiquinone oxidoreductase 49 kDa subunit	G2YZC3	BofuT4P101000042001	FQ790362;CCD56971
CCD56973.1	347842401	347842401	similar to NEDD8-activating enzyme E1 catalytic subunit [Botrytis cinerea T4]	347842401		Similar to NEDD8-activating enzyme E1 catalytic subunit	G2YZC5	BofuT4P101000043001	FQ790362;CCD56973
CCD57013.1	347842441	347842441	similar to 40S ribosomal protein S13 [Botrytis cinerea T4]	347842441		Similar to 40S ribosomal protein S13	G2YZG5	BofuT4P101000051001	FQ790362;CCD57013
CCD57036.1	347842464	347842464	hypothetical protein BofuT4_P142980.1 [Botrytis cinerea T4]	347842464		Uncharacterized protein	G2YZI8	BofuT4_P142980.1	FQ790362;CCD57036
CCD57050.1	347842478	347842478	hypothetical protein BofuT4P101000054001 [Botrytis cinerea T4]	347842478		Uncharacterized protein	G2YZK2	BofuT4P101000054001	FQ790362;CCD57050
CCD57065.1	347842493	347842493	similar to acetate non-utilizing protein 9 [Botrytis cinerea T4]	347842493		Similar to acetate non-utilizing protein 9	G2YZL7	BofuT4_P143270.1	FQ790362;CCD57065
CCD57071.1	347842499	347842499	similar to proteasome subunit beta type 7 precursor [Botrytis cinerea T4]	347842499		Proteasome subunit beta type	G2YZM3	BofuT4_P143330.1	FQ790362;CCD57071
CCD57084.1	347842512	347842512	hypothetical protein BofuT4P101000059001 [Botrytis cinerea T4]	347842512		Uncharacterized protein	G2YZN6	BofuT4P101000059001	FQ790362;CCD57084
AFP32897.1	399162275	399162275	mitogen-activated protein kinase kinase kinase BcOs4 [Botrytis cinerea]	399162275		Mitogen-activated protein kinase kinase kinase BcOs4	I7FWY1	BcOs4	JQ669455;AFP32897
AFQ90114.1	402694868	402694868	two-component osmosensing histidine-kinase, partial [Botrytis cinerea]	402694868		Two-component osmosensing histidine-kinase	J7K768	bos1	JX192625;AFQ90114
EMR80323.1	472235345	472235345	putative histone deacetylase complex protein [Botrytis cinerea BcDW1]	347839067	0	similar to transcriptional regulatory protein SIN3	G2YPU1	BofuT4_P136840.1	FQ790347; CCD53639
EMR80342.1	472235364	472235364	putative uba domain-containing protein ucp14 protein [Botrytis cinerea BcDW1]	472235364		Putative uba domain-containing protein ucp14 protein	M7UAF8	BcDW1_11039	KB708124;EMR80342
EMR80488.1	472235514	472235514	putative nucleoporin protein [Botrytis cinerea BcDW1]	347838819	0	similar to nucleoporin (Nup184)	G2YP43	BofuT4_P134360.1	FQ790347; CCD53391
EMR80516.1	472235542	472235542	putative formyltetrahydrofolate deformylase protein [Botrytis cinerea BcDW1]	472235542		Putative formyltetrahydrofolate deformylase protein	M7TAU8	BcDW1_10896	KB708120;EMR80516
EMR80573.1	472235601	472235601	putative major facilitator superfamily transporter protein [Botrytis cinerea BcDW1]	472235601		Putative major facilitator superfamily transporter protein	M7U1T5	BcDW1_10839	KB708118;EMR80573
EMR80588.1	472235617	472235617	putative 6-phosphogluconolactonase protein [Botrytis cinerea BcDW1]	347827125	0	similar to 6-phosphogluconolactonase	G2XPT4	BofuT4_P071180.1	FQ790250; CCD42822
EMR80735.1	472235777	472235777	putative rnb domain-containing protein [Botrytis cinerea BcDW1]	472235777		Putative rnb domain-containing protein	M7THB7	BcDW1_10627	KB708104;EMR80735
EMR80791.1	472235835	472235835	putative phosphoribosylformylglycinamidine synthase protein [Botrytis cinerea BcDW1]	472235835		Putative phosphoribosylformylglycinamidine synthase protein	M7TBL5	BcDW1_10586	KB708102;EMR80791
EMR80841.1	472235889	472235889	putative cytochrome c heme lyase protein [Botrytis cinerea BcDW1]	472235889		Putative cytochrome c heme lyase protein	M7TBQ4	BcDW1_10567	KB708098;EMR80841
EMR80893.1	472235945	472235945	putative cell lysis protein [Botrytis cinerea BcDW1]	472235945		Reticulon-like protein	M7U2P7	BcDW1_10503	KB708094;EMR80893
EMR80945.1	472235998	472235998	putative zinc-regulated transporter 1 protein [Botrytis cinerea BcDW1]	472235998		Putative zinc-regulated transporter 1 protein	M7THV3	BcDW1_10481	KB708093;EMR80945
EMR80954.1	472236008	472236008	putative malate dehydrogenase protein [Botrytis cinerea BcDW1]	347841473	0	similar to malate dehydrogenase	G2YWP7	BofuT4_P151770.1	FQ790358; CCD56045
EMR80972.1	472236026	472236026	putative carbohydrate-binding -like protein [Botrytis cinerea BcDW1]	472236026		Putative carbohydrate-binding-like protein	M7UC46	BcDW1_10423	KB708092;EMR80972
EMR80996.1	472236053	472236053	putative bag domain-containing protein [Botrytis cinerea BcDW1]	347839767	0	similar to Bcl-2-associated athanogene-1	G2YRU1	BofuT4_P130390.1	FQ790350; CCD54339
EMR81093.1	472236151	472236151	putative tat pathway signal sequence protein [Botrytis cinerea BcDW1]	472236151		Putative tat pathway signal sequence protein	M7U3A5	BcDW1_10283	KB708088;EMR81093
EMR81125.1	472236185	472236185	putative uroporphyrinogen decarboxylase protein [Botrytis cinerea BcDW1]	472236185		Uroporphyrinogen decarboxylase	M7TIC7	BcDW1_10245	KB708086;EMR81125
EMR81126.1	472236186	472236186	putative cytosine deaminase protein [Botrytis cinerea BcDW1]	347842502	2e-101	similar to cytosine deaminase	G2YZM6	BofuT4_P143360.1	FQ790362; CCD57074
EMR81291.1	472236354	472236354	putative yip1 domain-containing protein [Botrytis cinerea BcDW1]	347837871	1e-154	similar to Yip1 domain-containing protein	G2YLE5	BofuT4_P077360.1	FQ790343; CCD52443
EMR81324.1	472236387	472236387	putative nadh-ubiquinone oxidoreductase kda subunit protein [Botrytis cinerea BcDW1]	347829573	0	similar to NADH-ubiquinone oxidoreductase 299 kDa subunit	G2XXT3	BofuT4P38000001001	FQ790276; CCD45270
EMR81420.1	472236489	472236489	putative ubx domain protein [Botrytis cinerea BcDW1]	347826689	0	similar to UBX domain containing protein	G2XND0	BofuT4_P015140.1	FQ790245; CCD42386
EMR81479.1	472236548	472236548	putative 60s ribosomal protein l12 protein [Botrytis cinerea BcDW1]	347836426	2e-108	similar to 60S ribosomal protein l12	G2YGW4	BofuT4_P022660.1	FQ790332; CCD50998
EMR81533.1	472236605	472236605	putative woronin body major protein [Botrytis cinerea BcDW1]	472236605			M7U4I7					Bcin08g01110.1	M7U4I7	Bcin08g01110.1	100	3.8e-122	Bchex	Bchex	Protein of the Woronin body
EMR81542.1	472236614	472236614	putative serologically defined colon cancer antigen 1 protein [Botrytis cinerea BcDW1]	472236614		Putative serologically defined colon cancer antigen 1 protein	M7UDM3	BcDW1_9875	KB708074;EMR81542
EMR81730.1	472236808	472236808	putative phd finger containing protein phf1 protein [Botrytis cinerea BcDW1]	347841757	0	hypothetical protein BofuT4_P149390.1 [Botrytis cinerea T4]	G2YX91	BofuT4_P149390.1	FQ790359;CCD56329
EMR81784.1	472236862	472236862	putative translation initiation factor rli1 protein [Botrytis cinerea BcDW1]	347837699	0	similar to ATP-binding cassette sub-family E member 1	G2YKX3	BofuT4_P080660.1	FQ790341; CCD52271
EMR81853.1	472236933	472236933	putative nadh-ubiquinone oxidoreductase 78 kda mitochondrial precursor protein [Botrytis cinerea BcDW1]	472236933		Putative nadh-ubiquinone oxidoreductase 78 kDa mitochondrial protein	M7U5J2	BcDW1_9517	KB708066;EMR81853
EMR81922.1	472237005	472237005	putative quinone oxidoreductase protein [Botrytis cinerea BcDW1]	472237005		Putative quinone oxidoreductase protein	M7UEN4	BcDW1_9477	KB708063;EMR81922
EMR81923.1	472237006	472237006	putative udp-glucose 4-epimerase gal10 protein [Botrytis cinerea BcDW1]	472237006		Putative udp-glucose 4-epimerase gal10 protein	M7U5Q0	BcDW1_9478	KB708063;EMR81923
EMR81926.1	472237009	472237009	putative fad synthetase protein [Botrytis cinerea BcDW1]	472237009		Putative fad synthetase protein	M7TEL4	BcDW1_9481	KB708063;EMR81926
EMR81946.1	472237031	472237031	putative calcium calmodulin-dependent protein kinase protein [Botrytis cinerea BcDW1]	347838285	0	BcCMK1, calcium/calmodulin-dependent protein kinase	G2YMK9	BofuT4_P137810.1	FQ790345; CCD52857
EMR81956.1	472237041	472237041	putative f-actin capping protein beta subunit protein [Botrytis cinerea BcDW1]	472237041		Putative f-actin capping protein beta subunit protein	M7TEP3	BcDW1_9421	KB708061;EMR81956
EMR81958.1	472237043	472237043	putative vacuolar protein sorting-associated protein 33a protein [Botrytis cinerea BcDW1]	347838307	0	similar to vacuolar protein sorting-associated protein 33A	G2YMN1	BofuT4_P138030.1	FQ790345; CCD52879
EMR82002.1	472237088	472237088	putative glycosyltransferase family 20 protein [Botrytis cinerea BcDW1]	347830361	0	glycosyltransferase family 20 protein	G2Y093	BofuT4_P116080.1	FQ790281; CCD46058
EMR82015.1	472237104	472237104	putative dihydroorotate reductase protein [Botrytis cinerea BcDW1]	472237104		Putative dihydroorotate reductase protein	M7TKT1	BcDW1_9291	KB708057;EMR82015
EMR82102.1	472237191	472237191	putative amp-dependent synthetase ligase protein [Botrytis cinerea BcDW1]	472237191		Putative amp-dependent synthetase ligase protein	M7UF35	BcDW1_9378	KB708057;EMR82102
EMR82105.1	472237196	472237196	putative bud site selection protein [Botrytis cinerea BcDW1]	472237196		Putative bud site selection protein	M7TL11	BcDW1_9241	KB708055;EMR82105
EMR82136.1	472237227	472237227	putative glycoside hydrolase family 31 protein [Botrytis cinerea BcDW1]	347835718	0	glycoside hydrolase family 31 protein	G2YF83	BofuT4P143000001001	FQ790325; CCD50290
EMR82164.1	472237259	472237259	putative dihydrolipoyl dehydrogenase protein [Botrytis cinerea BcDW1]	347841222	0	similar to dihydrolipoyl dehydrogenase	G2YVZ6	BofuT4_P153560.1	FQ790357; CCD55794
EMR82168.1	472237263	472237263	putative rnp domain protein [Botrytis cinerea BcDW1]	472237263		Putative rnp domain protein	M7U6E9	BcDW1_9199	KB708051;EMR82168
EMR82216.1	472237314	472237314	putative ferric reductase like transmembrane component protein [Botrytis cinerea BcDW1]	347827607	0	similar to ferric reductase like transmembrane component	G2XRD6	BofuT4_P067120.1	FQ790256; CCD43304
EMR82283.1	472237384	472237384	putative 40s ribosomal protein s18 protein [Botrytis cinerea BcDW1]	472237384		Putative 40s ribosomal protein s18 protein	M7U6S6	BcDW1_9086	KB708045;EMR82283
EMR82350.1	472237455	472237455	putative cullin binding protein [Botrytis cinerea BcDW1]	347836718	0	similar to cullin binding protein CanA	G2YHV3	BofuT4_P015960.1	FQ790337; CCD51290
EMR82373.1	472237478	472237478	putative microsomal signal peptidase 12kda subunit protein [Botrytis cinerea BcDW1]	472237478		Putative microsomal signal peptidase 12kda subunit protein	M7U700	BcDW1_9047	KB708041;EMR82373
EMR82643.1	472237757	472237757	hypothetical protein BcDW1_8715 [Botrytis cinerea BcDW1]	347829885	0	similar to RhoGAP protein [Botrytis cinerea T4]	G2XYP5	BofuT4_P046000.1	FQ790278;CCD45582
EMR82672.1	472237788	472237788	hypothetical protein BcDW1_8687 [Botrytis cinerea BcDW1]	347839579	0	hypothetical protein BofuT4_P128510.1 [Botrytis cinerea T4]	G2YRA3	BofuT4_P128510.1	FQ790350;CCD54151
EMR82678.1	472237794	472237794	putative protein pbn1 protein [Botrytis cinerea BcDW1]	347839568	0	similar to protein pbn1	G2YR92	BofuT4_P128400.1	FQ790350; CCD54140
EMR82705.1	472237822	472237822	putative nicotianamine synthase 3 protein [Botrytis cinerea BcDW1]	472237822		Putative nicotianamine synthase 3 protein	M7TMT4	BcDW1_8636	KB708029;EMR82705
EMR82719.1	472237836	472237836	putative rnase iii domain protein [Botrytis cinerea BcDW1]	472237836		Putative rnase iii domain protein	M7TNM5	BcDW1_8650	KB708029;EMR82719
EMR82721.1	472237838	472237838	putative lccl domain-containing protein [Botrytis cinerea BcDW1]	472237838		Putative lccl domain-containing protein	M7TGS6	BcDW1_8653	KB708029;EMR82721
EMR82736.1	472237853	472237853	putative flocculation suppression protein [Botrytis cinerea BcDW1]	472237853		Putative flocculation suppression protein	M7TGW9	BcDW1_8668	KB708029;EMR82736
EMR82740.1	472237857	472237857	putative 26s protease regulatory subunit 8 protein [Botrytis cinerea BcDW1]	472237857		Putative 26s protease regulatory subunit 8 protein	M7TMZ0	BcDW1_8672	KB708029;EMR82740
EMR82809.1	472237930	472237930	putative cysteine synthase protein [Botrytis cinerea BcDW1]	347831573	0	similar to cysteine synthase (O-acetylserine (thiol)-lyase)	G2Y3N0	BofuT4_P004290.1	FQ790286; CCD47270
EMR82885.1	472238008	472238008	putative coatomer subunit protein [Botrytis cinerea BcDW1]	472238008		Coatomer subunit alpha	M7TNB7	BcDW1_8434	KB708023;EMR82885
EMR82886.1	472238009	472238009	putative udp-glucose:glycoprotein glucosyltransferase protein [Botrytis cinerea BcDW1]	347441565	0	glycosyltransferase family 24 protein	G2YB95	BofuT4_P102810.1	FQ790310; CCD34486
EMR82946.1	472238069	472238069	putative cral trio domain-containing protein [Botrytis cinerea BcDW1]	472238069		Putative cral trio domain-containing protein	M7THE1	BcDW1_8495	KB708023;EMR82946
EMR82947.1	472238070	472238070	putative dash complex component protein [Botrytis cinerea BcDW1]	472238070		Putative dash complex component protein	M7UHC9	BcDW1_8496	KB708023;EMR82947
EMR82949.1	472238072	472238072	putative aconitate hydratase protein [Botrytis cinerea BcDW1]	472238072		Putative aconitate hydratase protein	M7TP93	BcDW1_8498	KB708023;EMR82949
EMR82951.1	472238074	472238074	putative proteasome regulatory particle subunit protein [Botrytis cinerea BcDW1]	472238074		Putative proteasome regulatory particle subunit protein	M7THE7	BcDW1_8500	KB708023;EMR82951
EMR82952.1	472238075	472238075	putative nadh-ubiquinone oxidoreductase 39 kda protein [Botrytis cinerea BcDW1]	472238075		Putative nadh-ubiquinone oxidoreductase 39 kDa protein	M7UHD4	BcDW1_8501	KB708023;EMR82952
EMR83018.1	472238143	472238143	putative swi snf and rsc complex subunit ssr4 protein [Botrytis cinerea BcDW1]	472238143		Putative swi snf and rsc complex subunit ssr4 protein	M7U8Q6	BcDW1_8350	KB708021;EMR83018
EMR83204.1	472238335	472238335	putative rna splicing factor protein [Botrytis cinerea BcDW1]	472238335		Putative rna splicing factor protein	M7TQ20	BcDW1_8230	KB708015;EMR83204
EMR83363.1	472238502	472238502	putative hsp70 nucleotide exchange factor fes1 protein [Botrytis cinerea BcDW1]	472238502		Putative hsp70 nucleotide exchange factor fes1 protein	M7U9Q8	BcDW1_7990	KB708007;EMR83363
EMR83397.1	472238538	472238538	putative 3-hydroxybutyryl- dehydrogenase protein [Botrytis cinerea BcDW1]	472238538		Putative 3-hydroxybutyryl-dehydrogenase protein	M7UIN9	BcDW1_7941	KB708005;EMR83397
EMR83399.1	472238540	472238540	putative dead helicases superfamily protein [Botrytis cinerea BcDW1]	347829110	0	similar to DEAD helicases superfamily protein (Aquarius)	G2XWD7	BofuT4_P051560.1	FQ790272; CCD44807
EMR83527.1	472238673	472238673	putative wd repeat-containing protein [Botrytis cinerea BcDW1]	347833749	0	hypothetical protein BofuT4_P028160.1	G2YA69	BofuT4_P028160.1	FQ790302; CCD49446
EMR83535.1	472238683	472238683	putative isocitrate dehydrogenase protein [Botrytis cinerea BcDW1]	472238683		Isocitrate dehydrogenase [NADP]	M7TQ52	BcDW1_7801	KB707998;EMR83535
EMR83544.1	472238692	472238692	hypothetical protein BcDW1_7810 [Botrytis cinerea BcDW1]	472238692		Uncharacterized protein	M7TQX3	BcDW1_7810	KB707998;EMR83544
EMR83558.1	472238706	472238706	hypothetical protein BcDW1_7824 [Botrytis cinerea BcDW1]	347840501	0	hypothetical protein BofuT4_P158940.1	G2YTX5	BofuT4_P158940.1	FQ790353; CCD55073
EMR83605.1	472238757	472238757	putative ubiquitin-activating enzyme e1 1 protein [Botrytis cinerea BcDW1]	347839205	0	similar to ubiquitin-activating enzyme E1 1	G2YQ79	BofuT4_P133310.1	FQ790348; CCD53777
EMR83633.1	472238786	472238786	putative cell wall glucanase protein [Botrytis cinerea BcDW1]	472238786		Putative cell wall glucanase protein	M7UAE9	BcDW1_7718	KB707993;EMR83633
EMR83635.1	472238788	472238788	putative -beta-glucan synthase component gls1 protein [Botrytis cinerea BcDW1]	472238788		Putative-beta-glucan synthase component gls1 protein	M7TQE9	BcDW1_7720	KB707993;EMR83635
EMR83657.1	472238810	472238810	putative histone acetyltransferase spt10 protein [Botrytis cinerea BcDW1]	472238810		Putative histone acetyltransferase spt10 protein	M7UJC3	BcDW1_7742	KB707993;EMR83657
EMR83696.1	472238852	472238852	putative glyceraldehyde 3-phosphate dehydrogenase protein [Botrytis cinerea BcDW1]	347831678	0	hypothetical protein BofuT4_P005340.1	G2Y3Y5	BofuT4_P005340.1	FQ790286; CCD47375
EMR83715.1	472238874	472238874	putative ubiquitin specific peptidase 11 protein [Botrytis cinerea BcDW1]	347840834	0	similar to ubiquitin carboxyl-terminal hydrolase	G2YUV8	BofuT4_P158020.1	FQ790354; CCD55406
EMR83750.1	472238915	472238915	putative pentafunctional arom polypeptide protein [Botrytis cinerea BcDW1]	472238915		Pentafunctional AROM polypeptide	M7TR66	BcDW1_7592	KB707981;EMR83750
EMR83843.1	472239010	472239010	putative aldo-keto reductase putative protein [Botrytis cinerea BcDW1]	472239010		Uncharacterized protein	M7UB34	BcDW1_7584	KB707979;EMR83843
EMR83905.1	472239075	472239075	putative prolyl aminopeptidase protein [Botrytis cinerea BcDW1]	347832012	3e-91	similar to prolyl aminopeptidase	G2Y4W9	BofuT4_P036890.1	FQ790287; CCD47709
EMR83934.1	472239105	472239105	putative cytochrome b-c1 complex subunit 2 protein [Botrytis cinerea BcDW1]	472239105		Putative cytochrome b-c1 complex subunit 2 protein	M7TRY1	BcDW1_7458	KB707975;EMR83934
EMR83971.1	472239147	472239147	putative branched-chain-amino-acid aminotransferase protein [Botrytis cinerea BcDW1]	347834926	0	similar to branched-chain-amino-acid aminotransferase	G2YC57	BofuT4_P100080.1	FQ790314; CCD49498
EMR84024.1	472239202	472239202	putative gtp-binding protein [Botrytis cinerea BcDW1]	347835461	0	similar to GTP-binding protein	G2YE35	BofuT4P151000004001	FQ790322; CCD50033
EMR84032.1	472239210	472239210	putative zinc-binding oxidoreductase protein [Botrytis cinerea BcDW1]	347835480	0	similar to zinc-binding oxidoreductase CipB	G2YE54	BofuT4_P093240.1	FQ790322; CCD50052
EMR84070.1	472239249	472239249	putative 60s ribosomal protein l9 protein [Botrytis cinerea BcDW1]	472239249		Putative 60s ribosomal protein l9 protein	M7TS09	BcDW1_7292	KB707967;EMR84070
EMR84093.1	472239273	472239273	putative polarized growth protein [Botrytis cinerea BcDW1]	347833195	0	hypothetical protein BofuT4_P105500.1	G2Y8I5	BofuT4_P105500.1	FQ790299; CCD48892
EMR84245.1	472239433	472239433	putative transcription initiation factor iia small chain protein [Botrytis cinerea BcDW1]	347838088	2e-76	similar to transcription initiation factor IIA gamma chain	G2YM12	BofuT4P0000027001	FQ790344; CCD52660
EMR84257.1	472239445	472239445	putative mitochondrial import receptor subunit protein [Botrytis cinerea BcDW1]	507414581	1e-103	similar to mitochondrial import receptor subunit tom-20	G2YLZ5	BofuT4P0000018001	FQ790344; CCD52643
EMR84348.1	472239540	472239540	putative actin-related arp4 class protein [Botrytis cinerea BcDW1]	472239540		Putative actin-related arp4 class protein	M7UCI0	BcDW1_7027	KB707954;EMR84348
EMR84398.1	472239592	472239592	putative ferric-chelate reductase protein [Botrytis cinerea BcDW1]	347830038	0	similar to ferric-chelate reductase	G2XZ48	BofuT4_P047530.1	FQ790278; CCD45735
EMR84399.1	472239593	472239593	hypothetical protein BcDW1_6909 [Botrytis cinerea BcDW1]	347830039	8e-137	hypothetical protein BofuT4_P047540.1	G2XZ49	BofuT4_P047540.1	FQ790278; CCD45736
EMR84400.1	472239594	472239594	putative ctr copper transporter family protein [Botrytis cinerea BcDW1]	472239594		Putative ctr copper transporter family protein	M7TSX3	BcDW1_6910	KB707952;EMR84400
EMR84440.1	472239634	472239634	putative prenylated rab acceptor 1 protein [Botrytis cinerea BcDW1]	472239634		Putative prenylated rab acceptor 1 protein	M7TT09	BcDW1_6950	KB707952;EMR84440
EMR84459.1	472239653	472239653	putative gtp binding protein [Botrytis cinerea BcDW1]	472239653		Putative gtp binding protein	M7TTD8	BcDW1_6969	KB707952;EMR84459
EMR84475.1	472239669	472239669	hypothetical protein BcDW1_6985 [Botrytis cinerea BcDW1]	347830153	0	hypothetical protein BofuT4_P048680.1 [Botrytis cinerea T4]	G2XZG3	BofuT4_P048680.1	FQ790278;CCD45850
EMR84491.1	472239691	472239691	putative sam domain-containing protein [Botrytis cinerea BcDW1]	347828523	0	similar to polarized growth protein Boi2 [Botrytis cinerea T4]	G2XUQ0	BofuT4_P058000.1	FQ790270;CCD44220
EMR84559.1	472239762	472239762	putative rab5-like protein ypt51 protein [Botrytis cinerea BcDW1]	347827173	6e-170	similar to vacuolar sorting-associated protei	G2XPY2	BofuT4_P071660.1	FQ790250; CCD42870
EMR84587.1	472239790	472239790	putative multidrug resistance-associated protein 1 protein [Botrytis cinerea BcDW1]	347827225	0	similar to ABC transporter, partial sequence	G2XQ34	BofuT4_P072180.1	FQ790250; CCD42922
EMR84603.1	472239809	472239809	putative bis(5 -adenosyl)-triphosphatase protein [Botrytis cinerea BcDW1]	472239809		Putative bis(5-adenosyl)-triphosphatase protein	M7UD49	BcDW1_6737	KB707940;EMR84603
EMR84607.1	472239813	472239813	putative pyrimidine 5 -nucleotidase protein [Botrytis cinerea BcDW1]	347838464	4e-162	similar to pyrimidine 5'-nucleotidase	G2YN38	BofuT4_P139600.1	FQ790345; CCD53036
EMR84658.1	472239866	472239866	putative delta-aminolevulinic acid dehydratase protein [Botrytis cinerea BcDW1]	347441227	0	similar to delta-aminolevulinic acid dehydratase	G2YAA7	BofuT4_P104910.1	FQ790303; CCD34148
EMR84698.1	472239909	472239909	putative alpha beta protein [Botrytis cinerea BcDW1]	347840781	0	similar to prolyl oligopeptidase	G2YUQ5	BofuT4_P157490.1	FQ790354; CCD55353
EMR84714.1	472239925	472239925	putative not2 family protein [Botrytis cinerea BcDW1]	347840764	0	similar to NOT2 family protein	G2YUN8	BofuT4_P157320.1	FQ790354; CCD55336
EMR84792.1	472240009	472240009	putative cytochrome p450 protein [Botrytis cinerea BcDW1]	347836894	0	similar to cytochrome P450	G2YIC9	BofuT4_P017720.1	FQ790337; CCD51466
EMR84799.1	472240016	472240016	putative abhydrolase domain-containing protein [Botrytis cinerea BcDW1]	347836884	2e-156	similar to prolyl oligopeptidase	G2YIB9	BofuT4_P017620.1	FQ790337; CCD51456
EMR84952.1	472240173	472240173	putative glutamic acid-rich protein [Botrytis cinerea BcDW1]	472240173		Putative glutamic acid-rich protein	M7UMR5	BcDW1_6401	KB707925;EMR84952
EMR85004.1	472240226	472240226	putative xyloglucan-specific endo-beta glucanase precursor protein [Botrytis cinerea BcDW1]	347837249	1e-171	glycoside hydrolase family 12 protein	G2YJD4	BofuT4P10000097001	FQ790337; CCD51821
EMR85105.1	472240333	472240333	putative coronin-6 protein [Botrytis cinerea BcDW1]	347442091	0	Coronin	G2YJY3	BofuT4_P083340.1	FQ790339; CCD35012
EMR85206.1	472240435	472240435	putative 6-phosphofructokinase protein [Botrytis cinerea BcDW1]	472240435		ATP-dependent 6-phosphofructokinase	M7TNU5	BcDW1_6201	KB707917;EMR85206
EMR85221.1	472240450	472240450	putative yap-binding protein [Botrytis cinerea BcDW1]	472240450		Putative yap-binding protein	M7TNW3	BcDW1_6216	KB707917;EMR85221
EMR85288.1	472240520	472240520	putative non-ribosomal peptide synthase protein [Botrytis cinerea BcDW1]	347830371	0	similar to putative non-ribosomal peptide synthase	G2Y0A3	BofuT4_P116180.1	FQ790281; CCD46068
EMR85290.1	472240522	472240522	putative salicylate 1-monooxygenase protein [Botrytis cinerea BcDW1]	472240522		Putative salicylate 1-monooxygenase protein	M7TVI3	BcDW1_6080	KB707914;EMR85290
EMR85317.1	472240551	472240551	putative eukaryotic translation initiation factor subunit protein [Botrytis cinerea BcDW1]	472240551		Putative eukaryotic translation initiation factor subunit protein	M7UNR3	BcDW1_6059	KB707912;EMR85317
EMR85399.1	472240641	472240641	putative formate nitrite protein [Botrytis cinerea BcDW1]	472240641			M7TVY5					Bcin12g00360.1	M7TVY5	Bcin12g00360.1	100	0	-	-	-
EMR85498.1	472240747	472240747	putative cral trio domain-containing protein [Botrytis cinerea BcDW1]	472240747		Putative cral trio domain-containing protein	M7UFK0	BcDW1_5878	KB707897;EMR85498
EMR85509.1	472240758	472240758	putative vacuolar membrane pq loop repeat protein [Botrytis cinerea BcDW1]	347828100	0	similar to vacuolar membrane PQ loop repeat protein	G2XT83	BofuT4_P010450.1	FQ790265; CCD43797
EMR85524.1	472240775	472240775	putative importin alpha subunit protein [Botrytis cinerea BcDW1]	347826710	0	similar to importin alpha subunit	G2XNF1	BofuT4_P074900.1	FQ790246; CCD42407
EMR85559.1	472240810	472240810	putative dshct domain-containing protein [Botrytis cinerea BcDW1]	472240810		Putative dshct domain-containing protein	M7TWD4	BcDW1_5799	KB707895;EMR85559
EMR85591.1	472240842	472240842	putative nad-dependent 15-hydroxyprostaglandin dehydrogenase protein [Botrytis cinerea BcDW1]	347826819	0	similar to NAD-dependent 15-hydroxyprostaglandin dehydrogenase	G2XNR0	BofuT4_P075990.1	FQ790246; CCD42516
EMR85625.1	472240877	472240877	putative bar domain-containing protein [Botrytis cinerea BcDW1]	347828509	0	similar to reduced viability upon starvation protein	G2XUN6	BofuT4_P057860.1	FQ790270; CCD44206
EMR85688.1	472240942	472240942	putative isocitrate nad-dependent protein [Botrytis cinerea BcDW1]	507414592	0	similar to 3-phytase A	G2YMS9	BofuT4P90000019001	FQ790345; CCD52927
EMR85743.1	472241002	472241002	putative bar domain-containing protein [Botrytis cinerea BcDW1]	472241002		Putative bar domain-containing protein	M7UGB1	BcDW1_5613	KB707887;EMR85743
[truncated: 163 more rows]
