# Supplementary material for: Deciphering the Dynamics of Signaling Cascades and Virulence Factors of B. cinerea during Tomato Cell Wall Degradation
Source: Microorganisms. 2021 Aug 30;9(9):1837. doi: 10.3390/microorganisms9091837 (PMC8466851; doi:10.3390/microorganisms9091837)
Supplement: Supplementary file 1 [file microorganisms-09-01837-s001.zip › Supplementary Table S2.xlsx]

## Sheet: Sup. Table S2.A
Tags	GO ID	GO Name	GO Category	FDR	P-Value	Nr Test	Nr Reference	Non Annot Test	Non Annot Reference
[UNDER]	GO:0005622	intracellular	CELLULAR_COMPONENT	6.13881e-26	1.20748e-28	140	938	443	703
[UNDER]	GO:0005737	cytoplasm	CELLULAR_COMPONENT	1.06565e-17	4.19219e-20	97	735	486	906
[OVER]	GO:0016798	hydrolase activity, acting on glycosyl bonds	MOLECULAR_FUNCTION	1.50156e-13	1.1814e-15	94	32	489	1609
[UNDER]	GO:0043226	organelle	CELLULAR_COMPONENT	1.50156e-13	9.13757e-17	111	750	472	891
[UNDER]	GO:0043229	intracellular organelle	CELLULAR_COMPONENT	6.49157e-13	6.38431e-16	109	736	474	905
[OVER]	GO:0004553	hydrolase activity, hydrolyzing O-glycosyl compounds	MOLECULAR_FUNCTION	1.26848e-11	1.49702e-14	88	28	495	1613
[UNDER]	GO:0009987	cellular process	BIOLOGICAL_PROCESS	1.74503e-11	2.40268e-13	234	1099	349	542
[OVER]	GO:0005576	extracellular region	CELLULAR_COMPONENT	2.06757e-07	3.25345e-11	60	10	523	1631
[UNDER]	GO:1901576	organic substance biosynthetic process	BIOLOGICAL_PROCESS	5.37612e-08	9.51713e-11	42	433	541	1208
[OVER]	GO:0005975	carbohydrate metabolic process	BIOLOGICAL_PROCESS	2.07363e-06	4.48662e-10	111	71	472	1570
[UNDER]	GO:0009058	biosynthetic process	BIOLOGICAL_PROCESS	2.07363e-06	4.2872e-10	46	445	537	1196
[UNDER]	GO:0044249	cellular biosynthetic process	BIOLOGICAL_PROCESS	1.29093e-05	3.04704e-08	42	420	541	1221
[UNDER]	GO:0032991	protein-containing complex	CELLULAR_COMPONENT	3.78089e-06	9.66789e-09	48	442	535	1199
[UNDER]	GO:1901566	organonitrogen compound biosynthetic process	BIOLOGICAL_PROCESS	4.90187e-05	1.34985e-07	16	286	567	1355
[UNDER]	GO:0043227	membrane-bounded organelle	CELLULAR_COMPONENT	2.79167e-05	8.23664e-08	100	634	483	1007
[OVER]	GO:0000272	polysaccharide catabolic process	BIOLOGICAL_PROCESS	0.000158358	4.98372e-07	47	6	536	1635
[UNDER]	GO:0043231	intracellular membrane-bounded organelle	CELLULAR_COMPONENT	0.00397019	1.32756e-05	98	606	485	1035
[UNDER]	GO:0044237	cellular metabolic process	BIOLOGICAL_PROCESS	0.0057934	0.000205116	150	778	433	863
[OVER]	GO:0016052	carbohydrate catabolic process	BIOLOGICAL_PROCESS	11.1463	0.0041656	57	22	526	1619
[OVER]	GO:0005976	polysaccharide metabolic process	BIOLOGICAL_PROCESS	14.3307	0.0563757	52	17	531	1624
[UNDER]	GO:0006807	nitrogen compound metabolic process	BIOLOGICAL_PROCESS	5.47336	0.226083	119	645	464	996
[OVER]	GO:0030248	cellulose binding	MOLECULAR_FUNCTION	0.742558	0.0321327	28	0	555	1641
[UNDER]	GO:0110165	cellular anatomical entity	CELLULAR_COMPONENT	241.941	1.09454	306	1177	277	464
[OVER]	GO:0030247	polysaccharide binding	MOLECULAR_FUNCTION	321.967	0.155959	31	2	552	1639
[UNDER]	GO:0044271	cellular nitrogen compound biosynthetic process	BIOLOGICAL_PROCESS	321.967	1.58324	32	307	551	1334
[OVER]	GO:0030246	carbohydrate binding	MOLECULAR_FUNCTION	65.579	0.335376	40	9	543	1632
[OVER]	GO:0016787	hydrolase activity	MOLECULAR_FUNCTION	1594.8	0.846962	203	297	380	1344
[UNDER]	GO:1901564	organonitrogen compound metabolic process	BIOLOGICAL_PROCESS	428.214	0.235838	85	507	498	1134
[UNDER]	GO:0034641	cellular nitrogen compound metabolic process	BIOLOGICAL_PROCESS	429.809	24.517	66	435	517	1206
[UNDER]	GO:0044267	cellular protein metabolic process	BIOLOGICAL_PROCESS	11988.5	70.7428	37	314	546	1327
[UNDER]	GO:0009059	macromolecule biosynthetic process	BIOLOGICAL_PROCESS	61720.1	37.6342	29	262	554	1379
[UNDER]	GO:0010467	gene expression	BIOLOGICAL_PROCESS	1.13073e+06	711.709	39	303	544	1338
[UNDER]	GO:0034645	cellular macromolecule biosynthetic process	BIOLOGICAL_PROCESS	1.33574e+06	867.021	29	259	554	1382
[UNDER]	GO:0043604	amide biosynthetic process	BIOLOGICAL_PROCESS	3.06713e+06	20511.9	9	155	574	1486
[OVER]	GO:0009251	glucan catabolic process	BIOLOGICAL_PROCESS	406020	27951.8	25	3	558	1638
[UNDER]	GO:0006412	translation	BIOLOGICAL_PROCESS	653884	463.018	7	140	576	1501
[UNDER]	GO:0005829	cytosol	CELLULAR_COMPONENT	1.1829e+07	8608.82	17	192	566	1449
[UNDER]	GO:0043043	peptide biosynthetic process	BIOLOGICAL_PROCESS	1.29543e+07	9682.62	8	143	575	1498
[UNDER]	GO:0051641	cellular localization	BIOLOGICAL_PROCESS	2.54324e+07	19509.5	16	183	567	1458
[UNDER]	GO:0045184	establishment of protein localization	BIOLOGICAL_PROCESS	3.10494e+07	244291	8	140	575	1501
[UNDER]	GO:1901360	organic cyclic compound metabolic process	BIOLOGICAL_PROCESS	4.1673e+07	33607.3	53	340	530	1301
[UNDER]	GO:0015031	protein transport	BIOLOGICAL_PROCESS	4.57113e+06	377631	8	138	575	1503
[UNDER]	GO:0046483	heterocycle metabolic process	BIOLOGICAL_PROCESS	4.68866e+06	39656.2	50	327	533	1314
[UNDER]	GO:0006518	peptide metabolic process	BIOLOGICAL_PROCESS	786234	68045.4	11	152	572	1489
[UNDER]	GO:0043228	non-membrane-bounded organelle	CELLULAR_COMPONENT	9.50376e+06	87859.3	25	220	558	1421
[UNDER]	GO:0043232	intracellular non-membrane-bounded organelle	CELLULAR_COMPONENT	9.50376e+06	87859.3	25	220	558	1421
[UNDER]	GO:0033036	macromolecule localization	BIOLOGICAL_PROCESS	9.50376e+06	86834.5	13	163	570	1478
[UNDER]	GO:0043603	cellular amide metabolic process	BIOLOGICAL_PROCESS	2.54531e+07	240312	17	178	566	1463
[UNDER]	GO:0097159	organic cyclic compound binding	MOLECULAR_FUNCTION	2.66149e+08	256516	101	502	482	1139
[UNDER]	GO:1901363	heterocyclic compound binding	MOLECULAR_FUNCTION	3.59752e+07	353808	101	499	482	1142
[UNDER]	GO:0012505	endomembrane system	CELLULAR_COMPONENT	3.63067e+07	3.6421e+06	17	176	566	1465
[UNDER]	GO:0006725	cellular aromatic compound metabolic process	BIOLOGICAL_PROCESS	4.47696e+07	4.60949e+06	52	323	531	1318
[UNDER]	GO:0003723	RNA binding	MOLECULAR_FUNCTION	4.47696e+07	466716	13	156	570	1485
[UNDER]	GO:0006886	intracellular protein transport	BIOLOGICAL_PROCESS	4.70513e+06	508941	6	116	577	1525
[UNDER]	GO:0015833	peptide transport	BIOLOGICAL_PROCESS	4.70513e+06	509013	10	139	573	1502
[UNDER]	GO:0042886	amide transport	BIOLOGICAL_PROCESS	4.77172e+08	525602	10	140	573	1501
[UNDER]	GO:0051649	establishment of localization in cell	BIOLOGICAL_PROCESS	9.49472e+07	1.06451e+06	13	152	570	1489
[UNDER]	GO:0008104	protein localization	BIOLOGICAL_PROCESS	9.69245e+07	1.10575e+06	13	153	570	1488
[UNDER]	GO:0031090	organelle membrane	CELLULAR_COMPONENT	1.56084e+09	1.81136e+07	18	174	565	1467
[UNDER]	GO:0016740	transferase activity	MOLECULAR_FUNCTION	1.73924e+09	2.0533e+07	45	289	538	1352
[UNDER]	GO:0044281	small molecule metabolic process	BIOLOGICAL_PROCESS	1.73924e+09	2.08681e+07	32	235	551	1406
[UNDER]	GO:0003676	nucleic acid binding	MOLECULAR_FUNCTION	2.12991e+09	2.59745e+07	30	227	553	1414
[UNDER]	GO:0046907	intracellular transport	BIOLOGICAL_PROCESS	4.58162e+09	5.67746e+06	13	146	570	1495
[UNDER]	GO:0005739	mitochondrion	CELLULAR_COMPONENT	4.78385e+08	6.02216e+06	17	165	566	1476
[OVER]	GO:0044264	cellular polysaccharide metabolic process	BIOLOGICAL_PROCESS	4.89053e+08	6.25264e+07	28	12	555	1629
[UNDER]	GO:0043436	oxoacid metabolic process	BIOLOGICAL_PROCESS	5.07934e+08	6.59395e+06	10	129	573	1512
[UNDER]	GO:0006139	nucleobase-containing compound metabolic process	BIOLOGICAL_PROCESS	6.13459e+07	8.08453e+06	49	297	534	1344
[UNDER]	GO:0019752	carboxylic acid metabolic process	BIOLOGICAL_PROCESS	7.5536e+08	1.01032e+08	10	127	573	1514
[OVER]	GO:0008643	carbohydrate transport	BIOLOGICAL_PROCESS	7.92406e+08	1.07545e+08	17	2	566	1639
[UNDER]	GO:0070727	cellular macromolecule localization	BIOLOGICAL_PROCESS	8.64093e+08	1.18974e+07	12	137	571	1504
[OVER]	GO:0044042	glucan metabolic process	BIOLOGICAL_PROCESS	1.05266e+10	1.49079e+07	28	13	555	1628
[UNDER]	GO:0019538	protein metabolic process	BIOLOGICAL_PROCESS	1.05266e+10	1.47767e+08	62	342	521	1299
[UNDER]	GO:0034613	cellular protein localization	BIOLOGICAL_PROCESS	1.23583e+10	1.79881e+08	12	135	571	1506
[UNDER]	GO:1901362	organic cyclic compound biosynthetic process	BIOLOGICAL_PROCESS	1.23583e+10	1.79321e+08	25	195	558	1446
[UNDER]	GO:0071705	nitrogen compound transport	BIOLOGICAL_PROCESS	1.33406e+10	1.96803e+08	16	155	567	1486
[UNDER]	GO:0035639	purine ribonucleoside triphosphate binding	MOLECULAR_FUNCTION	1.42204e+09	2.12579e+08	27	203	556	1438
[UNDER]	GO:0044283	small molecule biosynthetic process	BIOLOGICAL_PROCESS	1.49752e+10	2.26808e+08	5	97	578	1544
[UNDER]	GO:0044085	cellular component biogenesis	BIOLOGICAL_PROCESS	1.54905e+10	2.41409e+08	21	176	562	1465
[OVER]	GO:0051275	beta-glucan catabolic process	BIOLOGICAL_PROCESS	1.54905e+10	2.49847e+08	13	0	570	1641
[OVER]	GO:0030243	cellulose metabolic process	BIOLOGICAL_PROCESS	1.54905e+10	2.49847e+08	13	0	570	1641
[OVER]	GO:0030245	cellulose catabolic process	BIOLOGICAL_PROCESS	1.54905e+10	2.49847e+08	13	0	570	1641
[OVER]	GO:0044247	cellular polysaccharide catabolic process	BIOLOGICAL_PROCESS	1.54905e+10	2.49847e+08	13	0	570	1641
[UNDER]	GO:0005840	ribosome	CELLULAR_COMPONENT	2.55653e+09	4.17372e+07	3	82	580	1559
[UNDER]	GO:0017076	purine nucleotide binding	MOLECULAR_FUNCTION	3.03196e+09	5.00953e+07	29	208	554	1433
[OVER]	GO:0015926	glucosidase activity	MOLECULAR_FUNCTION	4.14982e+10	6.93814e+07	23	9	560	1632
[UNDER]	GO:0032555	purine ribonucleotide binding	MOLECULAR_FUNCTION	4.23028e+09	7.15586e+07	29	205	554	1436
[OVER]	GO:0008422	beta-glucosidase activity	MOLECULAR_FUNCTION	4.44685e+09	7.60968e+07	19	5	564	1636
[UNDER]	GO:0071840	cellular component organization or biogenesis	BIOLOGICAL_PROCESS	4.65996e+09	8.06603e+07	56	310	527	1331
[UNDER]	GO:0005198	structural molecule activity	MOLECULAR_FUNCTION	4.68333e+09	8.1986e+07	5	91	578	1550
[UNDER]	GO:0006082	organic acid metabolic process	BIOLOGICAL_PROCESS	5.13193e+09	9.08484e+07	12	129	571	1512
[UNDER]	GO:0070013	intracellular organelle lumen	CELLULAR_COMPONENT	7.59716e+09	1.38972e+09	14	136	569	1505
[UNDER]	GO:0043233	organelle lumen	CELLULAR_COMPONENT	7.59716e+09	1.38972e+09	14	136	569	1505
[UNDER]	GO:0031974	membrane-enclosed lumen	CELLULAR_COMPONENT	7.59716e+09	1.38972e+09	14	136	569	1505
[UNDER]	GO:0018130	heterocycle biosynthetic process	BIOLOGICAL_PROCESS	9.12551e+09	1.68725e+09	24	180	559	1461
[UNDER]	GO:0019438	aromatic compound biosynthetic process	BIOLOGICAL_PROCESS	9.95898e+09	1.86094e+09	23	175	560	1466
[UNDER]	GO:0022607	cellular component assembly	BIOLOGICAL_PROCESS	1.08896e+11	2.05626e+08	12	126	571	1515
[OVER]	GO:0044275	cellular carbohydrate catabolic process	BIOLOGICAL_PROCESS	1.13398e+11	2.16357e+09	17	4	566	1637
[UNDER]	GO:0044260	cellular macromolecule metabolic process	BIOLOGICAL_PROCESS	1.35367e+10	2.60935e+07	88	415	495	1226
[UNDER]	GO:0032553	ribonucleotide binding	MOLECULAR_FUNCTION	1.37882e+10	2.68496e+09	32	211	551	1430
[UNDER]	GO:1902494	catalytic complex	CELLULAR_COMPONENT	1.51215e+11	2.97433e+08	12	123	571	1518
[UNDER]	GO:0065007	biological regulation	BIOLOGICAL_PROCESS	1.63492e+11	3.24796e+09	55	297	528	1344
[UNDER]	GO:0006996	organelle organization	BIOLOGICAL_PROCESS	1.72675e+11	3.46437e+09	30	202	553	1439
[UNDER]	GO:0003735	structural constituent of ribosome	MOLECULAR_FUNCTION	2.00823e+11	4.06859e+08	2	67	581	1574
[OVER]	GO:0015295	solute:proton symporter activity	MOLECULAR_FUNCTION	2.14023e+10	4.46233e+09	14	2	569	1639
[OVER]	GO:0015294	solute:cation symporter activity	MOLECULAR_FUNCTION	2.14023e+10	4.46233e+09	14	2	569	1639
[OVER]	GO:0015293	symporter activity	MOLECULAR_FUNCTION	2.14023e+10	4.46233e+09	14	2	569	1639
[UNDER]	GO:1990904	ribonucleoprotein complex	CELLULAR_COMPONENT	3.00876e+09	6.33236e+08	11	115	572	1526
[UNDER]	GO:0016043	cellular component organization	BIOLOGICAL_PROCESS	4.21892e+10	8.9623e+08	49	269	534	1372
[UNDER]	GO:0006520	cellular amino acid metabolic process	BIOLOGICAL_PROCESS	5.52763e+11	1.18511e+10	5	82	578	1559
[UNDER]	GO:0097367	carbohydrate derivative binding	MOLECULAR_FUNCTION	5.79501e+10	1.25384e+09	35	215	548	1426
[UNDER]	GO:0005634	nucleus	CELLULAR_COMPONENT	6.03521e+10	1.31768e+10	57	297	526	1344
[UNDER]	GO:0005524	ATP binding	MOLECULAR_FUNCTION	6.78948e+10	1.49572e+10	23	165	560	1476
[UNDER]	GO:0044391	ribosomal subunit	CELLULAR_COMPONENT	1.10834e+12	2.46347e+08	2	59	581	1582
[UNDER]	GO:0019637	organophosphate metabolic process	BIOLOGICAL_PROCESS	1.31782e+12	2.95499e+10	13	118	570	1523
[UNDER]	GO:0030554	adenyl nucleotide binding	MOLECULAR_FUNCTION	1.47474e+12	3.33586e+08	25	170	558	1471
[OVER]	GO:0005351	carbohydrate:proton symporter activity	MOLECULAR_FUNCTION	1.47733e+12	3.42889e+09	11	1	572	1640
[OVER]	GO:0005402	carbohydrate:cation symporter activity	MOLECULAR_FUNCTION	1.47733e+12	3.42889e+09	11	1	572	1640
[OVER]	GO:0015144	carbohydrate transmembrane transporter activity	MOLECULAR_FUNCTION	1.47733e+12	3.42889e+09	11	1	572	1640
[UNDER]	GO:0005515	protein binding	MOLECULAR_FUNCTION	1.57925e+12	3.69652e+10	27	178	556	1463
[UNDER]	GO:0016053	organic acid biosynthetic process	BIOLOGICAL_PROCESS	1.62618e+10	3.87033e+09	2	58	581	1583
[UNDER]	GO:0046394	carboxylic acid biosynthetic process	BIOLOGICAL_PROCESS	1.62618e+10	3.87033e+09	2	58	581	1583
[UNDER]	GO:1901137	carbohydrate derivative biosynthetic process	BIOLOGICAL_PROCESS	1.70842e+12	4.09966e+09	5	76	578	1565
[UNDER]	GO:0032559	adenyl ribonucleotide binding	MOLECULAR_FUNCTION	1.91393e+12	4.63048e+09	25	167	558	1474
[OVER]	GO:0034219	carbohydrate transmembrane transport	BIOLOGICAL_PROCESS	2.03071e+12	5.11273e+10	12	2	571	1639
[OVER]	GO:1904659	glucose transmembrane transport	BIOLOGICAL_PROCESS	2.03071e+12	5.11273e+10	12	2	571	1639
[OVER]	GO:0046323	glucose import	BIOLOGICAL_PROCESS	2.03071e+12	5.11273e+10	12	2	571	1639
[OVER]	GO:0008645	hexose transmembrane transport	BIOLOGICAL_PROCESS	2.03071e+12	5.11273e+10	12	2	571	1639
[OVER]	GO:0015749	monosaccharide transmembrane transport	BIOLOGICAL_PROCESS	2.03071e+12	5.11273e+10	12	2	571	1639
[OVER]	GO:0016998	cell wall macromolecule catabolic process	BIOLOGICAL_PROCESS	2.18352e+11	5.58334e+10	9	0	574	1641
[OVER]	GO:0015925	galactosidase activity	MOLECULAR_FUNCTION	2.18352e+11	5.58334e+10	9	0	574	1641
[OVER]	GO:0051273	beta-glucan metabolic process	BIOLOGICAL_PROCESS	2.51942e+12	6.49183e+09	15	5	568	1636
[OVER]	GO:0006073	cellular glucan metabolic process	BIOLOGICAL_PROCESS	2.81356e+11	7.30508e+09	20	11	563	1630
[UNDER]	GO:0006793	phosphorus metabolic process	BIOLOGICAL_PROCESS	4.07409e+11	1.0658e+11	39	217	544	1424
[UNDER]	GO:0034654	nucleobase-containing compound biosynthetic process	BIOLOGICAL_PROCESS	4.2601e+12	1.12284e+11	23	154	560	1487
[UNDER]	GO:0043933	protein-containing complex subunit organization	BIOLOGICAL_PROCESS	5.10765e+11	1.37637e+11	11	102	572	1539
[UNDER]	GO:0031975	envelope	CELLULAR_COMPONENT	5.10765e+11	1.3758e+11	10	97	573	1544
[UNDER]	GO:0031967	organelle envelope	CELLULAR_COMPONENT	5.10765e+11	1.3758e+11	10	97	573	1544
[UNDER]	GO:0072594	establishment of protein localization to organelle	BIOLOGICAL_PROCESS	5.30531e+11	1.44007e+11	3	59	580	1582
[UNDER]	GO:0006457	protein folding	BIOLOGICAL_PROCESS	5.76833e+11	1.5771e+11	0	38	583	1603
[UNDER]	GO:0006796	phosphate-containing compound metabolic process	BIOLOGICAL_PROCESS	6.02182e+11	1.65825e+10	38	211	545	1430
[UNDER]	GO:1990234	transferase complex	CELLULAR_COMPONENT	6.71628e+11	1.8627e+11	4	64	579	1577
[UNDER]	GO:0055086	nucleobase-containing small molecule metabolic process	BIOLOGICAL_PROCESS	7.25748e+11	2.02707e+11	9	91	574	1550
[OVER]	GO:0097599	xylanase activity	MOLECULAR_FUNCTION	7.29307e+11	2.15177e+10	8	0	575	1641
[OVER]	GO:0045488	pectin metabolic process	BIOLOGICAL_PROCESS	7.29307e+11	2.15177e+10	8	0	575	1641
[OVER]	GO:0045493	xylan catabolic process	BIOLOGICAL_PROCESS	7.29307e+11	2.15177e+10	8	0	575	1641
[OVER]	GO:0045490	pectin catabolic process	BIOLOGICAL_PROCESS	7.29307e+11	2.15177e+10	8	0	575	1641
[OVER]	GO:0045491	xylan metabolic process	BIOLOGICAL_PROCESS	7.29307e+11	2.15177e+10	8	0	575	1641
[OVER]	GO:0010410	hemicellulose metabolic process	BIOLOGICAL_PROCESS	7.29307e+11	2.15177e+10	8	0	575	1641
[OVER]	GO:0010393	galacturonan metabolic process	BIOLOGICAL_PROCESS	7.29307e+11	2.15177e+10	8	0	575	1641
[OVER]	GO:0044347	cell wall polysaccharide catabolic process	BIOLOGICAL_PROCESS	7.29307e+11	2.15177e+10	8	0	575	1641
[UNDER]	GO:0005783	endoplasmic reticulum	CELLULAR_COMPONENT	7.48393e+11	2.2228e+11	5	69	578	1572
[UNDER]	GO:1901135	carbohydrate derivative metabolic process	BIOLOGICAL_PROCESS	8.93635e+11	2.67176e+11	13	108	570	1533
[UNDER]	GO:0005488	binding	MOLECULAR_FUNCTION	9.31519e+11	2.80335e+11	208	749	375	892
[OVER]	GO:0044262	cellular carbohydrate metabolic process	BIOLOGICAL_PROCESS	9.36627e+11	2.83715e+11	32	31	551	1610
[UNDER]	GO:0016070	RNA metabolic process	BIOLOGICAL_PROCESS	0.0011509633622744878	3.50903e+10	33	187	550	1454
[UNDER]	GO:1901605	alpha-amino acid metabolic process	BIOLOGICAL_PROCESS	0.0011518098597555297	3.53427e+10	3	57	580	1584
[OVER]	GO:0015291	secondary active transmembrane transporter activity	MOLECULAR_FUNCTION	0.0011755951016743753	3.63038e+09	19	12	564	1629
[UNDER]	GO:0005740	mitochondrial envelope	CELLULAR_COMPONENT	0.0012115799502658083	3.78917e+10	6	73	577	1568
[UNDER]	GO:0009117	nucleotide metabolic process	BIOLOGICAL_PROCESS	0.0012115799502658083	3.78917e+10	6	73	577	1568
[UNDER]	GO:0051179	localization	BIOLOGICAL_PROCESS	0.0013269868750784917	4.1958e+10	69	315	514	1326
[UNDER]	GO:0090407	organophosphate biosynthetic process	BIOLOGICAL_PROCESS	0.0013269868750784917	4.2023e+10	8	82	575	1559
[UNDER]	GO:0050789	regulation of biological process	BIOLOGICAL_PROCESS	0.0018625443799543243	5.93968e+10	49	243	534	1398
[UNDER]	GO:0022626	cytosolic ribosome	CELLULAR_COMPONENT	0.0018625443799543243	5.97157e+10	2	48	581	1593
[UNDER]	GO:0006605	protein targeting	BIOLOGICAL_PROCESS	0.0018985363676547625	6.12431e+09	1	42	582	1599
[OVER]	GO:0102483	scopolin beta-glucosidase activity	MOLECULAR_FUNCTION	0.0025518832486691426	8.28208e+10	7	0	576	1641
[UNDER]	GO:0090304	nucleic acid metabolic process	BIOLOGICAL_PROCESS	0.002651463112776951	8.65741e+10	40	208	543	1433
[UNDER]	GO:0016192	vesicle-mediated transport	BIOLOGICAL_PROCESS	0.0026977258516973643	8.86153e+10	10	88	573	1553
[UNDER]	GO:0033365	protein localization to organelle	BIOLOGICAL_PROCESS	0.00378677412401724	1.25133e+11	6	67	577	1574
[UNDER]	GO:0007005	mitochondrion organization	BIOLOGICAL_PROCESS	0.003796447049855839	1.262e+11	3	51	580	1590
[UNDER]	GO:0006753	nucleoside phosphate metabolic process	BIOLOGICAL_PROCESS	0.003966438848101219	1.32631e+12	7	73	576	1568
[UNDER]	GO:0036094	small molecule binding	MOLECULAR_FUNCTION	0.003980775469986037	1.33893e+11	65	292	518	1349
[OVER]	GO:0003824	catalytic activity	MOLECULAR_FUNCTION	0.0040163742897218095	1.3588e+11	348	829	235	812
[OVER]	GO:0004650	polygalacturonase activity	MOLECULAR_FUNCTION	0.004378489032907998	1.48993e+12	8	1	575	1640
[UNDER]	GO:0042175	nuclear outer membrane-endoplasmic reticulum membrane network	CELLULAR_COMPONENT	0.004446884342534156	1.52195e+12	4	56	579	1585
[UNDER]	GO:1901607	alpha-amino acid biosynthetic process	BIOLOGICAL_PROCESS	0.004709822968051836	1.6212e+11	1	39	582	1602
[UNDER]	GO:0098588	bounding membrane of organelle	CELLULAR_COMPONENT	0.005549531727397092	1.92116e+12	8	75	575	1566
[UNDER]	GO:0043632	modification-dependent macromolecule catabolic process	BIOLOGICAL_PROCESS	0.0056072158840334	1.95216e+11	3	50	580	1591
[OVER]	GO:1901575	organic substance catabolic process	BIOLOGICAL_PROCESS	0.00612404549295822	2.14414e+11	86	149	497	1492
[UNDER]	GO:0050794	regulation of cellular process	BIOLOGICAL_PROCESS	0.0064673687693917875	2.28158e+12	47	226	536	1415
[UNDER]	GO:0008652	cellular amino acid biosynthetic process	BIOLOGICAL_PROCESS	0.0064673687693917875	2.28978e+11	2	43	581	1598
[UNDER]	GO:0005789	endoplasmic reticulum membrane	CELLULAR_COMPONENT	0.006521816018691777	2.32189e+12	4	54	579	1587
[UNDER]	GO:0072521	purine-containing compound metabolic process	BIOLOGICAL_PROCESS	0.0071737378480889215	2.5681e+11	5	59	578	1582
[UNDER]	GO:0098796	membrane protein complex	CELLULAR_COMPONENT	0.007249828313157806	2.6096e+11	10	83	573	1558
[OVER]	GO:0052689	carboxylic ester hydrolase activity	MOLECULAR_FUNCTION	0.0074284737373036	2.68851e+12	16	11	567	1630
[UNDER]	GO:0031966	mitochondrial membrane	CELLULAR_COMPONENT	0.0077226988189205426	2.81019e+12	6	65	577	1576
[UNDER]	GO:0019941	modification-dependent protein catabolic process	BIOLOGICAL_PROCESS	0.00806325381115534	2.96583e+11	3	48	580	1593
[UNDER]	GO:0006511	ubiquitin-dependent protein catabolic process	BIOLOGICAL_PROCESS	0.00806325381115534	2.96583e+11	3	48	580	1593
[OVER]	GO:0046556	alpha-L-arabinofuranosidase activity	MOLECULAR_FUNCTION	0.008518769611530922	3.18365e+12	6	0	577	1641
[OVER]	GO:0031176	endo-1,4-beta-xylanase activity	MOLECULAR_FUNCTION	0.008518769611530922	3.18365e+12	6	0	577	1641
[OVER]	GO:0030599	pectinesterase activity	MOLECULAR_FUNCTION	0.008518769611530922	3.18365e+12	6	0	577	1641
[UNDER]	GO:0051234	establishment of localization	BIOLOGICAL_PROCESS	0.00866057219215958	3.25368e+11	68	296	515	1345
[OVER]	GO:0009057	macromolecule catabolic process	BIOLOGICAL_PROCESS	0.008906698526548618	3.36366e+11	59	91	524	1550
[OVER]	GO:0008238	exopeptidase activity	MOLECULAR_FUNCTION	0.009105310150303341	3.45658e+12	17	12	566	1629
[UNDER]	GO:0065003	protein-containing complex assembly	BIOLOGICAL_PROCESS	0.009180020555921231	3.503e+11	11	86	572	1555
[UNDER]	GO:0005759	mitochondrial matrix	CELLULAR_COMPONENT	0.009968039928341122	3.8233e+12	1	35	582	1606
Supplementary Table S2.A. Single Enrichment Analysis (SEA). SEA analysis of GlU (reference) or TCW (test) was performed using a two tailed Fisher's Exact test, using a threshold FDR<0.01. All levels of GO categories are showed[OVER]: category overexpressed in TCW and underexpressed in GLU; [UNDER]: category underexpressed in TCW and overexpressed in GLU.

## Sheet: Sup. Table S2.B
Tags	GO ID	GO Name	GO Category	FDR	P-Value	Nr Test	Nr Reference	Non Annot Test	Non Annot Reference
[OVER]	GO:0005576	extracellular region	CELLULAR_COMPONENT	2.06757e-07	3.25345e-11	60	10	523	1631
[OVER]	GO:0030248	cellulose binding	MOLECULAR_FUNCTION	0.742558	0.0321327	28	0	555	1641
[UNDER]	GO:0006412	translation	BIOLOGICAL_PROCESS	653884	463.018	7	140	576	1501
[UNDER]	GO:0003723	RNA binding	MOLECULAR_FUNCTION	4.47696e+07	466716	13	156	570	1485
[UNDER]	GO:0016740	transferase activity	MOLECULAR_FUNCTION	1.73924e+09	2.0533e+07	45	289	538	1352
[OVER]	GO:0030245	cellulose catabolic process	BIOLOGICAL_PROCESS	1.54905e+10	2.49847e+08	13	0	570	1641
[OVER]	GO:0008422	beta-glucosidase activity	MOLECULAR_FUNCTION	4.44685e+09	7.60968e+07	19	5	564	1636
[UNDER]	GO:0003735	structural constituent of ribosome	MOLECULAR_FUNCTION	2.00823e+11	4.06859e+08	2	67	581	1574
[UNDER]	GO:0005634	nucleus	CELLULAR_COMPONENT	6.03521e+10	1.31768e+10	57	297	526	1344
[UNDER]	GO:0005524	ATP binding	MOLECULAR_FUNCTION	6.78948e+10	1.49572e+10	23	165	560	1476
[UNDER]	GO:0044391	ribosomal subunit	CELLULAR_COMPONENT	1.10834e+12	2.46347e+08	2	59	581	1582
[OVER]	GO:0005351	carbohydrate:proton symporter activity	MOLECULAR_FUNCTION	1.47733e+12	3.42889e+09	11	1	572	1640
[UNDER]	GO:0005515	protein binding	MOLECULAR_FUNCTION	1.57925e+12	3.69652e+10	27	178	556	1463
[UNDER]	GO:1901137	carbohydrate derivative biosynthetic process	BIOLOGICAL_PROCESS	1.70842e+12	4.09966e+09	5	76	578	1565
[OVER]	GO:0046323	glucose import	BIOLOGICAL_PROCESS	2.03071e+12	5.11273e+10	12	2	571	1639
[OVER]	GO:0015925	galactosidase activity	MOLECULAR_FUNCTION	2.18352e+11	5.58334e+10	9	0	574	1641
[UNDER]	GO:0034654	nucleobase-containing compound biosynthetic process	BIOLOGICAL_PROCESS	4.2601e+12	1.12284e+11	23	154	560	1487
[UNDER]	GO:0072594	establishment of protein localization to organelle	BIOLOGICAL_PROCESS	5.30531e+11	1.44007e+11	3	59	580	1582
[UNDER]	GO:0006457	protein folding	BIOLOGICAL_PROCESS	5.76833e+11	1.5771e+11	0	38	583	1603
[UNDER]	GO:1990234	transferase complex	CELLULAR_COMPONENT	6.71628e+11	1.8627e+11	4	64	579	1577
[OVER]	GO:0045493	xylan catabolic process	BIOLOGICAL_PROCESS	7.29307e+11	2.15177e+10	8	0	575	1641
[OVER]	GO:0045490	pectin catabolic process	BIOLOGICAL_PROCESS	7.29307e+11	2.15177e+10	8	0	575	1641
[UNDER]	GO:0005783	endoplasmic reticulum	CELLULAR_COMPONENT	7.48393e+11	2.2228e+11	5	69	578	1572
[UNDER]	GO:0016070	RNA metabolic process	BIOLOGICAL_PROCESS	0.0011509633622744878	3.50903e+10	33	187	550	1454
[UNDER]	GO:0009117	nucleotide metabolic process	BIOLOGICAL_PROCESS	0.0012115799502658083	3.78917e+10	6	73	577	1568
[UNDER]	GO:0090407	organophosphate biosynthetic process	BIOLOGICAL_PROCESS	0.0013269868750784917	4.2023e+10	8	82	575	1559
[UNDER]	GO:0022626	cytosolic ribosome	CELLULAR_COMPONENT	0.0018625443799543243	5.97157e+10	2	48	581	1593
[UNDER]	GO:0006605	protein targeting	BIOLOGICAL_PROCESS	0.0018985363676547625	6.12431e+09	1	42	582	1599
[OVER]	GO:0102483	scopolin beta-glucosidase activity	MOLECULAR_FUNCTION	0.0025518832486691426	8.28208e+10	7	0	576	1641
[UNDER]	GO:0016192	vesicle-mediated transport	BIOLOGICAL_PROCESS	0.0026977258516973643	8.86153e+10	10	88	573	1553
[UNDER]	GO:0007005	mitochondrion organization	BIOLOGICAL_PROCESS	0.003796447049855839	1.262e+11	3	51	580	1590
[OVER]	GO:0004650	polygalacturonase activity	MOLECULAR_FUNCTION	0.004378489032907998	1.48993e+12	8	1	575	1640
[UNDER]	GO:1901607	alpha-amino acid biosynthetic process	BIOLOGICAL_PROCESS	0.004709822968051836	1.6212e+11	1	39	582	1602
[UNDER]	GO:0098588	bounding membrane of organelle	CELLULAR_COMPONENT	0.005549531727397092	1.92116e+12	8	75	575	1566
[UNDER]	GO:0050794	regulation of cellular process	BIOLOGICAL_PROCESS	0.0064673687693917875	2.28158e+12	47	226	536	1415
[UNDER]	GO:0005789	endoplasmic reticulum membrane	CELLULAR_COMPONENT	0.006521816018691777	2.32189e+12	4	54	579	1587
[UNDER]	GO:0072521	purine-containing compound metabolic process	BIOLOGICAL_PROCESS	0.0071737378480889215	2.5681e+11	5	59	578	1582
[UNDER]	GO:0098796	membrane protein complex	CELLULAR_COMPONENT	0.007249828313157806	2.6096e+11	10	83	573	1558
[UNDER]	GO:0031966	mitochondrial membrane	CELLULAR_COMPONENT	0.0077226988189205426	2.81019e+12	6	65	577	1576
[UNDER]	GO:0006511	ubiquitin-dependent protein catabolic process	BIOLOGICAL_PROCESS	0.00806325381115534	2.96583e+11	3	48	580	1593
[OVER]	GO:0030599	pectinesterase activity	MOLECULAR_FUNCTION	0.008518769611530922	3.18365e+12	6	0	577	1641
[OVER]	GO:0031176	endo-1,4-beta-xylanase activity	MOLECULAR_FUNCTION	0.008518769611530922	3.18365e+12	6	0	577	1641
[OVER]	GO:0046556	alpha-L-arabinofuranosidase activity	MOLECULAR_FUNCTION	0.008518769611530922	3.18365e+12	6	0	577	1641
[OVER]	GO:0008238	exopeptidase activity	MOLECULAR_FUNCTION	0.009105310150303341	3.45658e+12	17	12	566	1629
[UNDER]	GO:0065003	protein-containing complex assembly	BIOLOGICAL_PROCESS	0.009180020555921231	3.503e+11	11	86	572	1555
[UNDER]	GO:0005759	mitochondrial matrix	CELLULAR_COMPONENT	0.009968039928341122	3.8233e+12	1	35	582	1606
Supplementary Table S2.B. Reduced Single Enrichment Analysis (SEA). Reduced SEA analysis of GlU (reference) or TCW (test) was performed using a two tailed Fisher's Exact test, and a threshold FDR<0.01. Only the most specific terms (higher levels of GO categories) are showed. [OVER]: category overexpressed in TCW and underexpressed in GLU; [UNDER]: category underexpressed in TCW and overexpressed …
