# Supplementary material for: Deciphering the Dynamics of Signaling Cascades and Virulence Factors of B. cinerea during Tomato Cell Wall Degradation
Source: Microorganisms. 2021 Aug 30;9(9):1837. doi: 10.3390/microorganisms9091837 (PMC8466851; doi:10.3390/microorganisms9091837)
Supplement: Supplementary file 1 [file microorganisms-09-01837-s001.zip › Supplementary Table S3.xlsx]

## Sheet: Hoja1
#node1	node2	node1_string_internal_id	node2_string_internal_id	node1_external_id	node2_external_id	neighborhood_on_chromosome	gene_fusion	phylogenetic_cooccurrence	homology	coexpression	experimentally_determined_interaction	database_annotated	automated_textmining	combined_score
M7UW63	M7UHE5	6798347	6796295	40559.M7UW63	40559.M7UHE5	0	0	0	0	0.731	0.999	0	0.452	0.999
M7TYE6	M7TN47	6792042	6789861	40559.M7TYE6	40559.M7TN47	0	0	0	0	0.885	0.996	0	0.890	0.999
M7UXI7	M7UCK7	6798460	6795571	40559.M7UXI7	40559.M7UCK7	0.113	0	0	0	0.936	0.909	0	0.814	0.998
M7UIE0	M7UCK7	6796439	6795571	40559.M7UIE0	40559.M7UCK7	0.113	0	0	0	0.972	0.899	0	0.302	0.998
M7UVS8	M7U9F1	6798289	6794772	40559.M7UVS8	40559.M7U9F1	0	0	0	0	0.193	0.988	0	0.886	0.998
M7TSC3	M7TPY2	6790744	6790241	40559.M7TSC3	40559.M7TPY2	0	0	0	0	0.876	0.899	0	0.874	0.998
M7UXI7	M7UFS6	6798460	6796049	40559.M7UXI7	40559.M7UFS6	0	0	0	0	0.972	0.899	0	0.395	0.998
M7UIE0	M7UFS6	6796439	6796049	40559.M7UIE0	40559.M7UFS6	0.088	0	0	0	0.936	0.899	0	0.632	0.997
M7UVS8	M7UFQ2	6798289	6796037	40559.M7UVS8	40559.M7UFQ2	0	0	0	0	0.487	0.778	0.800	0.888	0.997
M7TYC3	M7TPY2	6792028	6790241	40559.M7TYC3	40559.M7TPY2	0	0	0	0	0.888	0.868	0	0.777	0.996
M7UW63	M7UFB1	6798347	6795982	40559.M7UW63	40559.M7UFB1	0	0	0	0	0.936	0.682	0	0.781	0.995
M7UXI7	M7UIE0	6798460	6796439	40559.M7UXI7	40559.M7UIE0	0	0	0	0	0.936	0.899	0	0.305	0.995
M7UFS6	M7UCK7	6796049	6795571	40559.M7UFS6	40559.M7UCK7	0.062	0	0	0	0.936	0.899	0	0.188	0.994
M7TYC3	M7TSC3	6792028	6790744	40559.M7TYC3	40559.M7TSC3	0	0	0	0	0.681	0.898	0	0.798	0.992
M7UFQ2	M7U9F1	6796037	6794772	40559.M7UFQ2	40559.M7U9F1	0	0	0	0	0.670	0.677	0	0.885	0.986
M7U485	M7TJV7	6793519	6789169	40559.M7U485	40559.M7TJV7	0.143	0	0	0	0.047	0.055	0.900	0.840	0.985
M7UE10	M7U150	6795793	6792633	40559.M7UE10	40559.M7U150	0	0	0	0	0.668	0.808	0	0.782	0.984
M7UUH0	M7TSC3	6798096	6790744	40559.M7UUH0	40559.M7TSC3	0.053	0	0	0	0.553	0.869	0	0.657	0.978
M7UHE5	M7TFG0	6796295	6788365	40559.M7UHE5	40559.M7TFG0	0	0	0	0	0.972	0	0	0	0.972
M7UUH0	M7TYC3	6798096	6792028	40559.M7UUH0	40559.M7TYC3	0	0	0	0	0.656	0.883	0	0.304	0.969
M7UCK7	M7U5P3	6795571	6793929	40559.M7UCK7	40559.M7U5P3	0.042	0	0	0	0.936	0	0	0.534	0.968
NIP1	M7U4Z3	6795946	6793721	40559.M7UF21	40559.M7U4Z3	0	0	0	0	0.092	0.680	0.600	0.749	0.966
M7TVQ3	M7TFV4	6791467	6788397	40559.M7TVQ3	40559.M7TFV4	0	0	0	0	0.192	0.899	0	0.613	0.965
M7UJI0	M7TYE6	6796610	6792042	40559.M7UJI0	40559.M7TYE6	0	0	0	0	0.585	0.636	0	0.750	0.958
M7UXH6	M7TKX0	6798458	6789381	40559.M7UXH6	40559.M7TKX0	0	0	0	0	0.100	0	0.900	0.562	0.957
M7U2V0	M7TK62	6793113	6789231	40559.M7U2V0	40559.M7TK62	0	0	0	0	0	0.642	0	0.886	0.957
M7UU26	M7TLS3	6798033	6789567	40559.M7UU26	40559.M7TLS3	0	0	0	0.591	0.042	0.682	0.800	0.892	0.957
M7UUH0	M7TPY2	6798096	6790241	40559.M7UUH0	40559.M7TPY2	0	0	0	0	0.609	0.818	0	0.428	0.955
M7U971	M7TEN3	6794726	6788310	40559.M7U971	40559.M7TEN3	0	0.004	0	0	0	0.665	0	0.866	0.953
M7UPD7	M7TJV7	6797343	6789169	40559.M7UPD7	40559.M7TJV7	0	0	0	0	0	0	0.800	0.746	0.947
M7UIE0	M7U4Z3	6796439	6793721	40559.M7UIE0	40559.M7U4Z3	0	0	0	0	0.089	0.899	0	0.467	0.946
M7U2F4	M7TKX0	6792997	6789381	40559.M7U2F4	40559.M7TKX0	0.113	0	0	0	0.181	0.076	0.900	0.291	0.943
M7U3L2	M7TKX0	6793328	6789381	40559.M7U3L2	40559.M7TKX0	0	0	0	0	0.680	0	0	0.824	0.941
M7UG12	NIP1	6796088	6795946	40559.M7UG12	40559.M7UF21	0	0	0	0	0.125	0.642	0	0.814	0.936
M7TPS9	M7TK62	6790211	6789231	40559.M7TPS9	40559.M7TK62	0	0	0	0	0.105	0.676	0	0.783	0.931
M7UBF7	M7U2F4	6795289	6792997	40559.M7UBF7	40559.M7U2F4	0.055	0	0	0	0.052	0	0.900	0.302	0.929
M7U2F4	M7TF67	6792997	6788348	40559.M7U2F4	40559.M7TF67	0.055	0	0	0	0.052	0	0.900	0.302	0.929
M7UHE5	M7UFB1	6796295	6795982	40559.M7UHE5	40559.M7UFB1	0	0	0	0	0.591	0.720	0	0.417	0.927
M7UVB9	M7U802	6798223	6794459	40559.M7UVB9	40559.M7U802	0.056	0	0	0	0.317	0.211	0	0.871	0.925
M7TLF0	M7TK12	6789489	6789202	40559.M7TLF0	40559.M7TK12	0	0	0	0	0	0.666	0	0.784	0.924
M7UXH6	M7U2F4	6798458	6792997	40559.M7UXH6	40559.M7U2F4	0.056	0.002	0	0	0.087	0	0.900	0.199	0.921
M7UXH6	M7TF67	6798458	6788348	40559.M7UXH6	40559.M7TF67	0.058	0	0	0	0.043	0	0.900	0.216	0.919
M7UXH6	M7UBF7	6798458	6795289	40559.M7UXH6	40559.M7UBF7	0.058	0	0	0	0.043	0	0.900	0.216	0.919
M7UDM1	M7U971	6795737	6794726	40559.M7UDM1	40559.M7U971	0	0	0	0	0	0.676	0	0.746	0.914
M7U9F1	M7TN47	6794772	6789861	40559.M7U9F1	40559.M7TN47	0	0	0	0	0.537	0.048	0	0.817	0.912
M7UXK3	M7TFV4	6798464	6788397	40559.M7UXK3	40559.M7TFV4	0	0	0	0	0.080	0.899	0	0.119	0.910
M7UXK3	M7TVQ3	6798464	6791467	40559.M7UXK3	40559.M7TVQ3	0	0	0	0	0.087	0.899	0	0.076	0.907
M7UTS8	M7UR36	6797995	6797596	40559.M7UTS8	40559.M7UR36	0	0	0	0	0.092	0	0.900	0	0.905
M7UBF7	M7U3J3	6795289	6793311	40559.M7UBF7	40559.M7U3J3	0	0	0	0	0	0	0.900	0.085	0.904
M7V0V1	M7TF67	6798698	6788348	40559.M7V0V1	40559.M7TF67	0	0	0	0	0	0	0.900	0.085	0.904
M7U3J3	M7TF67	6793311	6788348	40559.M7U3J3	40559.M7TF67	0	0	0	0	0	0	0.900	0.085	0.904
M7V0V1	M7UBF7	6798698	6795289	40559.M7V0V1	40559.M7UBF7	0	0	0	0	0	0	0.900	0.085	0.904
M7UTU7	M7UTS8	6798002	6797995	40559.M7UTU7	40559.M7UTS8	0	0	0	0	0.045	0	0.900	0	0.900
M7UTU7	M7UR36	6798002	6797596	40559.M7UTU7	40559.M7UR36	0	0	0	0.626	0	0	0.900	0	0.900
M7V282	M7UJH3	6798796	6796607	40559.M7V282	40559.M7UJH3	0	0	0	0	0	0	0.900	0	0.900
M7UTS8	M7U5F9	6797995	6793856	40559.M7UTS8	40559.M7U5F9	0	0	0	0	0.045	0	0.900	0	0.900
M7V0V1	M7UJH3	6798698	6796607	40559.M7V0V1	40559.M7UJH3	0	0	0	0	0	0	0.900	0	0.900
M7V282	M7V0V1	6798796	6798698	40559.M7V282	40559.M7V0V1	0	0	0	0	0	0	0.900	0	0.900
M7UJH3	M7U3J3	6796607	6793311	40559.M7UJH3	40559.M7U3J3	0	0	0	0	0	0	0.900	0	0.900
M7UTU7	M7U5F9	6798002	6793856	40559.M7UTU7	40559.M7U5F9	0	0	0	0.948	0	0	0.900	0	0.900
M7V282	M7U3J3	6798796	6793311	40559.M7V282	40559.M7U3J3	0	0	0	0	0	0	0.900	0	0.900
M7UFS6	M7U4Z3	6796049	6793721	40559.M7UFS6	40559.M7U4Z3	0	0	0	0	0.048	0.899	0	0	0.899
M7USX5	M7U5I7	6797865	6793880	40559.M7USX5	40559.M7U5I7	0	0	0	0	0.344	0	0.800	0.290	0.898
M7V0T1	M7UVI6	6798692	6798251	40559.M7V0T1	40559.M7UVI6	0.210	0.110	0.434	0	0.270	0.258	0	0.611	0.896
M7U971	M7U860	6794726	6794499	40559.M7U971	40559.M7U860	0	0	0	0	0	0.109	0	0.888	0.895
M7UPD7	M7U485	6797343	6793519	40559.M7UPD7	40559.M7U485	0	0	0	0	0.087	0	0.800	0.432	0.887
M7U485	M7TJU9	6793519	6789164	40559.M7U485	40559.M7TJU9	0	0	0	0	0.144	0.062	0.800	0.360	0.883
M7UG12	M7U4Z3	6796088	6793721	40559.M7UG12	40559.M7U4Z3	0	0	0	0	0.092	0.110	0	0.863	0.879
M7U5I7	M7U3W5	6793880	6793414	40559.M7U5I7	40559.M7U3W5	0	0	0	0.559	0.344	0	0.800	0.290	0.878
M7UBX0	M7TW47	6795423	6791558	40559.M7UBX0	40559.M7TW47	0	0	0	0	0	0	0.800	0.413	0.877
M7TW47	M7TVM1	6791558	6791448	40559.M7TW47	40559.M7TVM1	0	0	0	0	0	0	0.800	0.413	0.877
M7UW63	M7TFG0	6798347	6788365	40559.M7UW63	40559.M7TFG0	0	0	0	0	0.691	0	0	0.609	0.874
M7UVS8	M7UHB7	6798289	6796283	40559.M7UVS8	40559.M7UHB7	0	0	0	0	0.390	0.639	0	0.469	0.872
M7UW63	M7UIE0	6798347	6796439	40559.M7UW63	40559.M7UIE0	0	0	0	0	0.195	0.816	0	0.201	0.871
M7U792	M7U3L2	6794307	6793328	40559.M7U792	40559.M7U3L2	0	0	0	0	0.056	0.644	0	0.637	0.867
M7TJV7	M7TJU9	6789169	6789164	40559.M7TJV7	40559.M7TJU9	0	0	0	0	0.046	0	0.800	0.352	0.865
M7U485	M7TMZ7	6793519	6789829	40559.M7U485	40559.M7TMZ7	0.187	0	0	0	0.087	0.058	0.800	0.166	0.862
M7UDB0	M7U2W8	6795684	6793127	40559.M7UDB0	40559.M7U2W8	0.210	0	0	0	0	0	0.800	0.199	0.862
M7UJI0	M7TN47	6796610	6789861	40559.M7UJI0	40559.M7TN47	0	0	0	0	0.608	0.077	0	0.643	0.859
M7UXI7	M7U5P3	6798460	6793929	40559.M7UXI7	40559.M7U5P3	0.047	0	0	0	0.855	0	0	0.055	0.858
M7U1E5	M7TZB0	6792707	6792239	40559.M7U1E5	40559.M7TZB0	0	0	0	0	0	0.808	0	0.283	0.856
M7UXY9	M7UFL4	6798493	6796021	40559.M7UXY9	40559.M7UFL4	0	0	0	0	0	0	0.800	0.236	0.840
M7UR36	M7U5F9	6797596	6793856	40559.M7UR36	40559.M7U5F9	0	0	0	0.621	0	0	0.800	0.551	0.840
M7TUE4	M7TN35	6791181	6789852	40559.M7TUE4	40559.M7TN35	0	0	0	0	0.092	0.094	0	0.821	0.839
M7U720	M7U2G7	6794257	6793008	40559.M7U720	40559.M7U2G7	0	0	0	0	0.125	0.117	0	0.808	0.838
M7U971	M7TLS3	6794726	6789567	40559.M7U971	40559.M7TLS3	0	0	0	0	0	0.140	0	0.817	0.835
M7UIE0	M7UHE5	6796439	6796295	40559.M7UIE0	40559.M7UHE5	0	0	0	0	0.091	0.690	0	0.452	0.832
M7TUB5	M7TQG5	6791161	6790354	40559.M7TUB5	40559.M7TQG5	0	0	0.418	0.610	0	0	0.800	0.054	0.831
M7UXY9	M7U5F9	6798493	6793856	40559.M7UXY9	40559.M7U5F9	0	0	0	0	0.095	0	0.800	0.139	0.830
M7U3E4	M7TPS9	6793271	6790211	40559.M7U3E4	40559.M7TPS9	0	0	0	0	0.171	0.108	0	0.789	0.830
M7TZV6	M7TY19	6792355	6791972	40559.M7TZV6	40559.M7TY19	0	0	0	0	0.201	0.178	0	0.755	0.825
M7U2W9	M7TH12	6793128	6788568	40559.M7U2W9	40559.M7TH12	0	0	0	0	0	0	0	0.824	0.824
M7U041	M7TZV6	6792406	6792355	40559.M7U041	40559.M7TZV6	0.055	0	0	0	0.195	0.416	0	0.647	0.822
M7TZV6	M7TY60	6792355	6791995	40559.M7TZV6	40559.M7TY60	0.055	0	0	0	0.195	0.416	0	0.647	0.822
M7U142	M7TIA6	6792626	6788831	40559.M7U142	40559.M7TIA6	0	0	0	0	0.634	0.220	0	0.419	0.819
M7U485	M7TTS9	6793519	6791052	40559.M7U485	40559.M7TTS9	0	0	0	0	0	0	0.800	0.132	0.818
M7U102	M7TLS3	6792601	6789567	40559.M7U102	40559.M7TLS3	0	0	0	0	0	0.313	0	0.745	0.817
M7UG12	M7TKX0	6796088	6789381	40559.M7UG12	40559.M7TKX0	0.133	0	0	0	0.680	0	0	0.387	0.815
M7URX4	M7UE10	6797721	6795793	40559.M7URX4	40559.M7UE10	0	0	0	0	0.117	0	0.800	0	0.815
M7UC63	M7U668	6795493	6794064	40559.M7UC63	40559.M7U668	0	0	0	0	0.090	0.100	0	0.792	0.814
M7URS7	M7U5I7	6797701	6793880	40559.M7URS7	40559.M7U5I7	0.080	0	0	0	0.086	0	0.650	0.442	0.813
M7UBF7	M7TF67	6795289	6788348	40559.M7UBF7	40559.M7TF67	0	0	0.427	0.843	0	0	0.800	0	0.812
M7UB13	M7U2I4	6795172	6793020	40559.M7UB13	40559.M7U2I4	0	0	0.446	0.863	0	0	0.800	0	0.811
M7UJI0	M7U9F1	6796610	6794772	40559.M7UJI0	40559.M7U9F1	0	0	0	0	0.371	0.116	0	0.686	0.810
M7U102	M7TNR0	6792601	6789984	40559.M7U102	40559.M7TNR0	0	0	0	0	0	0.133	0	0.788	0.808
M7U671	M7TUZ2	6794067	6791308	40559.M7U671	40559.M7TUZ2	0	0	0	0	0.049	0	0	0.806	0.807
M7UQM4	M7U3T8	6797532	6793391	40559.M7UQM4	40559.M7U3T8	0	0	0	0	0	0	0	0.807	0.807
M7UBX0	M7TVM1	6795423	6791448	40559.M7UBX0	40559.M7TVM1	0	0	0.447	0.928	0	0	0.800	0	0.806
M7U150	M7TQV8	6792633	6790435	40559.M7U150	40559.M7TQV8	0	0	0	0	0.654	0.465	0	0	0.806
M7TQ78	M7TJV7	6790296	6789169	40559.M7TQ78	40559.M7TJV7	0	0	0	0	0	0	0.800	0.068	0.805
M7U041	M7TY60	6792406	6791995	40559.M7U041	40559.M7TY60	0	0	0.449	0.949	0	0	0.800	0	0.804
M7TPD6	M7TN65	6790122	6789874	40559.M7TPD6	40559.M7TN65	0	0.627	0.322	0	0	0	0	0.290	0.804
M7UY89	M7TUH0	6798513	6791196	40559.M7UY89	40559.M7TUH0	0	0	0	0	0.116	0.176	0	0.752	0.803
M7UHE5	M7TJL5	6796295	6789111	40559.M7UHE5	40559.M7TJL5	0	0	0	0	0.803	0	0	0	0.803
M7UCR0	M7U157	6795593	6792638	40559.M7UCR0	40559.M7U157	0.048	0	0	0	0.094	0	0	0.791	0.803
M7UE00	M7UDV3	6795788	6795770	40559.M7UE00	40559.M7UDV3	0	0	0	0	0	0.058	0.800	0	0.803
M7UXY9	M7UR36	6798493	6797596	40559.M7UXY9	40559.M7UR36	0	0	0	0	0.047	0	0.800	0.053	0.803
M7U4C1	M7TUB5	6793546	6791161	40559.M7U4C1	40559.M7TUB5	0	0	0	0	0	0	0.800	0	0.800
M7UXY9	M7UTS8	6798493	6797995	40559.M7UXY9	40559.M7UTS8	0	0	0	0	0	0	0.800	0	0.800
M7UFL4	M7UE00	6796021	6795788	40559.M7UFL4	40559.M7UE00	0	0	0	0	0	0	0.800	0	0.800
M7UTS8	M7UFL4	6797995	6796021	40559.M7UTS8	40559.M7UFL4	0	0	0	0	0	0	0.800	0	0.800
M7UTU7	M7UDV3	6798002	6795770	40559.M7UTU7	40559.M7UDV3	0	0	0	0	0	0	0.800	0	0.800
M7UR36	M7UDV3	6797596	6795770	40559.M7UR36	40559.M7UDV3	0	0	0	0	0	0	0.800	0	0.800
M7UFL4	M7U5F9	6796021	6793856	40559.M7UFL4	40559.M7U5F9	0	0	0	0	0	0	0.800	0	0.800
M7UDV3	M7U5F9	6795770	6793856	40559.M7UDV3	40559.M7U5F9	0	0	0	0	0	0	0.800	0	0.800
M7UTS8	M7UDV3	6797995	6795770	40559.M7UTS8	40559.M7UDV3	0	0	0	0	0	0	0.800	0	0.800
M7UXY9	M7UE00	6798493	6795788	40559.M7UXY9	40559.M7UE00	0	0	0	0	0	0	0.800	0	0.800
M7U4C1	M7TQG5	6793546	6790354	40559.M7U4C1	40559.M7TQG5	0	0	0	0	0	0	0.800	0	0.800
M7USX5	M7U3W5	6797865	6793414	40559.M7USX5	40559.M7U3W5	0	0	0	0.968	0	0	0.800	0	0.800
M7UR36	M7UFL4	6797596	6796021	40559.M7UR36	40559.M7UFL4	0	0	0	0	0	0	0.800	0	0.800
M7UVS8	M7TYE6	6798289	6792042	40559.M7UVS8	40559.M7TYE6	0	0	0	0	0.143	0.147	0	0.743	0.795
M7UIQ7	M7U3R1	6796488	6793368	40559.M7UIQ7	40559.M7U3R1	0	0	0	0	0.153	0.274	0	0.682	0.787
M7UVS8	M7TN47	6798289	6789861	40559.M7UVS8	40559.M7TN47	0	0	0	0	0.190	0.148	0	0.713	0.784
M7UGM6	M7U5I7	6796185	6793880	40559.M7UGM6	40559.M7U5I7	0.057	0	0	0	0	0	0.650	0.396	0.783
M7U671	M7U2W9	6794067	6793128	40559.M7U671	40559.M7U2W9	0	0	0	0	0.114	0.059	0	0.761	0.783
M7URS7	M7UGM6	6797701	6796185	40559.M7URS7	40559.M7UGM6	0.049	0	0	0	0	0	0.650	0.396	0.781
M7UMK2	M7U5I7	6797068	6793880	40559.M7UMK2	40559.M7U5I7	0.043	0	0	0	0.043	0	0.650	0.397	0.780
M7UTC5	M7TSC3	6797930	6790744	40559.M7UTC5	40559.M7TSC3	0	0	0	0	0.600	0	0	0.463	0.776
M7U668	M7U4U8	6794064	6793685	40559.M7U668	40559.M7U4U8	0	0	0	0	0.096	0.059	0	0.755	0.773
M7UG12	M7TSC3	6796088	6790744	40559.M7UG12	40559.M7TSC3	0	0	0.298	0	0.122	0	0	0.661	0.772
M7UCK7	M7U4I7	6795571	6793597	40559.M7UCK7	40559.M7U4I7	0	0	0	0	0.579	0.343	0	0.230	0.768
M7TUH0	M7TH37	6791196	6788583	40559.M7TUH0	40559.M7TH37	0	0	0	0	0.045	0.263	0	0.697	0.768
M7UJI0	M7TK62	6796610	6789231	40559.M7UJI0	40559.M7TK62	0	0	0	0	0.049	0.113	0	0.746	0.767
M7TLS3	M7TCK9	6789567	6788156	40559.M7TLS3	40559.M7TCK9	0	0	0	0	0	0.311	0	0.673	0.765
M7UY89	M7TIQ0	6798513	6788918	40559.M7UY89	40559.M7TIQ0	0	0	0	0	0.096	0.664	0	0.286	0.764
M7TPS9	M7TIV1	6790211	6788952	40559.M7TPS9	40559.M7TIV1	0	0	0	0	0	0	0	0.762	0.762
M7URS7	M7U3W5	6797701	6793414	40559.M7URS7	40559.M7U3W5	0	0	0	0	0.198	0	0.650	0.217	0.761
M7UYR7	M7UC63	6798549	6795493	40559.M7UYR7	40559.M7UC63	0.057	0	0	0	0	0	0	0.757	0.761
M7USX5	M7URS7	6797865	6797701	40559.M7USX5	40559.M7URS7	0	0	0	0	0.198	0	0.650	0.217	0.761
M7USX5	M7UMK2	6797865	6797068	40559.M7USX5	40559.M7UMK2	0	0	0	0	0	0	0.650	0.344	0.760
M7TTU0	M7TRU7	6791059	6790638	40559.M7TTU0	40559.M7TRU7	0	0	0	0	0.115	0	0	0.740	0.760
M7UMK2	M7U3W5	6797068	6793414	40559.M7UMK2	40559.M7U3W5	0	0	0	0	0	0	0.650	0.344	0.760
M7U2V0	M7TPS9	6793113	6790211	40559.M7U2V0	40559.M7TPS9	0	0	0	0	0.100	0	0	0.744	0.759
M7U6J2	M7U041	6794138	6792406	40559.M7U6J2	40559.M7U041	0	0	0	0	0.049	0	0.650	0.329	0.757
M7U6J2	M7TY60	6794138	6791995	40559.M7U6J2	40559.M7TY60	0	0	0	0	0.049	0	0.650	0.329	0.757
M7TK62	M7TIV1	6789231	6788952	40559.M7TK62	40559.M7TIV1	0	0	0	0	0.093	0.641	0	0.316	0.757
M7UY89	M7U671	6798513	6794067	40559.M7UY89	40559.M7U671	0	0	0	0	0.078	0.365	0	0.615	0.754
M7UW63	TRM82	6798347	6793265	40559.M7UW63	40559.M7U3D7	0	0	0	0	0.690	0	0	0.231	0.751
M7U485	M7TD14	6793519	6788185	40559.M7U485	40559.M7TD14	0	0	0	0	0.560	0.140	0	0.397	0.751
M7UJY8	M7U9F1	6796669	6794772	40559.M7UJY8	40559.M7U9F1	0	0	0	0	0.178	0.520	0	0.402	0.743
M7URS7	M7UMK2	6797701	6797068	40559.M7URS7	40559.M7UMK2	0.044	0	0	0	0	0	0.650	0.294	0.743
M7UMK2	M7U5B9	6797068	6793823	40559.M7UMK2	40559.M7U5B9	0.044	0	0	0	0	0	0.650	0.282	0.738
M7UYR7	M7UGC1	6798549	6796136	40559.M7UYR7	40559.M7UGC1	0	0	0	0	0	0	0	0.736	0.736
M7UYM5	M7TIA6	6798540	6788831	40559.M7UYM5	40559.M7TIA6	0	0	0	0	0.092	0	0	0.721	0.735
M7UBC3	M7TIQ0	6795262	6788918	40559.M7UBC3	40559.M7TIQ0	0	0	0	0	0	0.114	0	0.712	0.733
M7UIE0	NIP1	6796439	6795946	40559.M7UIE0	40559.M7UF21	0	0	0	0	0.189	0.677	0	0	0.726
M7V0V1	M7U3J3	6798698	6793311	40559.M7V0V1	40559.M7U3J3	0	0	0.441	0.660	0	0	0.650	0.293	0.726
M7U9Y8	M7TUP9	6794897	6791250	40559.M7U9Y8	40559.M7TUP9	0.044	0	0	0	0	0	0.650	0.245	0.725
M7V4B0	M7U375	6798955	6793214	40559.M7V4B0	40559.M7U375	0	0	0	0	0.175	0	0	0.677	0.722
M7UPC5	M7THB7	6797337	6788633	40559.M7UPC5	40559.M7THB7	0	0	0	0	0.043	0.244	0	0.644	0.719
M7U860	M7TLS3	6794499	6789567	40559.M7U860	40559.M7TLS3	0	0	0	0	0	0.228	0	0.652	0.719
M7USX5	M7U5B9	6797865	6793823	40559.M7USX5	40559.M7U5B9	0	0	0	0	0.049	0	0.650	0.217	0.716
M7URS7	M7U249	6797701	6792910	40559.M7URS7	40559.M7U249	0.044	0	0	0	0	0	0.650	0.216	0.714
M7UDM1	M7TUD6	6795737	6791175	40559.M7UDM1	40559.M7TUD6	0	0.674	0	0	0	0.107	0	0.084	0.710
M7TJL5	M7TEQ3	6789111	6788314	40559.M7TJL5	40559.M7TEQ3	0	0	0	0	0.684	0.111	0	0	0.707
M7UHB7	M7TMT9	6796283	6789794	40559.M7UHB7	40559.M7TMT9	0.113	0	0	0	0.215	0	0	0.614	0.707
M7UU26	M7TCK9	6798033	6788156	40559.M7UU26	40559.M7TCK9	0	0	0	0	0	0.251	0	0.624	0.706
M7UKT2	M7U671	6796801	6794067	40559.M7UKT2	40559.M7U671	0	0	0	0	0	0.253	0	0.622	0.705
M7TMB5	M7TJU9	6789683	6789164	40559.M7TMB5	40559.M7TJU9	0.060	0	0	0	0.057	0.118	0	0.666	0.704
M7UXI7	M7U4I7	6798460	6793597	40559.M7UXI7	40559.M7U4I7	0	0	0	0	0.584	0.261	0	0.116	0.704
M7UIE0	M7UFB1	6796439	6795982	40559.M7UIE0	40559.M7UFB1	0	0	0	0	0.093	0.686	0	0	0.703
M7UIE0	M7U5P3	6796439	6793929	40559.M7UIE0	40559.M7U5P3	0	0	0	0	0.683	0	0	0.097	0.701
M7TZV6	M7TLS3	6792355	6789567	40559.M7TZV6	40559.M7TLS3	0	0	0	0	0	0.111	0	0.676	0.699
M7TNT4	M7TD14	6789999	6788185	40559.M7TNT4	40559.M7TD14	0	0	0	0	0.595	0	0	0.282	0.696
M7UTC5	M7TK62	6797930	6789231	40559.M7UTC5	40559.M7TK62	0	0	0	0	0.050	0.222	0	0.619	0.693
M7UBC2	M7TPS9	6795261	6790211	40559.M7UBC2	40559.M7TPS9	0	0	0	0	0	0.251	0	0.608	0.693
M7UIR3	M7U4Z3	6796491	6793721	40559.M7UIR3	40559.M7U4Z3	0	0	0	0	0.057	0.190	0	0.631	0.693
M7TUH0	M7TIQ0	6791196	6788918	40559.M7TUH0	40559.M7TIQ0	0	0	0	0	0.197	0.073	0	0.620	0.692
M7UIE0	M7U6T9	6796439	6794202	40559.M7UIE0	40559.M7U6T9	0	0	0	0	0.126	0.661	0	0	0.691
M7TMT9	M7TEQ3	6789794	6788314	40559.M7TMT9	40559.M7TEQ3	0	0	0	0	0.605	0.252	0	0	0.691
M7UFS6	M7U5P3	6796049	6793929	40559.M7UFS6	40559.M7U5P3	0	0	0	0	0.685	0.059	0	0	0.690
M7UMK2	M7U9Y8	6797068	6794897	40559.M7UMK2	40559.M7U9Y8	0.044	0	0	0	0	0	0.650	0.146	0.689
M7URS7	M7TUP9	6797701	6791250	40559.M7URS7	40559.M7TUP9	0.044	0	0	0	0	0	0.650	0.143	0.688
M7V1Q3	M7U5I7	6798760	6793880	40559.M7V1Q3	40559.M7U5I7	0.080	0	0	0	0	0	0.650	0.105	0.686
M7UBJ3	M7TS65	6795319	6790709	40559.M7UBJ3	40559.M7TS65	0	0.290	0.254	0	0.126	0.056	0	0.393	0.686
M7UW63	M7U2G7	6798347	6793008	40559.M7UW63	40559.M7U2G7	0	0	0	0	0.661	0	0	0.110	0.685
M7U3E4	M7TIV1	6793271	6788952	40559.M7U3E4	40559.M7TIV1	0	0	0	0	0.171	0.108	0	0.606	0.683
M7U5B9	M7U3W5	6793823	6793414	40559.M7U5B9	40559.M7U3W5	0	0	0	0.565	0.049	0	0.650	0.217	0.680
M7TY60	M7TY19	6791995	6791972	40559.M7TY60	40559.M7TY19	0	0	0	0	0	0.108	0	0.654	0.678
M7U041	M7TY19	6792406	6791972	40559.M7U041	40559.M7TY19	0	0	0	0	0	0.108	0	0.654	0.678
M7UXI7	M7U6T9	6798460	6794202	40559.M7UXI7	40559.M7U6T9	0	0	0	0	0.133	0.644	0	0	0.678
M7UG12	M7TJV7	6796088	6789169	40559.M7UG12	40559.M7TJV7	0	0	0	0	0.054	0	0	0.673	0.677
M7UBF7	M7U249	6795289	6792910	40559.M7UBF7	40559.M7U249	0.046	0	0	0	0	0	0.650	0.110	0.676
M7U249	M7TF67	6792910	6788348	40559.M7U249	40559.M7TF67	0.046	0	0	0	0	0	0.650	0.110	0.676
M7USX5	M7UGM6	6797865	6796185	40559.M7USX5	40559.M7UGM6	0	0	0	0	0	0	0.650	0.110	0.675
M7UGM6	M7U3W5	6796185	6793414	40559.M7UGM6	40559.M7U3W5	0	0	0	0	0	0	0.650	0.110	0.675
M7UFS6	M7U6T9	6796049	6794202	40559.M7UFS6	40559.M7U6T9	0	0	0	0	0.124	0.644	0	0	0.674
M7U9Y8	M7U5I7	6794897	6793880	40559.M7U9Y8	40559.M7U5I7	0.080	0	0	0.597	0	0	0.650	0.105	0.673
NIP1	M7U5P3	6795946	6793929	40559.M7UF21	40559.M7U5P3	0	0	0	0	0.124	0	0	0.643	0.673
M7U5I7	M7U5B9	6793880	6793823	40559.M7U5I7	40559.M7U5B9	0.080	0	0	0.600	0	0	0.650	0.105	0.673
M7U3W5	M7U249	6793414	6792910	40559.M7U3W5	40559.M7U249	0	0	0	0	0	0	0.650	0.103	0.672
M7UTC5	M7U0G2	6797930	6792485	40559.M7UTC5	40559.M7U0G2	0	0	0	0	0	0.193	0	0.611	0.672
M7UDM1	M7TUZ2	6795737	6791308	40559.M7UDM1	40559.M7TUZ2	0	0	0	0	0.140	0.254	0	0.530	0.672
M7USX5	M7U249	6797865	6792910	40559.M7USX5	40559.M7U249	0	0	0	0	0	0	0.650	0.103	0.672
M7UU50	M7TMT9	6798043	6789794	40559.M7UU50	40559.M7TMT9	0	0	0	0	0.672	0	0	0.042	0.672
M7USX5	M7TUP9	6797865	6791250	40559.M7USX5	40559.M7TUP9	0	0	0	0	0	0	0.650	0.100	0.671
M7U3W5	M7TUP9	6793414	6791250	40559.M7U3W5	40559.M7TUP9	0	0	0	0	0	0	0.650	0.100	0.671
M7UKE6	M7TD14	6796734	6788185	40559.M7UKE6	40559.M7TD14	0	0	0	0	0.543	0	0	0.309	0.670
M7U5I7	M7U249	6793880	6792910	40559.M7U5I7	40559.M7U249	0.043	0	0	0	0	0	0.650	0.096	0.670
M7UGM6	M7TF67	6796185	6788348	40559.M7UGM6	40559.M7TF67	0.059	0	0	0	0	0	0.650	0.076	0.669
M7UGM6	M7U5B9	6796185	6793823	40559.M7UGM6	40559.M7U5B9	0.049	0	0	0	0	0	0.650	0.088	0.669
M7UAR7	M7TMT9	6795094	6789794	40559.M7UAR7	40559.M7TMT9	0	0	0	0	0.669	0	0	0	0.669
M7UGM6	M7UBF7	6796185	6795289	40559.M7UGM6	40559.M7UBF7	0.059	0	0	0	0	0	0.650	0.076	0.669
M7U5I7	M7TUP9	6793880	6791250	40559.M7U5I7	40559.M7TUP9	0.043	0	0	0	0	0	0.650	0.088	0.667
M7TUP9	M7TF67	6791250	6788348	40559.M7TUP9	40559.M7TF67	0.046	0	0	0	0	0	0.650	0.080	0.665
M7UBF7	M7TUP9	6795289	6791250	40559.M7UBF7	40559.M7TUP9	0.046	0	0	0	0	0	0.650	0.080	0.665
M7UK97	M7U3E4	6796715	6793271	40559.M7UK97	40559.M7U3E4	0	0	0	0	0.100	0	0	0.643	0.664
M7V0T1	M7TJV7	6798692	6789169	40559.M7V0T1	40559.M7TJV7	0	0	0	0	0	0	0	0.663	0.663
M7UCK7	M7U6T9	6795571	6794202	40559.M7UCK7	40559.M7U6T9	0	0	0	0	0.114	0.636	0	0	0.663
M7UTC5	M7TZB2	6797930	6792240	40559.M7UTC5	40559.M7TZB2	0	0	0	0	0	0	0	0.662	0.662
M7UFE8	M7UFB1	6795996	6795982	40559.M7UFE8	40559.M7UFB1	0	0	0	0	0.043	0.634	0	0.110	0.661
M7UGM6	M7TVM1	6796185	6791448	40559.M7UGM6	40559.M7TVM1	0.049	0	0	0	0	0	0.650	0.066	0.661
M7UG12	M7U485	6796088	6793519	40559.M7UG12	40559.M7U485	0.210	0	0	0	0.175	0.059	0	0.513	0.661
M7UGM6	M7UBX0	6796185	6795423	40559.M7UGM6	40559.M7UBX0	0.049	0	0	0	0	0	0.650	0.066	0.661
M7TW47	M7TUP9	6791558	6791250	40559.M7TW47	40559.M7TUP9	0	0	0	0	0	0	0.650	0.072	0.661
M7UGM6	M7U9Y8	6796185	6794897	40559.M7UGM6	40559.M7U9Y8	0.049	0	0	0	0	0	0.650	0.066	0.661
M7V1Q3	M7UGM6	6798760	6796185	40559.M7V1Q3	40559.M7UGM6	0.049	0	0	0	0	0	0.650	0.066	0.661
M7U5B9	M7TUP9	6793823	6791250	40559.M7U5B9	40559.M7TUP9	0.044	0	0	0	0	0	0.650	0.068	0.660
M7UMK2	M7TF67	6797068	6788348	40559.M7UMK2	40559.M7TF67	0.046	0	0	0	0	0	0.650	0.061	0.659
M7UMK2	M7UBF7	6797068	6795289	40559.M7UMK2	40559.M7UBF7	0.046	0	0	0	0	0	0.650	0.061	0.659
M7UHE5	M7TEQ3	6796295	6788314	40559.M7UHE5	40559.M7TEQ3	0	0	0	0	0.645	0.077	0	0	0.658
M7UMK2	M7TW47	6797068	6791558	40559.M7UMK2	40559.M7TW47	0	0	0	0	0	0	0.650	0.061	0.657
M7USX5	M7U9Y8	6797865	6794897	40559.M7USX5	40559.M7U9Y8	0	0	0	0	0.049	0	0.650	0.055	0.657
M7V1Q3	M7U3W5	6798760	6793414	40559.M7V1Q3	40559.M7U3W5	0	0	0	0	0.049	0	0.650	0.055	0.657
M7TVM1	M7TF67	6791448	6788348	40559.M7TVM1	40559.M7TF67	0.047	0	0	0	0	0	0.650	0.056	0.657
M7UBX0	M7UBF7	6795423	6795289	40559.M7UBX0	40559.M7UBF7	0.047	0	0	0	0	0	0.650	0.056	0.657
M7UBX0	M7TF67	6795423	6788348	40559.M7UBX0	40559.M7TF67	0.047	0	0	0	0	0	0.650	0.056	0.657
M7V1Q3	M7USX5	6798760	6797865	40559.M7V1Q3	40559.M7USX5	0	0	0	0	0.049	0	0.650	0.055	0.657
M7U9Y8	M7U3W5	6794897	6793414	40559.M7U9Y8	40559.M7U3W5	0	0	0	0	0.049	0	0.650	0.055	0.657
M7UBF7	M7TVM1	6795289	6791448	40559.M7UBF7	40559.M7TVM1	0.047	0	0	0	0	0	0.650	0.056	0.657
M7V2C4	M7U4U8	6798807	6793685	40559.M7V2C4	40559.M7U4U8	0	0	0	0	0	0	0	0.655	0.655
M7UMK2	M7TVM1	6797068	6791448	40559.M7UMK2	40559.M7TVM1	0.044	0	0	0	0	0	0.650	0	0.651
M7TVM1	M7TUP9	6791448	6791250	40559.M7TVM1	40559.M7TUP9	0.044	0	0	0	0	0	0.650	0	0.651
M7V1Q3	M7UMK2	6798760	6797068	40559.M7V1Q3	40559.M7UMK2	0.044	0	0	0	0	0	0.650	0	0.651
M7UBX0	M7U249	6795423	6792910	40559.M7UBX0	40559.M7U249	0.044	0	0	0	0	0	0.650	0	0.651
M7V1Q3	M7TUP9	6798760	6791250	40559.M7V1Q3	40559.M7TUP9	0.044	0	0	0	0	0	0.650	0	0.651
M7U9Y8	M7U249	6794897	6792910	40559.M7U9Y8	40559.M7U249	0.044	0	0	0	0	0	0.650	0	0.651
M7U5B9	M7U249	6793823	6792910	40559.M7U5B9	40559.M7U249	0.044	0	0	0	0	0	0.650	0	0.651
M7U249	M7TVM1	6792910	6791448	40559.M7U249	40559.M7TVM1	0.044	0	0	0	0	0	0.650	0	0.651
M7UBX0	M7TUP9	6795423	6791250	40559.M7UBX0	40559.M7TUP9	0.044	0	0	0	0	0	0.650	0	0.651
M7V1Q3	M7U249	6798760	6792910	40559.M7V1Q3	40559.M7U249	0.044	0	0	0	0	0	0.650	0	0.651
M7UMK2	M7UBX0	6797068	6795423	40559.M7UMK2	40559.M7UBX0	0.044	0	0	0	0	0	0.650	0	0.651
M7U2W9	M7TUH0	6793128	6791196	40559.M7U2W9	40559.M7TUH0	0	0	0	0	0.069	0	0	0.641	0.651
M7UBF7	M7TW47	6795289	6791558	40559.M7UBF7	40559.M7TW47	0	0	0	0	0	0	0.650	0	0.650
M7U249	M7TW47	6792910	6791558	40559.M7U249	40559.M7TW47	0	0	0	0	0	0	0.650	0	0.650
M7TW47	M7TF67	6791558	6788348	40559.M7TW47	40559.M7TF67	0	0	0	0	0	0	0.650	0	0.650
M7UGM6	M7TW47	6796185	6791558	40559.M7UGM6	40559.M7TW47	0	0	0	0	0	0	0.650	0	0.650
M7TVV3	M7TN65	6791497	6789874	40559.M7TVV3	40559.M7TN65	0	0.097	0.312	0	0.178	0	0	0.394	0.649
M7UPD7	M7U3L2	6797343	6793328	40559.M7UPD7	40559.M7U3L2	0	0	0	0	0	0	0	0.647	0.647
M7TJL5	M7TFG0	6789111	6788365	40559.M7TJL5	40559.M7TFG0	0	0	0	0	0.607	0.111	0	0.063	0.644
M7U671	M7TUH0	6794067	6791196	40559.M7U671	40559.M7TUH0	0	0	0	0	0.176	0.077	0	0.565	0.640
M7TKX0	M7TJV7	6789381	6789169	40559.M7TKX0	40559.M7TJV7	0	0	0	0	0.072	0	0	0.627	0.639
M7UXK3	M7U375	6798464	6793214	40559.M7UXK3	40559.M7U375	0	0	0	0	0.043	0	0	0.638	0.638
M7UPF8	M7U860	6797352	6794499	40559.M7UPF8	40559.M7U860	0	0	0	0	0	0.101	0	0.611	0.635
M7UHE5	M7UFE8	6796295	6795996	40559.M7UHE5	40559.M7UFE8	0	0	0	0	0	0.634	0	0	0.634
M7U2W9	M7TAD0	6793128	6787988	40559.M7U2W9	40559.M7TAD0	0	0	0	0	0	0.634	0	0	0.634
M7UU02	M7TKX0	6798022	6789381	40559.M7UU02	40559.M7TKX0	0	0	0	0	0.633	0	0	0	0.633
M7UJI0	M7UHB7	6796610	6796283	40559.M7UJI0	40559.M7UHB7	0	0	0	0	0.317	0.077	0	0.465	0.633
M7U1K3	cyn1	6792752	6790192	40559.M7U1K3	40559.M7TPP8	0	0	0	0	0	0	0	0.632	0.632
M7U971	M7TEQ3	6794726	6788314	40559.M7U971	40559.M7TEQ3	0	0	0	0	0	0.258	0	0.520	0.628
M7TVQ3	M7TIA6	6791467	6788831	40559.M7TVQ3	40559.M7TIA6	0	0	0	0	0.627	0	0	0	0.627
M7UJI0	M7UFQ2	6796610	6796037	40559.M7UJI0	40559.M7UFQ2	0	0	0	0	0.490	0	0	0.298	0.626
M7UFB1	TRM82	6795982	6793265	40559.M7UFB1	40559.M7U3D7	0	0	0	0	0.625	0	0	0	0.625
M7UU50	M7UAR7	6798043	6795094	40559.M7UU50	40559.M7UAR7	0	0	0	0	0.624	0	0	0	0.624
M7UPF8	M7U0D1	6797352	6792464	40559.M7UPF8	40559.M7U0D1	0	0	0	0	0	0.220	0	0.538	0.624
M7TUD6	M7TIA6	6791175	6788831	40559.M7TUD6	40559.M7TIA6	0	0	0	0	0.072	0	0	0.610	0.622
M7U066	M7TIA6	6792422	6788831	40559.M7U066	40559.M7TIA6	0	0	0	0	0.560	0.109	0	0.110	0.620
M7UCR0	M7U4C1	6795593	6793546	40559.M7UCR0	40559.M7U4C1	0	0	0	0	0.045	0	0	0.618	0.619
M7U792	M7TKX0	6794307	6789381	40559.M7U792	40559.M7TKX0	0	0	0	0	0.113	0.325	0	0.414	0.618
M7UKE6	M7TNT4	6796734	6789999	40559.M7UKE6	40559.M7TNT4	0.084	0	0	0	0.553	0	0	0.140	0.617
M7UAR7	M7TTC0	6795094	6790958	40559.M7UAR7	40559.M7TTC0	0	0	0	0	0.048	0	0	0.613	0.615
M7UVB9	M7TTC0	6798223	6790958	40559.M7UVB9	40559.M7TTC0	0	0	0	0	0.177	0.256	0	0.419	0.613
M7UQ09	M7TIA6	6797436	6788831	40559.M7UQ09	40559.M7TIA6	0	0	0	0	0.613	0	0	0	0.613
M7U4C1	M7U157	6793546	6792638	40559.M7U4C1	40559.M7U157	0	0	0	0	0.048	0	0	0.610	0.612
M7UIE0	M7U4I7	6796439	6793597	40559.M7UIE0	40559.M7U4I7	0	0	0	0	0.305	0.397	0	0.146	0.610
M7UQC3	M7U8M6	6797490	6794610	40559.M7UQC3	40559.M7U8M6	0	0	0	0	0	0	0	0.608	0.608
M7V1W1	M7USM7	6798771	6797821	40559.M7V1W1	40559.M7USM7	0	0	0	0	0	0	0	0.608	0.608
M7UTC5	M7U2V0	6797930	6793113	40559.M7UTC5	40559.M7U2V0	0	0	0	0	0	0	0	0.607	0.607
M7UTS8	M7TUA7	6797995	6791156	40559.M7UTS8	40559.M7TUA7	0	0	0	0	0.345	0	0	0.421	0.604
M7UXI7	M7UE10	6798460	6795793	40559.M7UXI7	40559.M7UE10	0	0	0	0	0.603	0	0	0	0.603
M7UW63	M7UFS6	6798347	6796049	40559.M7UW63	40559.M7UFS6	0	0	0	0	0.188	0.522	0	0.061	0.603
M7UXY9	M7UTU7	6798493	6798002	40559.M7UXY9	40559.M7UTU7	0	0	0	0	0.047	0	0.600	0	0.602
M7TFG0	M7TEQ3	6788365	6788314	40559.M7TFG0	40559.M7TEQ3	0	0	0	0	0.594	0.059	0	0	0.601
M7UTU7	M7UFL4	6798002	6796021	40559.M7UTU7	40559.M7UFL4	0	0	0	0	0	0	0.600	0	0.600
M7UUH0	M7U5P3	6798096	6793929	40559.M7UUH0	40559.M7U5P3	0	0.220	0	0	0.339	0.045	0	0.283	0.599
M7UVS8	M7UJI0	6798289	6796610	40559.M7UVS8	40559.M7UJI0	0	0	0	0	0.147	0	0	0.547	0.597
M7UJY8	M7UHB7	6796669	6796283	40559.M7UJY8	40559.M7UHB7	0	0	0	0	0.509	0.151	0	0.110	0.596
M7UG12	M7TMZ7	6796088	6789829	40559.M7UG12	40559.M7TMZ7	0.133	0	0	0	0.046	0.257	0	0.418	0.594
M7UFB1	M7UE01	6795982	6795789	40559.M7UFB1	40559.M7UE01	0	0	0	0	0.561	0.114	0	0	0.594
M7UPC5	M7TNE6	6797337	6789920	40559.M7UPC5	40559.M7TNE6	0	0	0	0	0	0.110	0	0.563	0.594
M7U971	M7TKX0	6794726	6789381	40559.M7U971	40559.M7TKX0	0	0	0	0	0.051	0.272	0	0.455	0.590
M7UW63	M7TJL5	6798347	6789111	40559.M7UW63	40559.M7TJL5	0	0	0	0	0.588	0	0	0	0.588
M7TTN2	M7TKX0	6791024	6789381	40559.M7TTN2	40559.M7TKX0	0	0	0	0	0.100	0	0	0.562	0.588
M7UW63	NIP1	6798347	6795946	40559.M7UW63	40559.M7UF21	0	0	0	0	0.587	0	0	0	0.587
M7UVB9	M7U1Y0	6798223	6792854	40559.M7UVB9	40559.M7U1Y0	0	0	0	0	0	0.079	0	0.566	0.583
M7UIR3	NIP1	6796491	6795946	40559.M7UIR3	40559.M7UF21	0	0	0	0	0.168	0.077	0	0.501	0.583
M7U8R6	SEY1	6794637	6793991	40559.M7U8R6	40559.M7U5X4	0	0	0	0	0.077	0	0	0.565	0.581
M7U5V1	M7TN65	6793974	6789874	40559.M7U5V1	40559.M7TN65	0	0.122	0.311	0	0.119	0	0	0.296	0.575
M7UCK7	M7U2G7	6795571	6793008	40559.M7UCK7	40559.M7U2G7	0	0	0	0	0.185	0.208	0	0.395	0.575
M7UFS6	M7UFB1	6796049	6795982	40559.M7UFS6	40559.M7UFB1	0	0	0	0	0.146	0.522	0	0	0.574
M7UU50	M7TN47	6798043	6789861	40559.M7UU50	40559.M7TN47	0	0	0	0	0.573	0	0	0	0.573
M7U5P3	M7U4I7	6793929	6793597	40559.M7U5P3	40559.M7U4I7	0	0	0	0	0.486	0	0	0.202	0.572
M7URQ3	M7TK62	6797691	6789231	40559.M7URQ3	40559.M7TK62	0	0	0	0	0.406	0	0	0.308	0.571
M7V4B0	M7TIN6	6798955	6788910	40559.M7V4B0	40559.M7TIN6	0	0	0	0	0.241	0.336	0	0.216	0.570
M7TMZ7	M7TJV7	6789829	6789169	40559.M7TMZ7	40559.M7TJV7	0.244	0	0	0.602	0.182	0	0	0.842	0.569
M7TPS9	M7TJL5	6790211	6789111	40559.M7TPS9	40559.M7TJL5	0	0	0	0	0.518	0.140	0	0	0.567
M7UHE5	M7U2G7	6796295	6793008	40559.M7UHE5	40559.M7U2G7	0	0	0	0	0.566	0	0	0	0.566
M7UFS6	M7U4I7	6796049	6793597	40559.M7UFS6	40559.M7U4I7	0	0	0	0	0.239	0.271	0	0.274	0.562
M7UUN9	M7UAR7	6798125	6795094	40559.M7UUN9	40559.M7UAR7	0	0.561	0	0	0	0	0	0	0.561
M7UUA1	M7TTU0	6798066	6791059	40559.M7UUA1	40559.M7TTU0	0	0	0	0	0.077	0.275	0	0.398	0.561
M7UYR7	M7TNS0	6798549	6789991	40559.M7UYR7	40559.M7TNS0	0	0	0	0	0	0	0	0.556	0.556
M7UQQ9	M7U5P3	6797546	6793929	40559.M7UQQ9	40559.M7U5P3	0	0	0	0	0.207	0.344	0	0.214	0.555
M7UVB9	M7UG12	6798223	6796088	40559.M7UVB9	40559.M7UG12	0	0	0	0	0.234	0.101	0	0.405	0.554
M7UU02	M7TN35	6798022	6789852	40559.M7UU02	40559.M7TN35	0	0	0	0	0.497	0	0	0.146	0.552
M7TVQ3	M7TP99	6791467	6790101	40559.M7TVQ3	40559.M7TP99	0	0.552	0	0	0	0	0	0	0.552
M7U5V6	M7TJU9	6793977	6789164	40559.M7U5V6	40559.M7TJU9	0.091	0	0	0	0.177	0	0	0.449	0.551
M7UPD7	M7UG12	6797343	6796088	40559.M7UPD7	40559.M7UG12	0.232	0	0	0	0.095	0	0	0.405	0.550
M7UDV6	M7TCK9	6795771	6788156	40559.M7UDV6	40559.M7TCK9	0.050	0	0	0	0.087	0.232	0	0.399	0.546
M7UFS6	NIP1	6796049	6795946	40559.M7UFS6	40559.M7UF21	0	0	0	0	0.141	0.491	0	0	0.544
M7U142	M7TL96	6792626	6789456	40559.M7U142	40559.M7TL96	0	0	0	0	0.178	0.162	0	0.391	0.543
M7V0C1	M7U3L2	6798662	6793328	40559.M7V0C1	40559.M7U3L2	0.049	0	0	0	0.093	0.139	0	0.457	0.542
M7UUN9	M7TH12	6798125	6788568	40559.M7UUN9	40559.M7TH12	0	0	0	0	0	0.436	0	0.216	0.538
M7TN47	M7TMT9	6789861	6789794	40559.M7TN47	40559.M7TMT9	0	0	0	0	0.538	0	0	0	0.538
M7UVC1	M7UHA6	6798224	6796278	40559.M7UVC1	40559.M7UHA6	0	0	0	0	0.182	0.109	0	0.416	0.537
M7UG12	M7UCK7	6796088	6795571	40559.M7UG12	40559.M7UCK7	0.048	0	0	0	0.187	0.052	0	0.444	0.537
M7UBC2	M7TIV1	6795261	6788952	40559.M7UBC2	40559.M7TIV1	0	0	0	0	0	0.251	0	0.406	0.536
M7UAJ2	M7U102	6795037	6792601	40559.M7UAJ2	40559.M7U102	0	0	0	0	0	0.163	0	0.469	0.536
M7U4Z3	M7TRU7	6793721	6790638	40559.M7U4Z3	40559.M7TRU7	0	0	0	0	0.201	0	0	0.441	0.534
M7UVB9	M7UAR7	6798223	6795094	40559.M7UVB9	40559.M7UAR7	0.048	0	0.355	0	0	0.141	0	0.216	0.531
M7UFB1	M7TJL5	6795982	6789111	40559.M7UFB1	40559.M7TJL5	0	0	0	0	0.530	0	0	0	0.530
M7U9F1	EFM4	6794772	6791261	40559.M7U9F1	40559.M7TUR5	0	0.527	0	0	0.043	0.045	0	0	0.530
M7UHE4	M7U5V6	6796294	6793977	40559.M7UHE4	40559.M7U5V6	0.073	0	0	0	0.126	0.077	0	0.446	0.530
M7TZL9	M7TN65	6792304	6789874	40559.M7TZL9	40559.M7TN65	0	0.059	0.272	0	0.048	0.195	0	0.242	0.529
M7U3Q7	M7TN35	6793365	6789852	40559.M7U3Q7	40559.M7TN35	0.042	0	0	0	0.048	0.077	0	0.505	0.527
M7UC63	M7TTU0	6795493	6791059	40559.M7UC63	40559.M7TTU0	0	0	0	0	0.091	0.494	0	0.051	0.525
M7U6G2	M7U041	6794119	6792406	40559.M7U6G2	40559.M7U041	0.070	0	0	0	0	0	0	0.510	0.524
M7UMK2	M7UGM6	6797068	6796185	40559.M7UMK2	40559.M7UGM6	0.048	0.022	0	0	0	0	0	0.521	0.524
M7U6G2	M7TY60	6794119	6791995	40559.M7U6G2	40559.M7TY60	0.070	0	0	0	0	0	0	0.510	0.524
M7UGC1	M7TSB3	6796136	6790738	40559.M7UGC1	40559.M7TSB3	0	0	0	0	0	0	0	0.523	0.523
M7UW63	M7UIR3	6798347	6796491	40559.M7UW63	40559.M7UIR3	0	0	0	0	0.522	0	0	0	0.522
M7UG12	M7UB13	6796088	6795172	40559.M7UG12	40559.M7UB13	0	0	0	0	0.344	0.044	0	0.300	0.522
M7TH81	M7TGV8	6788610	6788536	40559.M7TH81	40559.M7TGV8	0	0	0	0	0.522	0	0	0	0.522
M7UJI0	M7U2V0	6796610	6793113	40559.M7UJI0	40559.M7U2V0	0	0	0	0	0.057	0.228	0	0.395	0.521
M7UW63	M7TEQ3	6798347	6788314	40559.M7UW63	40559.M7TEQ3	0	0	0	0	0.501	0.077	0	0	0.519
M7UKU6	M7TYE6	6796808	6792042	40559.M7UKU6	40559.M7TYE6	0	0	0	0	0.517	0	0	0	0.517
M7UT26	M7UKT2	6797888	6796801	40559.M7UT26	40559.M7UKT2	0	0	0	0	0	0	0	0.517	0.517
M7U7H2	M7U375	6794357	6793214	40559.M7U7H2	40559.M7U375	0	0	0	0	0.508	0	0	0.055	0.515
M7TNS0	M7TGV8	6789991	6788536	40559.M7TNS0	40559.M7TGV8	0	0	0	0	0.514	0	0	0	0.514
M7UKU6	M7TN47	6796808	6789861	40559.M7UKU6	40559.M7TN47	0	0	0	0	0.513	0	0	0	0.513
M7UU02	M7U0E2	6798022	6792471	40559.M7UU02	40559.M7U0E2	0	0	0	0	0	0.405	0	0.216	0.513
M7U0E2	M7THH2	6792471	6788668	40559.M7U0E2	40559.M7THH2	0	0	0	0	0	0.404	0	0.217	0.513
M7U1Y0	M7U0E2	6792854	6792471	40559.M7U1Y0	40559.M7U0E2	0	0	0	0	0	0.404	0	0.217	0.513
M7TML0	M7TD14	6789746	6788185	40559.M7TML0	40559.M7TD14	0	0	0	0	0.193	0	0	0.419	0.511
M7UG12	M7U8D2	6796088	6794547	40559.M7UG12	40559.M7U8D2	0.208	0	0	0	0.070	0	0	0.387	0.509
M7TZB0	M7TUD6	6792239	6791175	40559.M7TZB0	40559.M7TUD6	0	0	0	0	0.046	0.076	0	0.485	0.506
M7UG12	M7U3L2	6796088	6793328	40559.M7UG12	40559.M7U3L2	0	0	0	0	0.195	0	0	0.408	0.503
M7TY60	M7TKX1	6791995	6789382	40559.M7TY60	40559.M7TKX1	0	0	0	0	0.145	0.254	0	0.283	0.502
M7U041	M7TKX1	6792406	6789382	40559.M7U041	40559.M7TKX1	0	0	0	0	0.145	0.254	0	0.283	0.502
M7TL96	M7TGP9	6789456	6788504	40559.M7TL96	40559.M7TGP9	0	0	0	0	0.092	0.106	0	0.435	0.501
M7UVC1	M7TD14	6798224	6788185	40559.M7UVC1	40559.M7TD14	0	0	0	0	0.491	0	0	0.060	0.501
M7U066	M7TTU8	6792422	6791063	40559.M7U066	40559.M7TTU8	0	0	0	0	0.072	0.107	0	0.446	0.500
M7UQT2	M7U668	6797555	6794064	40559.M7UQT2	40559.M7U668	0	0	0	0	0	0.107	0	0.462	0.499
M7U5I7	M7TN65	6793880	6789874	40559.M7U5I7	40559.M7TN65	0.206	0	0.233	0	0	0	0	0.244	0.499
M7UYE7	M7UU02	6798524	6798022	40559.M7UYE7	40559.M7UU02	0	0	0	0	0.097	0.136	0	0.404	0.494
M7UKU6	M7U1E5	6796808	6792707	40559.M7UKU6	40559.M7U1E5	0	0	0	0	0.101	0.273	0	0.288	0.494
M7UIQ7	M7TLZ6	6796488	6789610	40559.M7UIQ7	40559.M7TLZ6	0	0	0	0	0.126	0.255	0	0.283	0.492
M7U485	M7TMB5	6793519	6789683	40559.M7U485	40559.M7TMB5	0.050	0	0	0	0.078	0.059	0	0.457	0.492
M7UFX8	M7TIA6	6796073	6788831	40559.M7UFX8	40559.M7TIA6	0	0	0	0	0.491	0	0	0	0.491
M7TVV3	M7TPD6	6791497	6790122	40559.M7TVV3	40559.M7TPD6	0	0.114	0.382	0	0	0	0	0.143	0.489
M7UG12	M7TMB5	6796088	6789683	40559.M7UG12	40559.M7TMB5	0	0	0	0	0.048	0.059	0	0.476	0.489
M7UG12	M7U8M6	6796088	6794610	40559.M7UG12	40559.M7U8M6	0	0	0	0	0	0.488	0	0	0.487
M7TTU8	M7TLS3	6791063	6789567	40559.M7TTU8	40559.M7TLS3	0	0	0	0	0.092	0.109	0	0.416	0.486
M7U9R1	M7U5I7	6794846	6793880	40559.M7U9R1	40559.M7U5I7	0.206	0	0.210	0	0	0	0	0.244	0.484
M7UFB1	M7TFG0	6795982	6788365	40559.M7UFB1	40559.M7TFG0	0	0	0	0	0.484	0	0	0	0.483
M7UG12	M7TJU9	6796088	6789164	40559.M7UG12	40559.M7TJU9	0.175	0	0	0	0.176	0	0	0.298	0.481
M7V4B0	M7TGV8	6798955	6788536	40559.M7V4B0	40559.M7TGV8	0	0	0	0	0.480	0	0	0	0.480
M7U9F1	M7TYE6	6794772	6792042	40559.M7U9F1	40559.M7TYE6	0	0	0	0	0.305	0	0	0.283	0.480
M7UAJ2	M7U860	6795037	6794499	40559.M7UAJ2	40559.M7U860	0	0	0	0	0	0.052	0	0.474	0.480
M7UIR3	M7UG12	6796491	6796088	40559.M7UIR3	40559.M7UG12	0.100	0	0	0	0.051	0	0	0.440	0.479
M7UJB8	M7UBP5	6796582	6795361	40559.M7UJB8	40559.M7UBP5	0.053	0	0.411	0	0	0	0	0.142	0.479
M7UJB8	M7TRW5	6796582	6790649	40559.M7UJB8	40559.M7TRW5	0.053	0	0.408	0	0	0	0	0.142	0.476
M7U5V1	M7TPD6	6793974	6790122	40559.M7U5V1	40559.M7TPD6	0	0.070	0.395	0	0	0	0	0.143	0.475
M7U9R1	M7TPD6	6794846	6790122	40559.M7U9R1	40559.M7TPD6	0	0.287	0.260	0	0	0	0	0.084	0.474
M7UXK3	M7UFS6	6798464	6796049	40559.M7UXK3	40559.M7UFS6	0	0	0	0	0.120	0.398	0	0.079	0.469
M7V1W1	M7UYR7	6798771	6798549	40559.M7V1W1	40559.M7UYR7	0.063	0	0	0	0.055	0	0	0.448	0.468
M7U4Z3	M7U4I7	6793721	6793597	40559.M7U4Z3	40559.M7U4I7	0.121	0	0	0	0.239	0.179	0	0.142	0.465
M7UQ09	M7UG12	6797436	6796088	40559.M7UQ09	40559.M7UG12	0.210	0	0	0	0.134	0	0	0.282	0.465
M7UFL4	M7U249	6796021	6792910	40559.M7UFL4	40559.M7U249	0.043	0	0	0	0.084	0	0	0.438	0.464
M7UQM4	M7TGV8	6797532	6788536	40559.M7UQM4	40559.M7TGV8	0	0	0	0	0.125	0	0	0.413	0.464
M7UNW2	M7U5S4	6797269	6793953	40559.M7UNW2	40559.M7U5S4	0	0.463	0	0	0	0	0	0	0.463
M7TUZ2	M7TUH0	6791308	6791196	40559.M7TUZ2	40559.M7TUH0	0	0	0	0	0.144	0	0	0.398	0.462
M7TPY2	M7TGP9	6790241	6788504	40559.M7TPY2	40559.M7TGP9	0	0	0	0	0.206	0.295	0	0.115	0.461
M7UIQ7	M7UDM1	6796488	6795737	40559.M7UIQ7	40559.M7UDM1	0	0	0	0	0.343	0.177	0	0.081	0.459
M7UKE6	M7TML0	6796734	6789746	40559.M7UKE6	40559.M7TML0	0.058	0	0	0	0.239	0	0	0.304	0.457
M7UFX8	M7UDB0	6796073	6795684	40559.M7UFX8	40559.M7UDB0	0	0	0	0	0	0	0	0.458	0.457
M7V4B0	M7UM44	6798955	6796995	40559.M7V4B0	40559.M7UM44	0	0	0	0	0.243	0	0	0.312	0.456
M7UVB9	M7TY19	6798223	6791972	40559.M7UVB9	40559.M7TY19	0	0	0	0	0	0.133	0	0.397	0.454
M7U324	M7U041	6793173	6792406	40559.M7U324	40559.M7U041	0	0	0	0	0.145	0.251	0	0.216	0.454
M7U324	M7TY60	6793173	6791995	40559.M7U324	40559.M7TY60	0	0	0	0	0.145	0.251	0	0.216	0.454
M7TY60	M7TJV7	6791995	6789169	40559.M7TY60	40559.M7TJV7	0.119	0	0	0	0.044	0	0	0.402	0.452
M7U041	M7TJV7	6792406	6789169	40559.M7U041	40559.M7TJV7	0.119	0	0	0	0.044	0	0	0.402	0.452
M7UG12	M7U4I7	6796088	6793597	40559.M7UG12	40559.M7U4I7	0.048	0	0	0	0.374	0.059	0	0.137	0.451
M7USL6	M7UJZ7	6797816	6796673	40559.M7USL6	40559.M7UJZ7	0	0	0	0	0.043	0	0	0.449	0.450
M7UDV6	M7TKX0	6795771	6789381	40559.M7UDV6	40559.M7TKX0	0.087	0	0	0	0.048	0.059	0	0.404	0.447
SEY1	M7TGV8	6793991	6788536	40559.M7U5X4	40559.M7TGV8	0	0	0	0	0.094	0	0	0.414	0.446
M7TY19	M7TMB5	6791972	6789683	40559.M7TY19	40559.M7TMB5	0	0	0	0	0	0	0	0.445	0.445
M7UYR7	M7UVA6	6798549	6798218	40559.M7UYR7	40559.M7UVA6	0	0	0	0	0.044	0	0	0.444	0.445
M7UJI0	M7U142	6796610	6792626	40559.M7UJI0	40559.M7U142	0	0	0	0	0.183	0.330	0	0.068	0.445
M7U8R6	M7TMZ7	6794637	6789829	40559.M7U8R6	40559.M7TMZ7	0	0	0	0	0.046	0	0	0.442	0.444
M7UER0	M7TIN6	6795894	6788910	40559.M7UER0	40559.M7TIN6	0	0	0	0	0	0	0	0.444	0.444
M7UYR7	M7USM7	6798549	6797821	40559.M7UYR7	40559.M7USM7	0	0	0	0	0	0	0	0.443	0.443
M7U853	M7TT70	6794494	6790926	40559.M7U853	40559.M7TT70	0	0	0.389	0	0.126	0	0	0	0.443
M7UJD2	M7UDV6	6796589	6795771	40559.M7UJD2	40559.M7UDV6	0	0	0	0	0	0	0	0.443	0.443
M7TUZ2	M7TH12	6791308	6788568	40559.M7TUZ2	40559.M7TH12	0	0	0	0	0.092	0	0	0.412	0.443
M7U485	M7TDZ6	6793519	6788259	40559.M7U485	40559.M7TDZ6	0.083	0	0	0	0.220	0.105	0	0.232	0.442
M7UKU6	M7UJY8	6796808	6796669	40559.M7UKU6	40559.M7UJY8	0	0	0	0	0.420	0.077	0	0	0.441
M7TY60	M7TCY7	6791995	6788178	40559.M7TY60	40559.M7TCY7	0.055	0	0	0	0.093	0.257	0	0.222	0.438
M7U041	M7TCY7	6792406	6788178	40559.M7U041	40559.M7TCY7	0.055	0	0	0	0.093	0.257	0	0.222	0.438
M7U485	M7TKX0	6793519	6789381	40559.M7U485	40559.M7TKX0	0	0	0	0	0.092	0	0	0.406	0.437
M7UFQ2	M7TN47	6796037	6789861	40559.M7UFQ2	40559.M7TN47	0	0	0	0	0.235	0	0	0.295	0.437
M7V1W1	M7UFL3	6798771	6796020	40559.M7V1W1	40559.M7UFL3	0	0.044	0	0	0.048	0.059	0	0.419	0.436
M7UGC1	M7U249	6796136	6792910	40559.M7UGC1	40559.M7U249	0	0.434	0	0	0	0	0	0	0.434
M7TLS3	M7TKX1	6789567	6789382	40559.M7TLS3	40559.M7TKX1	0	0	0	0	0	0.101	0	0.396	0.433
M7TY19	M7TKX1	6791972	6789382	40559.M7TY19	40559.M7TKX1	0.053	0	0	0	0.107	0.151	0	0.303	0.432
M7TMZ7	M7TKZ4	6789829	6789395	40559.M7TMZ7	40559.M7TKZ4	0.234	0	0	0	0	0	0	0.288	0.431
M7UE10	M7TQV8	6795793	6790435	40559.M7UE10	40559.M7TQV8	0	0	0	0	0.352	0	0	0.158	0.431
M7TUX0	M7TN65	6791295	6789874	40559.M7TUX0	40559.M7TN65	0.088	0.116	0.255	0	0.093	0	0	0.117	0.431
M7TYC3	M7TGP9	6792028	6788504	40559.M7TYC3	40559.M7TGP9	0	0	0	0	0.187	0.275	0	0.110	0.429
M7UPF8	M7U971	6797352	6794726	40559.M7UPF8	40559.M7U971	0	0	0	0	0	0	0	0.426	0.426
M7U8D2	M7U485	6794547	6793519	40559.M7U8D2	40559.M7U485	0	0	0	0	0.234	0	0	0.282	0.426
M7V4B0	M7V0C1	6798955	6798662	40559.M7V4B0	40559.M7V0C1	0	0	0	0	0.084	0.193	0	0.285	0.425
M7TNT4	M7TFJ1	6789999	6788369	40559.M7TNT4	40559.M7TFJ1	0.047	0	0	0	0.421	0	0	0	0.424
M7UT26	M7U102	6797888	6792601	40559.M7UT26	40559.M7U102	0	0	0	0	0	0.080	0	0.400	0.424
M7UJD2	M7TPS9	6796589	6790211	40559.M7UJD2	40559.M7TPS9	0	0	0	0	0.044	0.077	0	0.398	0.422
M7TLS3	M7TEN3	6789567	6788310	40559.M7TLS3	40559.M7TEN3	0	0	0.435	0.640	0	0.254	0	0.283	0.422
M7TUZ2	M7TUE3	6791308	6791180	40559.M7TUZ2	40559.M7TUE3	0.113	0	0	0	0.303	0	0	0.141	0.422
M7UG85	M7UC63	6796121	6795493	40559.M7UG85	40559.M7UC63	0.057	0	0	0	0	0	0	0.412	0.421
M7UC63	M7U376	6795493	6793215	40559.M7UC63	40559.M7U376	0.057	0	0	0	0	0	0	0.412	0.421
M7UY89	M7UVB9	6798513	6798223	40559.M7UY89	40559.M7UVB9	0	0	0	0	0	0.110	0	0.377	0.421
M7U3J3	M7TUA2	6793311	6791153	40559.M7U3J3	40559.M7TUA2	0	0	0	0	0	0	0	0.421	0.420
M7UKU6	M7TL96	6796808	6789456	40559.M7UKU6	40559.M7TL96	0	0	0	0	0.049	0	0	0.415	0.419
M7UIQ7	M7TIF5	6796488	6788859	40559.M7UIQ7	40559.M7TIF5	0	0	0	0	0	0.059	0	0.408	0.419
M7UC63	M7TVM1	6795493	6791448	40559.M7UC63	40559.M7TVM1	0	0	0	0	0	0	0	0.419	0.418
M7U249	M7TN65	6792910	6789874	40559.M7U249	40559.M7TN65	0.053	0	0	0	0	0	0	0.411	0.418
M7UC63	M7UBX0	6795493	6795423	40559.M7UC63	40559.M7UBX0	0	0	0	0	0	0	0	0.419	0.418
M7TMB5	M7TKX0	6789683	6789381	40559.M7TMB5	40559.M7TKX0	0	0	0	0	0.117	0.062	0	0.352	0.416
M7TL96	M7TIA6	6789456	6788831	40559.M7TL96	40559.M7TIA6	0	0	0	0	0.344	0.119	0	0.072	0.416
M7TVV3	M7TKI4	6791497	6789304	40559.M7TVV3	40559.M7TKI4	0	0	0	0	0	0	0	0.414	0.414
M7UJD2	M7TUD6	6796589	6791175	40559.M7UJD2	40559.M7TUD6	0	0	0	0	0	0.415	0	0	0.414
M7U324	M7TY19	6793173	6791972	40559.M7U324	40559.M7TY19	0.053	0	0	0	0.107	0.141	0	0.289	0.414
M7UUN9	M7TVM1	6798125	6791448	40559.M7UUN9	40559.M7TVM1	0	0	0	0	0.199	0	0	0.298	0.413
M7UUN9	M7UBX0	6798125	6795423	40559.M7UUN9	40559.M7UBX0	0	0	0	0	0.199	0	0	0.298	0.413
M7U0E2	M7TJ55	6792471	6789012	40559.M7U0E2	40559.M7TJ55	0	0	0	0	0.053	0.337	0	0.141	0.413
M7UAR7	M7TN47	6795094	6789861	40559.M7UAR7	40559.M7TN47	0	0	0	0	0.412	0	0	0	0.412
M7UUN9	M7TMK2	6798125	6789741	40559.M7UUN9	40559.M7TMK2	0	0	0	0	0.058	0	0	0.402	0.412
M7UNN0	M7UBX0	6797226	6795423	40559.M7UNN0	40559.M7UBX0	0	0	0	0	0	0	0	0.413	0.412
M7UNN0	M7TVM1	6797226	6791448	40559.M7UNN0	40559.M7TVM1	0	0	0	0	0	0	0	0.413	0.412
M7UHE5	M7UFS6	6796295	6796049	40559.M7UHE5	40559.M7UFS6	0	0	0	0	0.178	0.294	0	0.067	0.411
M7U5F9	M7U4F4	6793856	6793572	40559.M7U5F9	40559.M7U4F4	0.049	0	0.334	0	0	0	0	0.146	0.411
M7TUD6	M7TL96	6791175	6789456	40559.M7TUD6	40559.M7TL96	0	0	0	0	0.057	0.198	0	0.283	0.410
M7UDW2	M7TZT7	6795774	6792344	40559.M7UDW2	40559.M7TZT7	0	0	0.410	0	0	0	0	0	0.410
M7UQ09	M7UNV3	6797436	6797264	40559.M7UQ09	40559.M7UNV3	0	0	0	0	0	0	0	0.410	0.410
M7U802	M7U6G2	6794459	6794119	40559.M7U802	40559.M7U6G2	0	0	0	0	0	0	0	0.411	0.410
M7UFS6	M7TFV4	6796049	6788397	40559.M7UFS6	40559.M7TFV4	0	0	0	0	0.043	0.398	0	0.057	0.409
M7V1L5	M7UG85	6798753	6796121	40559.M7V1L5	40559.M7UG85	0	0	0	0	0.043	0	0	0.408	0.409
M7V1L5	M7U376	6798753	6793215	40559.M7V1L5	40559.M7U376	0	0	0	0	0.043	0	0	0.408	0.409
M7U1M2	M7TYP7	6792767	6792102	40559.M7U1M2	40559.M7TYP7	0	0	0.408	0	0	0	0	0	0.408
M7U853	M7TUX0	6794494	6791295	40559.M7U853	40559.M7TUX0	0	0.120	0.281	0	0.140	0	0	0	0.408
M7UE01	M7U1E5	6795789	6792707	40559.M7UE01	40559.M7U1E5	0	0	0	0	0	0.209	0	0.282	0.407
M7UFS6	M7TVQ3	6796049	6791467	40559.M7UFS6	40559.M7TVQ3	0	0	0	0	0	0.398	0	0.054	0.406
M7U340	M7TL96	6793186	6789456	40559.M7U340	40559.M7TL96	0	0	0	0	0.227	0.229	0	0.082	0.405
M7UKE6	M7U8D2	6796734	6794547	40559.M7UKE6	40559.M7U8D2	0.210	0	0	0	0	0	0	0.278	0.405
M7U5I7	M7U2W8	6793880	6793127	40559.M7U5I7	40559.M7U2W8	0.054	0	0.262	0	0	0	0	0.217	0.405
M7UYE7	M7U249	6798524	6792910	40559.M7UYE7	40559.M7U249	0.046	0	0	0	0	0	0	0.401	0.404
M7UKU6	M7TUD6	6796808	6791175	40559.M7UKU6	40559.M7TUD6	0	0	0	0	0	0	0	0.404	0.404
M7UG12	M7U041	6796088	6792406	40559.M7UG12	40559.M7U041	0.149	0	0	0	0.163	0.060	0	0.216	0.404
M7UG12	M7TY60	6796088	6791995	40559.M7UG12	40559.M7TY60	0.149	0	0	0	0.163	0.060	0	0.216	0.404
M7U3R1	M7TLZ6	6793368	6789610	40559.M7U3R1	40559.M7TLZ6	0	0	0	0	0	0.201	0	0.285	0.404
M7UJI0	M7TPS9	6796610	6790211	40559.M7UJI0	40559.M7TPS9	0	0	0	0	0.125	0.227	0	0.190	0.404
M7TTP8	M7TME2	6791034	6789701	40559.M7TTP8	40559.M7TME2	0	0	0	0	0.043	0	0	0.402	0.403
M7UUH0	M7UFS6	6798096	6796049	40559.M7UUH0	40559.M7UFS6	0	0	0	0	0.169	0.059	0	0.297	0.402
M7UPC5	M7UDM1	6797337	6795737	40559.M7UPC5	40559.M7UDM1	0	0	0	0	0	0.114	0	0.351	0.400
M7TZV6	M7TKX1	6792355	6789382	40559.M7TZV6	40559.M7TKX1	0	0	0	0	0.109	0.076	0	0.330	0.400
M7UUN9	M7TUA2	6798125	6791153	40559.M7UUN9	40559.M7TUA2	0	0	0	0	0	0	0	0.401	0.400
Supplementary Table S3. String interactions results of proteins identifiend under TCW in B. cinerea proteomes (membranome, phosphoproteome, phosphomembranome and secretome)
