# Supplementary material for: Deciphering the Dynamics of Signaling Cascades and Virulence Factors of B. cinerea during Tomato Cell Wall Degradation
Source: Microorganisms. 2021 Aug 30;9(9):1837. doi: 10.3390/microorganisms9091837 (PMC8466851; doi:10.3390/microorganisms9091837)
Supplement: Supplementary file 1 [file microorganisms-09-01837-s001.zip › Supplementary Table S4.xlsx]

## Sheet: Hoja1
#node1	node2	node1_string_internal_id	node2_string_internal_id	node1_external_id	node2_external_id	neighborhood_on_chromosome	gene_fusion	phylogenetic_cooccurrence	homology	coexpression	experimentally_determined_interaction	database_annotated	automated_textmining	combined_score
M7UQ09	M7TWJ8	6797436	6791650	40559.M7UQ09	40559.M7TWJ8	0	0	0	0	0.118	0.986	0.800	0.889	0.999
M7V3V3	M7TRI5	6798923	6790567	40559.M7V3V3	40559.M7TRI5	0.133	0	0	0	0.052	0.999	0	0.852	0.999
M7UCK7	M7TUR1	6795571	6791258	40559.M7UCK7	40559.M7TUR1	0.175	0	0	0	0.972	0.899	0	0.759	0.999
M7U5E2	M7TQK9	6793842	6790380	40559.M7U5E2	40559.M7TQK9	0	0	0.367	0	0.929	0.999	0	0.887	0.999
M7UT32	M7TMH6	6797891	6789723	40559.M7UT32	40559.M7TMH6	0	0	0	0	0.936	0.974	0	0.758	0.999
M7U3D3	M7U1U8	6793262	6792829	40559.M7U3D3	40559.M7U1U8	0	0	0.312	0	0.936	0.981	0	0.432	0.999
M7U2B0	M7TGY5	6792960	6788551	40559.M7U2B0	40559.M7TGY5	0.210	0	0	0	0.972	0.899	0	0.781	0.999
M7TNF8	M7TFU5	6789927	6788395	40559.M7TNF8	40559.M7TFU5	0.210	0	0.291	0	0.972	0.899	0	0.686	0.999
M7U841	M7TPD5	6794485	6790121	40559.M7U841	40559.M7TPD5	0.244	0	0.302	0	0.881	0.638	0.900	0.753	0.999
M7UJ32	M7TQ61	6796541	6790286	40559.M7UJ32	40559.M7TQ61	0	0	0	0	0.045	0.999	0	0	0.999
NIP1	PRT1	6795946	6789129	40559.M7UF21	40559.M7TJP4	0	0	0	0	0.897	0.895	0.800	0.891	0.999
M7U328	M7TZJ0	6793176	6792287	40559.M7U328	40559.M7TZJ0	0.088	0.743	0.448	0	0.725	0.729	0.800	0.806	0.999
M7TUR1	M7TTA0	6791258	6790945	40559.M7TUR1	40559.M7TTA0	0.210	0	0	0	0.972	0.899	0	0.672	0.999
M7UP88	M7TJC7	6797322	6789056	40559.M7UP88	40559.M7TJC7	0	0	0	0	0.649	0.891	0.800	0.890	0.999
M7UDG7	M7U3D3	6795711	6793262	40559.M7UDG7	40559.M7U3D3	0	0	0	0	0.936	0.981	0	0.286	0.999
M7UQ69	M7TKM5	6797465	6789328	40559.M7UQ69	40559.M7TKM5	0.244	0	0.439	0	0.916	0.999	0	0.837	0.999
M7U210	M7TGY5	6792878	6788551	40559.M7U210	40559.M7TGY5	0.210	0	0.212	0	0.972	0.899	0	0.769	0.999
M7TTA2	M7TRY1	6790947	6790659	40559.M7TTA2	40559.M7TRY1	0	0	0	0	0.972	0.808	0.800	0.756	0.999
M7UJ32	M7TTS5	6796541	6791050	40559.M7UJ32	40559.M7TTS5	0	0	0	0	0.142	0.999	0	0.217	0.999
M7U743	M7TIW5	6794274	6788960	40559.M7U743	40559.M7TIW5	0	0	0	0	0.936	0.999	0	0.696	0.999
M7UT32	M7U1U8	6797891	6792829	40559.M7UT32	40559.M7U1U8	0	0	0	0	0.972	0.971	0	0.768	0.999
M7UT32	M7TUR1	6797891	6791258	40559.M7UT32	40559.M7TUR1	0	0	0	0	0.972	0.899	0	0.756	0.999
M7UF17	M7TIW5	6795944	6788960	40559.M7UF17	40559.M7TIW5	0.113	0	0	0	0.936	0.971	0	0.756	0.999
M7UJ32	M7U3D9	6796541	6793267	40559.M7UJ32	40559.M7U3D9	0	0	0	0	0.234	0.999	0	0.409	0.999
M7TUJ3	M7TDA4	6791212	6788208	40559.M7TUJ3	40559.M7TDA4	0	0	0	0	0.892	0.999	0	0.698	0.999
M7UIE0	M7TNF8	6796439	6789927	40559.M7UIE0	40559.M7TNF8	0.133	0	0	0	0.972	0.899	0	0.660	0.999
M7UJ32	M7U4A2	6796541	6793532	40559.M7UJ32	40559.M7U4A2	0	0	0	0	0.098	0.999	0	0	0.999
M7UT32	M7UDG7	6797891	6795711	40559.M7UT32	40559.M7UDG7	0	0	0	0	0.936	0.971	0	0.680	0.999
M7UM99	M7U6N2	6797018	6794162	40559.M7UM99	40559.M7U6N2	0	0.899	0.448	0	0.854	0.847	0.900	0.891	0.999
M7UJ73	M7TNA6	6796561	6789897	40559.M7UJ73	40559.M7TNA6	0	0	0.331	0	0.972	0.899	0	0.746	0.999
M7UJ32	M7TT81	6796541	6790933	40559.M7UJ32	40559.M7TT81	0	0	0	0	0.098	0.999	0	0	0.999
M7V3V3	M7UL58	6798923	6796861	40559.M7V3V3	40559.M7UL58	0.053	0	0	0	0.594	0.999	0	0.887	0.999
M7UJ32	M7TRN8	6796541	6790601	40559.M7UJ32	40559.M7TRN8	0	0	0	0	0.044	0.999	0	0	0.999
M7UIE0	M7U6X2	6796439	6794224	40559.M7UIE0	40559.M7U6X2	0.210	0	0	0	0.972	0.899	0	0.612	0.999
RPS0	M7U210	6796164	6792878	40559.M7UGH5	40559.M7U210	0.092	0	0.205	0	0.972	0.899	0	0.751	0.999
M7U210	M7TTA0	6792878	6790945	40559.M7U210	40559.M7TTA0	0.133	0	0.302	0	0.972	0.899	0	0.612	0.999
M7TUR1	M7TGY5	6791258	6788551	40559.M7TUR1	40559.M7TGY5	0.244	0	0	0	0.972	0.899	0	0.793	0.999
M7UIE0	M7UF17	6796439	6795944	40559.M7UIE0	40559.M7UF17	0.113	0	0	0	0.936	0.981	0	0.638	0.999
M7V1C3	M7USK3	6798735	6797812	40559.M7V1C3	40559.M7USK3	0	0.811	0.440	0	0.972	0.989	0.900	0.892	0.999
M7UQ69	M7TDA4	6797465	6788208	40559.M7UQ69	40559.M7TDA4	0.244	0	0	0	0.599	0.999	0	0.796	0.999
M7UQ69	M7UJF1	6797465	6796599	40559.M7UQ69	40559.M7UJF1	0.210	0	0.446	0.601	0.972	0.999	0	0.892	0.999
M7U5J2	M7TNP7	6793884	6789977	40559.M7U5J2	40559.M7TNP7	0.244	0	0.416	0	0.925	0.896	0	0.786	0.999
M7UT32	M7U743	6797891	6794274	40559.M7UT32	40559.M7U743	0	0	0	0	0.936	0.971	0	0.761	0.999
M7UIE0	RPS1	6796439	6789766	40559.M7UIE0	40559.M7TMP1	0	0	0	0	0.972	0.981	0	0.567	0.999
M7UQK5	M7UJ32	6797526	6796541	40559.M7UQK5	40559.M7UJ32	0	0	0	0	0.145	0.999	0	0.761	0.999
M7UAL6	M7U9U4	6795056	6794868	40559.M7UAL6	40559.M7U9U4	0	0	0	0	0.892	0.999	0	0.772	0.999
M7U4A6	M7TBL5	6793535	6788080	40559.M7U4A6	40559.M7TBL5	0.244	0.004	0	0	0.895	0.642	0.900	0.792	0.999
M7TUR1	M7TMH6	6791258	6789723	40559.M7TUR1	40559.M7TMH6	0.244	0	0	0	0.972	0.899	0	0.771	0.999
M7UAL6	M7TKM5	6795056	6789328	40559.M7UAL6	40559.M7TKM5	0	0	0	0	0.892	0.999	0	0.757	0.999
M7UJF1	M7UAL6	6796599	6795056	40559.M7UJF1	40559.M7UAL6	0	0	0	0	0.892	0.999	0	0.761	0.999
M7UJ73	M7U3D3	6796561	6793262	40559.M7UJ73	40559.M7U3D3	0	0	0.414	0	0.936	0.899	0	0.783	0.999
M7UJ73	M7U2B0	6796561	6792960	40559.M7UJ73	40559.M7U2B0	0.193	0	0	0	0.972	0.899	0	0.762	0.999
M7TUR1	M7TBA2	6791258	6788059	40559.M7TUR1	40559.M7TBA2	0	0	0	0	0.972	0.899	0	0.765	0.999
M7UT32	M7TK08	6797891	6789200	40559.M7UT32	40559.M7TK08	0	0	0.326	0	0.972	0.899	0	0.609	0.999
M7U2B0	M7TUR1	6792960	6791258	40559.M7U2B0	40559.M7TUR1	0.210	0	0	0	0.972	0.899	0	0.832	0.999
M7UQ69	M7UAL6	6797465	6795056	40559.M7UQ69	40559.M7UAL6	0	0	0	0	0.620	0.999	0	0.747	0.999
M7UDG7	M7TMH6	6795711	6789723	40559.M7UDG7	40559.M7TMH6	0	0	0	0	0.972	0.971	0	0.392	0.999
M7UJ73	M7U210	6796561	6792878	40559.M7UJ73	40559.M7U210	0	0	0	0	0.972	0.899	0	0.722	0.999
M7UJ32	M7TQJ3	6796541	6790371	40559.M7UJ32	40559.M7TQJ3	0	0	0	0	0.242	0.999	0	0.479	0.999
M7U3D3	RPS1	6793262	6789766	40559.M7U3D3	40559.M7TMP1	0.210	0	0.219	0	0.936	0.981	0	0.710	0.999
M7U3D3	M7TIW5	6793262	6788960	40559.M7U3D3	40559.M7TIW5	0	0	0	0	0.936	0.999	0	0.769	0.999
M7UJF1	M7TKM5	6796599	6789328	40559.M7UJF1	40559.M7TKM5	0.210	0	0.442	0	0.834	0.999	0	0.885	0.999
M7UNB4	M7TNP7	6797173	6789977	40559.M7UNB4	40559.M7TNP7	0.244	0.877	0.447	0	0.636	0.899	0	0.874	0.999
M7U608	M7TJB7	6794017	6789050	40559.M7U608	40559.M7TJB7	0	0	0	0	0.119	0.996	0	0.828	0.999
M7U210	M7TJB9	6792878	6789051	40559.M7U210	40559.M7TJB9	0.088	0	0	0	0.972	0.899	0	0.687	0.999
M7UGG2	M7TNF8	6796158	6789927	40559.M7UGG2	40559.M7TNF8	0.088	0	0	0	0.972	0.899	0	0.749	0.999
M7UIE0	M7TGY5	6796439	6788551	40559.M7UIE0	40559.M7TGY5	0.210	0	0	0	0.972	0.899	0	0.748	0.999
M7UQ69	M7TUJ3	6797465	6791212	40559.M7UQ69	40559.M7TUJ3	0	0	0	0	0.885	0.999	0	0.753	0.999
M7U685	M7U0L2	6794077	6792516	40559.M7U685	40559.M7U0L2	0	0	0	0	0.584	0.988	0	0.889	0.999
M7UIE0	M7U1U8	6796439	6792829	40559.M7UIE0	40559.M7U1U8	0	0	0	0	0.972	0.981	0	0.283	0.999
M7TZJ5	M7TQK9	6792289	6790380	40559.M7TZJ5	40559.M7TQK9	0	0	0.380	0.862	0.972	0.999	0	0.890	0.999
M7UF17	M7TMH6	6795944	6789723	40559.M7UF17	40559.M7TMH6	0.175	0	0.248	0	0.936	0.977	0	0.652	0.999
M7UT32	M7U210	6797891	6792878	40559.M7UT32	40559.M7U210	0	0	0	0	0.972	0.899	0	0.783	0.999
M7UT32	M7U3D3	6797891	6793262	40559.M7UT32	40559.M7U3D3	0	0	0	0	0.936	0.981	0	0.776	0.999
M7UL58	M7U0I7	6796861	6792501	40559.M7UL58	40559.M7U0I7	0	0	0	0	0.651	0.999	0	0.887	0.999
M7UVS8	M7UMR0	6798289	6797090	40559.M7UVS8	40559.M7UMR0	0	0	0	0	0.539	0.976	0.800	0.886	0.999
M7U210	M7TMH6	6792878	6789723	40559.M7U210	40559.M7TMH6	0.210	0	0	0	0.972	0.899	0	0.758	0.999
M7UT32	M7UF17	6797891	6795944	40559.M7UT32	40559.M7UF17	0	0	0	0	0.936	0.971	0	0.777	0.999
M7U2B0	M7U210	6792960	6792878	40559.M7U2B0	40559.M7U210	0.133	0	0	0	0.972	0.899	0	0.722	0.999
M7U3D3	M7U210	6793262	6792878	40559.M7U3D3	40559.M7U210	0	0	0.245	0	0.972	0.899	0	0.763	0.999
M7UJE7	M7UJ32	6796597	6796541	40559.M7UJE7	40559.M7UJ32	0	0	0	0	0.650	0.999	0	0.398	0.999
M7UIE0	M7TVJ2	6796439	6791431	40559.M7UIE0	40559.M7TVJ2	0.133	0	0	0	0.936	0.981	0	0.767	0.999
M7U210	M7TUR1	6792878	6791258	40559.M7U210	40559.M7TUR1	0.210	0	0	0	0.972	0.899	0	0.791	0.999
M7UIE0	M7U743	6796439	6794274	40559.M7UIE0	40559.M7U743	0	0	0	0	0.936	0.981	0	0.743	0.999
M7U210	M7U1U8	6792878	6792829	40559.M7U210	40559.M7U1U8	0.210	0	0.224	0	0.972	0.899	0	0.541	0.999
M7TPU0	M7TL22	6790217	6789414	40559.M7TPU0	40559.M7TL22	0.244	0.899	0.261	0	0.885	0.375	0	0.913	0.999
M7UT32	M7TIW5	6797891	6788960	40559.M7UT32	40559.M7TIW5	0	0	0	0	0.936	0.971	0	0.794	0.999
M7U4M8	M7U210	6793630	6792878	40559.M7U4M8	40559.M7U210	0	0	0	0	0.972	0.899	0	0.757	0.999
RPS1	M7TMH6	6789766	6789723	40559.M7TMP1	40559.M7TMH6	0	0	0	0	0.972	0.979	0	0.749	0.999
M7U3D3	M7U2B0	6793262	6792960	40559.M7U3D3	40559.M7U2B0	0	0	0	0	0.972	0.899	0	0.774	0.999
M7UIE0	M7U3D3	6796439	6793262	40559.M7UIE0	40559.M7U3D3	0	0	0	0	0.972	0.984	0	0.654	0.999
M7TZK9	M7TXV6	6792298	6791938	40559.M7TZK9	40559.M7TXV6	0.175	0	0.444	0	0.923	0.899	0.800	0.834	0.999
M7U4C9	M7TZJ5	6793552	6792289	40559.M7U4C9	40559.M7TZJ5	0	0	0.205	0	0.936	0.999	0	0.846	0.999
M7UIE0	M7TIW5	6796439	6788960	40559.M7UIE0	40559.M7TIW5	0.133	0	0	0	0.936	0.981	0	0.614	0.999
M7U210	M7TVJ2	6792878	6791431	40559.M7U210	40559.M7TVJ2	0.133	0	0.406	0	0.972	0.899	0	0.741	0.999
M7TKM5	M7TDA4	6789328	6788208	40559.M7TKM5	40559.M7TDA4	0.244	0	0	0	0.936	0.995	0	0.786	0.999
M7U2Q5	M7U0L2	6793077	6792516	40559.M7U2Q5	40559.M7U0L2	0	0	0	0	0.636	0.996	0	0.818	0.999
M7U9U4	M7TUJ3	6794868	6791212	40559.M7U9U4	40559.M7TUJ3	0	0	0	0	0.892	0.999	0	0.757	0.999
M7U6X2	M7TUR1	6794224	6791258	40559.M7U6X2	40559.M7TUR1	0.244	0	0	0	0.972	0.899	0	0.657	0.999
M7V3V3	M7U0I7	6798923	6792501	40559.M7V3V3	40559.M7U0I7	0.122	0	0	0	0.618	0.999	0	0.889	0.999
M7U3D3	M7TMH6	6793262	6789723	40559.M7U3D3	40559.M7TMH6	0	0	0.218	0	0.936	0.981	0	0.762	0.999
M7UIE0	M7TFS1	6796439	6788388	40559.M7UIE0	40559.M7TFS1	0.133	0	0	0	0.967	0.939	0	0.585	0.999
RPS0	M7TNF8	6796164	6789927	40559.M7UGH5	40559.M7TNF8	0.132	0	0	0	0.972	0.899	0	0.739	0.999
M7U210	M7TBA2	6792878	6788059	40559.M7U210	40559.M7TBA2	0	0	0.236	0	0.972	0.899	0	0.751	0.999
M7U4C9	M7TQK9	6793552	6790380	40559.M7U4C9	40559.M7TQK9	0	0	0	0	0.972	0.999	0	0.886	0.999
M7U743	RPS1	6794274	6789766	40559.M7U743	40559.M7TMP1	0	0	0	0	0.936	0.971	0	0.656	0.999
M7UIE0	M7U2B0	6796439	6792960	40559.M7UIE0	40559.M7U2B0	0.133	0	0	0	0.972	0.899	0	0.645	0.999
M7U743	M7U1U8	6794274	6792829	40559.M7U743	40559.M7U1U8	0	0	0	0	0.936	0.971	0	0.608	0.999
M7U5J2	M7U1W9	6793884	6792845	40559.M7U5J2	40559.M7U1W9	0.244	0	0.299	0	0.936	0.899	0	0.766	0.999
M7UJF1	M7U9U4	6796599	6794868	40559.M7UJF1	40559.M7U9U4	0.210	0	0	0	0.936	0.999	0	0.778	0.999
M7TMH6	M7TIW5	6789723	6788960	40559.M7TMH6	40559.M7TIW5	0.210	0	0	0	0.936	0.980	0	0.295	0.999
M7TVJ2	M7TMH6	6791431	6789723	40559.M7TVJ2	40559.M7TMH6	0.210	0	0	0	0.936	0.971	0	0.748	0.999
M7UJ32	M7TVQ3	6796541	6791467	40559.M7UJ32	40559.M7TVQ3	0	0	0	0	0.321	0.999	0	0.662	0.999
M7U1U8	M7TMH6	6792829	6789723	40559.M7U1U8	40559.M7TMH6	0.244	0	0.290	0	0.936	0.971	0	0.225	0.999
M7TVJ2	RPS1	6791431	6789766	40559.M7TVJ2	40559.M7TMP1	0	0	0	0	0.936	0.971	0	0.758	0.999
M7UL58	M7TRI5	6796861	6790567	40559.M7UL58	40559.M7TRI5	0	0	0	0	0.063	0.999	0	0.845	0.999
M7UPJ1	M7TRI5	6797366	6790567	40559.M7UPJ1	40559.M7TRI5	0.073	0	0.247	0	0.506	0.999	0	0.891	0.999
M7U6S6	M7TMH6	6794193	6789723	40559.M7U6S6	40559.M7TMH6	0.210	0	0	0	0.972	0.899	0	0.660	0.999
M7TUR1	M7TU18	6791258	6791104	40559.M7TUR1	40559.M7TU18	0	0	0	0	0.972	0.899	0	0.752	0.999
M7U6X2	M7U210	6794224	6792878	40559.M7U6X2	40559.M7U210	0.210	0	0.316	0	0.972	0.899	0	0.646	0.999
M7U3D3	M7TUR1	6793262	6791258	40559.M7U3D3	40559.M7TUR1	0	0	0	0	0.972	0.899	0	0.750	0.999
M7U1U8	RPS1	6792829	6789766	40559.M7U1U8	40559.M7TMP1	0	0	0.313	0	0.936	0.971	0	0.638	0.999
M7UJC5	M7U6N2	6796585	6794162	40559.M7UJC5	40559.M7U6N2	0.088	0.020	0.426	0	0.884	0.746	0.900	0.886	0.999
M7UJ32	M7U5D7	6796541	6793839	40559.M7UJ32	40559.M7U5D7	0	0	0	0	0.179	0.999	0	0.402	0.999
M7U743	M7TVJ2	6794274	6791431	40559.M7U743	40559.M7TVJ2	0	0	0	0	0.936	0.971	0	0.765	0.999
M7UTZ9	M7U210	6798021	6792878	40559.M7UTZ9	40559.M7U210	0.113	0	0.285	0	0.972	0.899	0	0.688	0.999
M7UF17	RPS1	6795944	6789766	40559.M7UF17	40559.M7TMP1	0	0	0.274	0	0.936	0.979	0	0.161	0.999
M7U0I7	M7TRI5	6792501	6790567	40559.M7U0I7	40559.M7TRI5	0.057	0	0	0	0.050	0.999	0	0.822	0.999
M7UAL6	M7TUJ3	6795056	6791212	40559.M7UAL6	40559.M7TUJ3	0	0	0	0	0.884	0.999	0	0.852	0.999
M7U9U4	M7TKM5	6794868	6789328	40559.M7U9U4	40559.M7TKM5	0.244	0	0	0	0.936	0.999	0	0.779	0.999
M7U3R6	M7U1L7	6793372	6792763	40559.M7U3R6	40559.M7U1L7	0	0	0	0	0.341	0.999	0.800	0.830	0.999
M7TQ61	M7TL57	6790286	6789434	40559.M7TQ61	40559.M7TL57	0	0	0	0	0.936	0.999	0.800	0.791	0.999
M7UT32	M7TNF8	6797891	6789927	40559.M7UT32	40559.M7TNF8	0	0	0	0	0.972	0.899	0	0.773	0.999
M7UIE0	M7TUR1	6796439	6791258	40559.M7UIE0	40559.M7TUR1	0.210	0	0	0	0.972	0.899	0	0.755	0.999
M7UIE0	M7TMH6	6796439	6789723	40559.M7UIE0	40559.M7TMH6	0.210	0	0	0	0.941	0.981	0	0.564	0.999
M7TUJ3	M7TKM5	6791212	6789328	40559.M7TUJ3	40559.M7TKM5	0	0	0	0	0.892	0.999	0	0.768	0.999
M7UF17	M7TVJ2	6795944	6791431	40559.M7UF17	40559.M7TVJ2	0.113	0	0.254	0	0.936	0.971	0	0.746	0.999
M7TZJ5	M7TY39	6792289	6791984	40559.M7TZJ5	40559.M7TY39	0	0	0	0	0.885	0.989	0	0.743	0.999
M7U226	M7TUI1	6792891	6791204	40559.M7U226	40559.M7TUI1	0	0	0	0	0	0.999	0	0.672	0.999
M7U6X2	M7TK08	6794224	6789200	40559.M7U6X2	40559.M7TK08	0.210	0	0	0	0.972	0.899	0	0.625	0.999
M7V3V3	M7UPJ1	6798923	6797366	40559.M7V3V3	40559.M7UPJ1	0.175	0	0.244	0	0.126	0.999	0	0.887	0.999
M7UU73	M7UAM7	6798053	6795064	40559.M7UU73	40559.M7UAM7	0.244	0.883	0	0	0.665	0	0.900	0.819	0.999
M7UAM5	M7TYI9	6795063	6792068	40559.M7UAM5	40559.M7TYI9	0	0	0	0	0.892	0.720	0.800	0.890	0.999
M7TUR1	M7TFU5	6791258	6788395	40559.M7TUR1	40559.M7TFU5	0.244	0	0.220	0	0.972	0.899	0	0.769	0.999
M7UIE0	M7TNA6	6796439	6789897	40559.M7UIE0	40559.M7TNA6	0.133	0	0	0	0.972	0.899	0	0.659	0.999
M7UTZ9	M7TNF8	6798021	6789927	40559.M7UTZ9	40559.M7TNF8	0.113	0	0.228	0	0.972	0.899	0	0.762	0.999
M7UIE0	M7U210	6796439	6792878	40559.M7UIE0	40559.M7U210	0.133	0	0	0	0.972	0.899	0	0.767	0.999
M7U5E2	M7U4C9	6793842	6793552	40559.M7U5E2	40559.M7U4C9	0	0	0	0	0.868	0.999	0	0.808	0.999
M7UT32	M7TVJ2	6797891	6791431	40559.M7UT32	40559.M7TVJ2	0	0	0	0	0.936	0.971	0	0.768	0.999
M7UPJ1	M7UL58	6797366	6796861	40559.M7UPJ1	40559.M7UL58	0	0	0	0	0.093	0.999	0	0.887	0.999
M7UQ69	M7U9U4	6797465	6794868	40559.M7UQ69	40559.M7U9U4	0.244	0	0	0	0.936	0.999	0	0.765	0.999
M7UIT4	M7U5A8	6796500	6793814	40559.M7UIT4	40559.M7U5A8	0.279	0.513	0.333	0	0.972	0.077	0	0.892	0.999
M7TTA0	M7TMH6	6790945	6789723	40559.M7TTA0	40559.M7TMH6	0.210	0	0.366	0	0.936	0.899	0	0.758	0.999
TIF35	PRT1	6797000	6789129	40559.M7UM55	40559.M7TJP4	0	0	0	0	0.643	0.899	0.800	0.886	0.999
M7UCS0	M7U1W9	6795598	6792845	40559.M7UCS0	40559.M7U1W9	0.244	0.895	0.447	0	0.654	0.899	0	0.779	0.999
M7UPJ1	M7U0I7	6797366	6792501	40559.M7UPJ1	40559.M7U0I7	0.092	0	0	0	0.062	0.999	0	0.867	0.999
M7U3D3	M7TRW0	6793262	6790646	40559.M7U3D3	40559.M7TRW0	0	0	0	0	0.972	0.899	0	0.769	0.999
M7U5E2	M7TZJ5	6793842	6792289	40559.M7U5E2	40559.M7TZJ5	0	0	0.213	0	0.936	0.999	0	0.884	0.999
M7TUI1	M7TK45	6791204	6789220	40559.M7TUI1	40559.M7TK45	0	0	0	0	0.089	0.999	0	0.892	0.999
M7U039	M7TNF8	6792405	6789927	40559.M7U039	40559.M7TNF8	0.210	0	0.228	0	0.936	0.899	0	0.789	0.999
M7UF17	M7TUR1	6795944	6791258	40559.M7UF17	40559.M7TUR1	0.175	0	0	0	0.972	0.899	0	0.764	0.999
M7U079	M7TMZ0	6792431	6789824	40559.M7U079	40559.M7TMZ0	0	0	0	0	0.684	0.988	0	0.882	0.999
M7TVJ2	M7TIW5	6791431	6788960	40559.M7TVJ2	40559.M7TIW5	0.133	0	0	0	0.936	0.979	0	0.758	0.999
M7UT32	RPS1	6797891	6789766	40559.M7UT32	40559.M7TMP1	0	0	0	0	0.936	0.971	0	0.762	0.999
M7U3D3	M7TVJ2	6793262	6791431	40559.M7U3D3	40559.M7TVJ2	0	0	0.289	0	0.936	0.981	0	0.736	0.999
M7TY39	M7TQK9	6791984	6790380	40559.M7TY39	40559.M7TQK9	0	0	0	0	0.972	0.999	0	0.535	0.999
M7UF17	M7U3D3	6795944	6793262	40559.M7UF17	40559.M7U3D3	0	0	0.268	0	0.936	0.981	0	0.609	0.999
M7UJF1	M7TDA4	6796599	6788208	40559.M7UJF1	40559.M7TDA4	0.210	0	0	0	0.772	0.999	0	0.791	0.999
M7U743	M7U3D3	6794274	6793262	40559.M7U743	40559.M7U3D3	0	0	0	0	0.936	0.981	0	0.742	0.999
M7UT32	M7UIE0	6797891	6796439	40559.M7UT32	40559.M7UIE0	0	0	0	0	0.972	0.981	0	0.616	0.999
M7U226	M7TK45	6792891	6789220	40559.M7U226	40559.M7TK45	0	0	0	0	0	0.999	0	0.764	0.999
M7V0R2	M7U4F6	6798687	6793573	40559.M7V0R2	40559.M7U4F6	0	0	0.448	0	0.882	0.660	0.800	0.888	0.999
M7UJF1	M7TUJ3	6796599	6791212	40559.M7UJF1	40559.M7TUJ3	0	0	0	0	0.892	0.999	0	0.758	0.999
M7TUR1	M7TNF8	6791258	6789927	40559.M7TUR1	40559.M7TNF8	0.210	0	0	0	0.972	0.899	0	0.786	0.999
M7UJ32	M7TL57	6796541	6789434	40559.M7UJ32	40559.M7TL57	0	0	0	0	0.048	0.999	0	0.109	0.999
M7U2B0	M7TNF8	6792960	6789927	40559.M7U2B0	40559.M7TNF8	0.133	0	0	0	0.972	0.899	0	0.743	0.999
M7U743	M7TMH6	6794274	6789723	40559.M7U743	40559.M7TMH6	0	0	0	0	0.936	0.979	0	0.745	0.999
M7UGG2	M7TBA2	6796158	6788059	40559.M7UGG2	40559.M7TBA2	0	0	0	0	0.936	0.899	0	0.744	0.998
M7UDG7	M7TVJ2	6795711	6791431	40559.M7UDG7	40559.M7TVJ2	0	0	0	0	0.936	0.971	0	0.217	0.998
M7U039	M7TXZ5	6792405	6791959	40559.M7U039	40559.M7TXZ5	0	0	0	0	0.936	0.899	0	0.783	0.998
M7UBL8	M7U1P8	6795339	6792788	40559.M7UBL8	40559.M7U1P8	0	0	0.302	0	0.936	0.890	0	0.740	0.998
M7U9Q2	M7TMH6	6794840	6789723	40559.M7U9Q2	40559.M7TMH6	0	0	0	0	0.936	0.899	0	0.739	0.998
M7U3D3	M7TWH2	6793262	6791635	40559.M7U3D3	40559.M7TWH2	0.187	0	0.263	0	0.936	0.899	0	0.738	0.998
M7UJE7	M7TVQ3	6796597	6791467	40559.M7UJE7	40559.M7TVQ3	0	0	0	0	0.303	0.899	0.800	0.890	0.998
M7UT32	M7UGG2	6797891	6796158	40559.M7UT32	40559.M7UGG2	0	0	0	0	0.936	0.899	0	0.744	0.998
INT6	NIP1	6796869	6795946	40559.M7UL82	40559.M7UF21	0	0	0	0	0.666	0.893	0.800	0.818	0.998
M7U210	M7TWH2	6792878	6791635	40559.M7U210	40559.M7TWH2	0	0	0	0	0.934	0.899	0	0.763	0.998
M7UCK7	M7TJB9	6795571	6789051	40559.M7UCK7	40559.M7TJB9	0.073	0	0	0	0.972	0.828	0	0.668	0.998
M7U1U8	M7TWH2	6792829	6791635	40559.M7U1U8	40559.M7TWH2	0	0	0	0	0.936	0.899	0	0.766	0.998
M7UGG2	M7TK08	6796158	6789200	40559.M7UGG2	40559.M7TK08	0.049	0	0	0	0.936	0.899	0	0.773	0.998
M7U210	M7TFU5	6792878	6788395	40559.M7U210	40559.M7TFU5	0.210	0	0	0	0.936	0.899	0	0.736	0.998
M7U3D3	M7TGY5	6793262	6788551	40559.M7U3D3	40559.M7TGY5	0	0	0	0	0.936	0.899	0	0.794	0.998
M7UGG2	M7TKD0	6796158	6789273	40559.M7UGG2	40559.M7TKD0	0.056	0	0	0	0.936	0.899	0	0.738	0.998
M7UIE0	M7U6S6	6796439	6794193	40559.M7UIE0	40559.M7U6S6	0.133	0	0	0	0.936	0.899	0	0.708	0.998
M7UF17	M7TTA0	6795944	6790945	40559.M7UF17	40559.M7TTA0	0.113	0	0.228	0	0.936	0.899	0	0.761	0.998
M7UIE0	M7TTA0	6796439	6790945	40559.M7UIE0	40559.M7TTA0	0.133	0	0	0	0.936	0.899	0	0.712	0.998
M7TTA0	M7TGE0	6790945	6788458	40559.M7TTA0	40559.M7TGE0	0.113	0	0	0	0.936	0.899	0	0.757	0.998
M7U1W9	M7TNP7	6792845	6789977	40559.M7U1W9	40559.M7TNP7	0.244	0	0.267	0	0.899	0.897	0	0.793	0.998
M7TXZ5	M7TVJ2	6791959	6791431	40559.M7TXZ5	40559.M7TVJ2	0	0	0	0	0.936	0.899	0	0.782	0.998
M7TVJ2	M7TGY5	6791431	6788551	40559.M7TVJ2	40559.M7TGY5	0.210	0	0.270	0	0.936	0.899	0	0.720	0.998
M7U6S6	M7TGY5	6794193	6788551	40559.M7U6S6	40559.M7TGY5	0.210	0	0	0	0.936	0.899	0	0.784	0.998
M7U039	M7TVJ2	6792405	6791431	40559.M7U039	40559.M7TVJ2	0	0	0	0	0.936	0.899	0	0.770	0.998
M7UJ73	M7UGG2	6796561	6796158	40559.M7UJ73	40559.M7UGG2	0	0	0	0	0.936	0.899	0	0.745	0.998
M7UJ73	M7U9Y7	6796561	6794896	40559.M7UJ73	40559.M7U9Y7	0	0	0	0	0.936	0.899	0	0.757	0.998
M7U1I6	M7TWH2	6792738	6791635	40559.M7U1I6	40559.M7TWH2	0	0	0	0	0.936	0.899	0	0.759	0.998
TIF35	NIP1	6797000	6795946	40559.M7UM55	40559.M7UF21	0	0	0	0	0.596	0.889	0.800	0.889	0.998
M7TWH2	M7TMH6	6791635	6789723	40559.M7TWH2	40559.M7TMH6	0	0	0	0	0.936	0.899	0	0.756	0.998
M7U9Q2	M7TWH2	6794840	6791635	40559.M7U9Q2	40559.M7TWH2	0	0	0	0	0.936	0.899	0	0.789	0.998
M7TKD0	M7TFS1	6789273	6788388	40559.M7TKD0	40559.M7TFS1	0.133	0	0	0	0.936	0.899	0	0.750	0.998
M7U6X2	M7TFS1	6794224	6788388	40559.M7U6X2	40559.M7TFS1	0.210	0	0	0	0.936	0.899	0	0.716	0.998
M7UE58	M7TKD0	6795812	6789273	40559.M7UE58	40559.M7TKD0	0.209	0	0	0	0.936	0.899	0	0.778	0.998
M7U6S6	M7U3D3	6794193	6793262	40559.M7U6S6	40559.M7U3D3	0	0	0	0	0.936	0.899	0	0.762	0.998
M7TWH2	M7TGE0	6791635	6788458	40559.M7TWH2	40559.M7TGE0	0	0	0	0	0.933	0.899	0	0.761	0.998
M7U9Q2	M7TVJ2	6794840	6791431	40559.M7U9Q2	40559.M7TVJ2	0	0	0	0	0.936	0.899	0	0.761	0.998
M7TNF8	M7TKD0	6789927	6789273	40559.M7TNF8	40559.M7TKD0	0.133	0	0.200	0	0.936	0.899	0	0.769	0.998
M7U210	M7TNA6	6792878	6789897	40559.M7U210	40559.M7TNA6	0.133	0	0	0	0.972	0.899	0	0.629	0.998
RPS0	M7TGY5	6796164	6788551	40559.M7UGH5	40559.M7TGY5	0.189	0	0	0	0.936	0.899	0	0.740	0.998
M7UJ73	M7TNF8	6796561	6789927	40559.M7UJ73	40559.M7TNF8	0	0	0	0	0.936	0.899	0	0.791	0.998
M7U9Q2	M7TXZ5	6794840	6791959	40559.M7U9Q2	40559.M7TXZ5	0	0	0	0	0.936	0.899	0	0.789	0.998
M7UJ73	M7TUR1	6796561	6791258	40559.M7UJ73	40559.M7TUR1	0	0	0	0	0.972	0.899	0	0.449	0.998
M7TGY5	M7TBA2	6788551	6788059	40559.M7TGY5	40559.M7TBA2	0	0	0.220	0	0.936	0.899	0	0.757	0.998
M7U3D3	M7TBA2	6793262	6788059	40559.M7U3D3	40559.M7TBA2	0	0	0.314	0	0.936	0.899	0	0.690	0.998
M7UDG7	M7U4M8	6795711	6793630	40559.M7UDG7	40559.M7U4M8	0	0	0	0	0.972	0.899	0	0.447	0.998
M7UGG2	M7U039	6796158	6792405	40559.M7UGG2	40559.M7U039	0	0	0	0	0.936	0.899	0	0.757	0.998
M7U743	M7TXZ5	6794274	6791959	40559.M7U743	40559.M7TXZ5	0	0	0	0	0.936	0.899	0	0.791	0.998
M7UEA6	M7TTA0	6795828	6790945	40559.M7UEA6	40559.M7TTA0	0.210	0	0	0	0.936	0.899	0	0.700	0.998
M7U9Q2	M7TK08	6794840	6789200	40559.M7U9Q2	40559.M7TK08	0.210	0	0	0	0.936	0.899	0	0.788	0.998
M7UTZ9	M7UJ73	6798021	6796561	40559.M7UTZ9	40559.M7UJ73	0.172	0	0	0	0.936	0.899	0	0.763	0.998
M7U1U8	M7TBA2	6792829	6788059	40559.M7U1U8	40559.M7TBA2	0	0	0.371	0	0.936	0.899	0	0.704	0.998
M7TNF8	M7TIW5	6789927	6788960	40559.M7TNF8	40559.M7TIW5	0.133	0	0	0	0.910	0.899	0	0.789	0.998
M7UFN7	M7U210	6796031	6792878	40559.M7UFN7	40559.M7U210	0.133	0	0	0	0.972	0.899	0	0.295	0.998
M7UF17	M7U1U8	6795944	6792829	40559.M7UF17	40559.M7U1U8	0	0	0.239	0	0.936	0.971	0	0.191	0.998
M7TK08	M7TGY5	6789200	6788551	40559.M7TK08	40559.M7TGY5	0.210	0	0	0	0.936	0.899	0	0.757	0.998
M7U039	M7TBA2	6792405	6788059	40559.M7U039	40559.M7TBA2	0	0	0	0	0.936	0.899	0	0.781	0.998
M7UF17	M7UE58	6795944	6795812	40559.M7UF17	40559.M7UE58	0	0	0	0	0.936	0.899	0	0.742	0.998
M7TGY5	M7TFS1	6788551	6788388	40559.M7TGY5	40559.M7TFS1	0.210	0	0.254	0	0.936	0.899	0	0.608	0.998
M7UG31	M7U743	6796097	6794274	40559.M7UG31	40559.M7U743	0	0	0	0	0.936	0.899	0	0.765	0.998
M7U4F9	M7TJB0	6793575	6789045	40559.M7U4F9	40559.M7TJB0	0	0	0	0	0.854	0.899	0	0.891	0.998
M7U039	M7TIW5	6792405	6788960	40559.M7U039	40559.M7TIW5	0	0	0	0	0.936	0.899	0	0.791	0.998
M7TWH2	M7TRW0	6791635	6790646	40559.M7TWH2	40559.M7TRW0	0	0	0	0	0.933	0.899	0	0.738	0.998
M7UBL8	M7TUZ1	6795339	6791307	40559.M7UBL8	40559.M7TUZ1	0	0	0.288	0	0.936	0.899	0	0.745	0.998
M7U3D3	M7TGE0	6793262	6788458	40559.M7U3D3	40559.M7TGE0	0	0	0	0	0.936	0.899	0	0.766	0.998
M7TSC3	M7TPY2	6790744	6790241	40559.M7TSC3	40559.M7TPY2	0	0	0	0	0.876	0.899	0	0.874	0.998
M7UF17	M7U743	6795944	6794274	40559.M7UF17	40559.M7U743	0	0	0	0	0.936	0.971	0	0.477	0.998
M7UJ73	M7TMH6	6796561	6789723	40559.M7UJ73	40559.M7TMH6	0	0	0	0	0.936	0.899	0	0.743	0.998
M7U743	M7U2B0	6794274	6792960	40559.M7U743	40559.M7U2B0	0	0	0	0	0.936	0.909	0	0.749	0.998
M7UT32	M7TTA0	6797891	6790945	40559.M7UT32	40559.M7TTA0	0	0	0	0	0.936	0.899	0	0.751	0.998
M7UJ73	M7U1I6	6796561	6792738	40559.M7UJ73	40559.M7U1I6	0	0	0	0	0.936	0.899	0	0.747	0.998
M7U039	M7TMH6	6792405	6789723	40559.M7U039	40559.M7TMH6	0.244	0	0	0	0.936	0.899	0	0.756	0.998
M7U743	M7TNU7	6794274	6790007	40559.M7U743	40559.M7TNU7	0	0	0	0	0.936	0.899	0	0.758	0.998
M7UF17	M7TGY5	6795944	6788551	40559.M7UF17	40559.M7TGY5	0.175	0	0.213	0	0.936	0.899	0	0.760	0.998
M7TMH6	M7TGY5	6789723	6788551	40559.M7TMH6	40559.M7TGY5	0.244	0	0.276	0	0.936	0.899	0	0.757	0.998
M7UJ73	M7UFS6	6796561	6796049	40559.M7UJ73	40559.M7UFS6	0	0	0	0	0.972	0.899	0	0.562	0.998
M7TS09	M7TIW5	6790676	6788960	40559.M7TS09	40559.M7TIW5	0.133	0	0	0	0.936	0.899	0	0.744	0.998
M7U6X2	M7U6S6	6794224	6794193	40559.M7U6X2	40559.M7U6S6	0.210	0	0	0	0.936	0.899	0	0.701	0.998
M7U9Y7	M7U9Q2	6794896	6794840	40559.M7U9Y7	40559.M7U9Q2	0	0	0	0	0.936	0.899	0	0.736	0.998
M7TS09	M7TBA2	6790676	6788059	40559.M7TS09	40559.M7TBA2	0	0	0.301	0	0.936	0.899	0	0.640	0.998
M7U1I6	M7TVJ2	6792738	6791431	40559.M7U1I6	40559.M7TVJ2	0.133	0	0.206	0	0.936	0.899	0	0.768	0.998
M7UJ73	M7U743	6796561	6794274	40559.M7UJ73	40559.M7U743	0	0	0	0	0.936	0.899	0	0.777	0.998
M7UG31	M7U9Y7	6796097	6794896	40559.M7UG31	40559.M7U9Y7	0	0	0	0	0.936	0.899	0	0.764	0.998
M7UK24	M7TJB0	6796684	6789045	40559.M7UK24	40559.M7TJB0	0	0	0	0	0.861	0.889	0	0.891	0.998
M7UTZ9	M7U1I6	6798021	6792738	40559.M7UTZ9	40559.M7U1I6	0.113	0	0	0	0.936	0.899	0	0.720	0.998
M7UTZ9	M7U1U8	6798021	6792829	40559.M7UTZ9	40559.M7U1U8	0	0	0.256	0	0.936	0.899	0	0.756	0.998
M7UJ73	M7TXZ5	6796561	6791959	40559.M7UJ73	40559.M7TXZ5	0	0	0	0	0.936	0.899	0	0.773	0.998
M7UE58	M7TVJ2	6795812	6791431	40559.M7UE58	40559.M7TVJ2	0	0	0	0	0.936	0.899	0	0.804	0.998
M7UE58	M7U1I6	6795812	6792738	40559.M7UE58	40559.M7U1I6	0	0	0	0	0.936	0.899	0	0.779	0.998
M7UIE0	M7UG31	6796439	6796097	40559.M7UIE0	40559.M7UG31	0	0	0	0	0.972	0.899	0	0.521	0.998
M7TTA0	M7TJB9	6790945	6789051	40559.M7TTA0	40559.M7TJB9	0.088	0	0	0	0.936	0.899	0	0.760	0.998
M7URH4	MET3	6797656	6792542	40559.M7URH4	40559.M7U0Q5	0.244	0	0.330	0.832	0.972	0	0.900	0.891	0.998
M7TIW5	M7TGY5	6788960	6788551	40559.M7TIW5	40559.M7TGY5	0.210	0	0	0	0.936	0.899	0	0.743	0.998
M7UCK7	M7TU18	6795571	6791104	40559.M7UCK7	40559.M7TU18	0	0	0	0	0.972	0.899	0	0.520	0.998
RPS0	M7U2B0	6796164	6792960	40559.M7UGH5	40559.M7U2B0	0.133	0	0	0	0.972	0.899	0	0.628	0.998
M7TUR1	M7TNA6	6791258	6789897	40559.M7TUR1	40559.M7TNA6	0.210	0	0	0	0.972	0.899	0	0.282	0.998
M7U2B0	M7TFU5	6792960	6788395	40559.M7U2B0	40559.M7TFU5	0.210	0	0	0	0.972	0.899	0	0.282	0.998
M7U9Q2	M7TJB9	6794840	6789051	40559.M7U9Q2	40559.M7TJB9	0	0	0	0	0.936	0.899	0	0.753	0.998
M7UT32	M7TFS1	6797891	6788388	40559.M7UT32	40559.M7TFS1	0	0	0	0	0.972	0.923	0	0.477	0.998
M7UJ73	M7TS09	6796561	6790676	40559.M7UJ73	40559.M7TS09	0	0	0	0	0.936	0.899	0	0.761	0.998
M7UTZ9	M7TIW5	6798021	6788960	40559.M7UTZ9	40559.M7TIW5	0.113	0	0	0	0.936	0.899	0	0.707	0.998
M7UT32	M7UCK7	6797891	6795571	40559.M7UT32	40559.M7UCK7	0	0	0	0	0.972	0.899	0	0.516	0.998
M7TUZ1	M7TML3	6791307	6789748	40559.M7TUZ1	40559.M7TML3	0	0	0.284	0	0.936	0.899	0	0.773	0.998
M7UDG7	M7U743	6795711	6794274	40559.M7UDG7	40559.M7U743	0	0	0	0	0.936	0.971	0	0.446	0.998
M7TWH2	M7TBA2	6791635	6788059	40559.M7TWH2	40559.M7TBA2	0	0	0	0	0.936	0.899	0	0.783	0.998
M7UCK7	M7TVJ2	6795571	6791431	40559.M7UCK7	40559.M7TVJ2	0.113	0	0	0	0.936	0.899	0	0.719	0.998
M7U685	M7THE7	6794077	6788654	40559.M7U685	40559.M7THE7	0	0	0	0	0.483	0.976	0	0.890	0.998
M7UC69	M7U9Y7	6795496	6794896	40559.M7UC69	40559.M7U9Y7	0.113	0	0	0	0.936	0.899	0	0.711	0.998
M7UEA6	M7TGE0	6795828	6788458	40559.M7UEA6	40559.M7TGE0	0.175	0	0	0	0.936	0.899	0	0.731	0.998
RPS0	M7TUR1	6796164	6791258	40559.M7UGH5	40559.M7TUR1	0.186	0	0	0	0.936	0.899	0	0.762	0.998
M7U5T8	M7TRZ4	6793964	6790667	40559.M7U5T8	40559.M7TRZ4	0	0	0	0	0.167	0.982	0	0.891	0.998
RPS0	M7TS09	6796164	6790676	40559.M7UGH5	40559.M7TS09	0.114	0	0	0	0.936	0.899	0	0.715	0.998
M7U3D3	M7TXZ5	6793262	6791959	40559.M7U3D3	40559.M7TXZ5	0	0	0	0	0.936	0.899	0	0.742	0.998
M7UJ73	M7TVJ2	6796561	6791431	40559.M7UJ73	40559.M7TVJ2	0	0	0	0	0.936	0.899	0	0.783	0.998
M7TVJ2	M7TNA6	6791431	6789897	40559.M7TVJ2	40559.M7TNA6	0.133	0	0	0	0.936	0.899	0	0.768	0.998
M7UT32	M7TWH2	6797891	6791635	40559.M7UT32	40559.M7TWH2	0	0	0.327	0	0.936	0.899	0	0.789	0.998
M7TXZ5	M7TWH2	6791959	6791635	40559.M7TXZ5	40559.M7TWH2	0	0	0	0	0.933	0.899	0	0.779	0.998
M7UT32	M7TXZ5	6797891	6791959	40559.M7UT32	40559.M7TXZ5	0	0	0	0	0.936	0.899	0	0.770	0.998
M7UJ73	M7U039	6796561	6792405	40559.M7UJ73	40559.M7U039	0	0	0	0	0.936	0.899	0	0.773	0.998
M7UE58	M7TXZ5	6795812	6791959	40559.M7UE58	40559.M7TXZ5	0.228	0	0	0	0.936	0.899	0	0.652	0.998
M7UIE0	M7TJB9	6796439	6789051	40559.M7UIE0	40559.M7TJB9	0.088	0	0.212	0	0.972	0.899	0	0.523	0.998
M7UF17	M7TFS1	6795944	6788388	40559.M7UF17	40559.M7TFS1	0.113	0	0.310	0	0.936	0.919	0	0.651	0.998
M7U4F9	M7TFZ8	6793575	6788410	40559.M7U4F9	40559.M7TFZ8	0	0	0	0	0.877	0.899	0	0.887	0.998
M7TWH2	M7TVJ2	6791635	6791431	40559.M7TWH2	40559.M7TVJ2	0	0	0	0	0.936	0.899	0	0.792	0.998
M7UC69	M7U2B0	6795496	6792960	40559.M7UC69	40559.M7U2B0	0.133	0	0	0	0.958	0.899	0	0.661	0.998
M7TWH2	M7TK08	6791635	6789200	40559.M7TWH2	40559.M7TK08	0	0	0	0	0.936	0.899	0	0.780	0.998
M7UJ73	M7TTA0	6796561	6790945	40559.M7UJ73	40559.M7TTA0	0	0	0	0	0.936	0.899	0	0.764	0.998
M7UB19	M7TGK7	6795177	6788487	40559.M7UB19	40559.M7TGK7	0	0	0	0	0.242	0.987	0	0.835	0.998
M7U4M8	M7TTA0	6793630	6790945	40559.M7U4M8	40559.M7TTA0	0	0	0	0	0.936	0.899	0	0.754	0.998
M7UGG2	M7TWH2	6796158	6791635	40559.M7UGG2	40559.M7TWH2	0	0	0	0	0.936	0.899	0	0.742	0.998
M7TVJ2	M7TUR1	6791431	6791258	40559.M7TVJ2	40559.M7TUR1	0.210	0	0	0	0.936	0.899	0	0.771	0.998
M7TWH2	M7TNU7	6791635	6790007	40559.M7TWH2	40559.M7TNU7	0	0	0	0	0.936	0.899	0	0.739	0.998
M7UC69	M7U4M8	6795496	6793630	40559.M7UC69	40559.M7U4M8	0	0	0	0	0.936	0.899	0	0.752	0.998
RPS0	M7TVJ2	6796164	6791431	40559.M7UGH5	40559.M7TVJ2	0.133	0	0	0	0.936	0.899	0	0.759	0.998
M7UK24	M7TFZ8	6796684	6788410	40559.M7UK24	40559.M7TFZ8	0	0	0	0	0.892	0.899	0	0.888	0.998
M7UCK7	M7U6X2	6795571	6794224	40559.M7UCK7	40559.M7U6X2	0.175	0	0	0	0.936	0.899	0	0.751	0.998
M7TUR1	M7TFS1	6791258	6788388	40559.M7TUR1	40559.M7TFS1	0.210	0	0.221	0	0.936	0.899	0	0.628	0.998
M7UF17	M7UC69	6795944	6795496	40559.M7UF17	40559.M7UC69	0.113	0	0	0	0.936	0.899	0	0.757	0.998
M7UKS5	M7UBL8	6796798	6795339	40559.M7UKS5	40559.M7UBL8	0	0	0.342	0	0.936	0.899	0	0.779	0.998
M7U210	M7TNF8	6792878	6789927	40559.M7U210	40559.M7TNF8	0.133	0	0	0	0.972	0.899	0	0.618	0.998
M7TIW5	M7TBA2	6788960	6788059	40559.M7TIW5	40559.M7TBA2	0	0	0	0	0.936	0.899	0	0.749	0.998
M7U039	M7TWH2	6792405	6791635	40559.M7U039	40559.M7TWH2	0	0	0	0	0.936	0.899	0	0.752	0.998
M7U039	M7TFU5	6792405	6788395	40559.M7U039	40559.M7TFU5	0.244	0	0.293	0	0.936	0.899	0	0.548	0.998
M7UTZ9	M7U039	6798021	6792405	40559.M7UTZ9	40559.M7U039	0	0	0	0	0.936	0.899	0	0.746	0.998
M7UJC5	M7TM34	6796585	6789634	40559.M7UJC5	40559.M7TM34	0.073	0.353	0.284	0	0.508	0.664	0.900	0.825	0.998
M7UT32	M7U2B0	6797891	6792960	40559.M7UT32	40559.M7U2B0	0	0	0	0	0.972	0.899	0	0.408	0.998
RPS0	M7U743	6796164	6794274	40559.M7UGH5	40559.M7U743	0.046	0	0	0	0.936	0.899	0	0.760	0.998
M7U6S6	M7TGE0	6794193	6788458	40559.M7U6S6	40559.M7TGE0	0.113	0	0	0	0.936	0.899	0	0.754	0.998
M7U2B0	M7TK08	6792960	6789200	40559.M7U2B0	40559.M7TK08	0.133	0	0	0	0.972	0.899	0	0.283	0.998
M7UTZ9	M7TS09	6798021	6790676	40559.M7UTZ9	40559.M7TS09	0.113	0	0.210	0	0.936	0.899	0	0.697	0.998
M7TNA6	M7TIW5	6789897	6788960	40559.M7TNA6	40559.M7TIW5	0.133	0	0	0	0.936	0.899	0	0.758	0.998
M7TS09	M7TFU5	6790676	6788395	40559.M7TS09	40559.M7TFU5	0.210	0	0.258	0	0.936	0.899	0	0.611	0.998
M7UE58	M7TNF8	6795812	6789927	40559.M7UE58	40559.M7TNF8	0	0	0.201	0	0.936	0.899	0	0.759	0.998
M7UJ73	M7TWH2	6796561	6791635	40559.M7UJ73	40559.M7TWH2	0	0	0.258	0	0.936	0.899	0	0.746	0.998
M7UE58	M7TBA2	6795812	6788059	40559.M7UE58	40559.M7TBA2	0	0	0.250	0	0.936	0.899	0	0.737	0.998
M7U6S6	M7TTA0	6794193	6790945	40559.M7U6S6	40559.M7TTA0	0.133	0	0	0	0.936	0.899	0	0.780	0.998
M7UG31	M7UC69	6796097	6795496	40559.M7UG31	40559.M7UC69	0.210	0	0.273	0	0.936	0.899	0	0.672	0.998
M7U4C9	M7TY39	6793552	6791984	40559.M7U4C9	40559.M7TY39	0	0	0	0	0.622	0.987	0	0.651	0.998
M7U210	M7TU18	6792878	6791104	40559.M7U210	40559.M7TU18	0	0	0	0	0.972	0.899	0	0.399	0.998
M7U9Q2	M7TNA6	6794840	6789897	40559.M7U9Q2	40559.M7TNA6	0	0	0	0	0.936	0.899	0	0.746	0.998
M7UEA6	M7U9Y7	6795828	6794896	40559.M7UEA6	40559.M7U9Y7	0.175	0	0	0	0.936	0.899	0	0.739	0.998
M7UE58	M7U210	6795812	6792878	40559.M7UE58	40559.M7U210	0	0	0	0	0.936	0.899	0	0.759	0.998
M7UDG7	M7U1U8	6795711	6792829	40559.M7UDG7	40559.M7U1U8	0	0	0	0	0.936	0.971	0	0.426	0.998
M7U1I6	M7TGY5	6792738	6788551	40559.M7U1I6	40559.M7TGY5	0.210	0	0	0	0.936	0.899	0	0.750	0.998
M7UC69	M7TNF8	6795496	6789927	40559.M7UC69	40559.M7TNF8	0.133	0	0	0	0.936	0.899	0	0.758	0.998
M7UG31	M7U210	6796097	6792878	40559.M7UG31	40559.M7U210	0	0	0	0	0.972	0.899	0	0.654	0.998
M7UF17	M7UDG7	6795944	6795711	40559.M7UF17	40559.M7UDG7	0	0	0	0	0.936	0.971	0	0	0.998
M7U1U8	M7TIW5	6792829	6788960	40559.M7U1U8	40559.M7TIW5	0	0	0	0	0.936	0.979	0	0.227	0.998
M7U039	M7TK08	6792405	6789200	40559.M7U039	40559.M7TK08	0	0	0	0	0.936	0.899	0	0.779	0.998
M7UFN7	M7UEA6	6796031	6795828	40559.M7UFN7	40559.M7UEA6	0.210	0	0	0	0.936	0.899	0	0.744	0.998
M7TUR1	M7TJB9	6791258	6789051	40559.M7TUR1	40559.M7TJB9	0.133	0	0	0	0.972	0.899	0	0.612	0.998
M7U3D3	M7TFU5	6793262	6788395	40559.M7U3D3	40559.M7TFU5	0	0	0.260	0	0.972	0.899	0	0.541	0.998
M7U9Q2	M7TBA2	6794840	6788059	40559.M7U9Q2	40559.M7TBA2	0	0	0	0	0.936	0.899	0	0.758	0.998
M7UBR8	PRT1	6795380	6789129	40559.M7UBR8	40559.M7TJP4	0	0	0	0	0.890	0.671	0.800	0.818	0.998
M7UC69	M7TTA0	6795496	6790945	40559.M7UC69	40559.M7TTA0	0.133	0	0	0	0.936	0.899	0	0.725	0.998
M7U743	M7TGE0	6794274	6788458	40559.M7U743	40559.M7TGE0	0	0	0	0	0.936	0.899	0	0.743	0.998
M7U210	M7TIW5	6792878	6788960	40559.M7U210	40559.M7TIW5	0.133	0	0	0	0.935	0.899	0	0.757	0.998
M7TPY2	M7TJB0	6790241	6789045	40559.M7TPY2	40559.M7TJB0	0	0	0	0	0.877	0.899	0	0.891	0.998
M7TGY5	M7TGE0	6788551	6788458	40559.M7TGY5	40559.M7TGE0	0.175	0	0	0	0.936	0.899	0	0.786	0.998
M7UG31	M7TMH6	6796097	6789723	40559.M7UG31	40559.M7TMH6	0	0	0	0	0.936	0.899	0	0.750	0.998
M7U0Z5	M7TXZ5	6792597	6791959	40559.M7U0Z5	40559.M7TXZ5	0	0	0	0	0.936	0.899	0	0.748	0.998
M7U1U8	M7TFS1	6792829	6788388	40559.M7U1U8	40559.M7TFS1	0.210	0	0.312	0	0.936	0.919	0	0.644	0.998
M7U9Q2	M7U0Z5	6794840	6792597	40559.M7U9Q2	40559.M7U0Z5	0	0	0	0	0.936	0.899	0	0.743	0.998
M7UTZ9	M7UG31	6798021	6796097	40559.M7UTZ9	40559.M7UG31	0.175	0	0	0	0.936	0.899	0	0.690	0.998
RPS0	M7TIW5	6796164	6788960	40559.M7UGH5	40559.M7TIW5	0.132	0	0	0	0.936	0.899	0	0.760	0.998
M7UJ73	M7TIW5	6796561	6788960	40559.M7UJ73	40559.M7TIW5	0.210	0	0	0	0.936	0.899	0	0.766	0.998
INT6	M7UBR8	6796869	6795380	40559.M7UL82	40559.M7UBR8	0	0	0	0	0.727	0.805	0.800	0.849	0.998
M7UIE0	M7TKD0	6796439	6789273	40559.M7UIE0	40559.M7TKD0	0.133	0	0	0	0.936	0.899	0	0.732	0.998
M7UDG7	M7U1I6	6795711	6792738	40559.M7UDG7	40559.M7U1I6	0	0	0	0	0.936	0.899	0	0.821	0.998
M7UTZ9	M7U3D3	6798021	6793262	40559.M7UTZ9	40559.M7U3D3	0	0	0.235	0	0.936	0.899	0	0.705	0.998
M7TGE0	M7TBA2	6788458	6788059	40559.M7TGE0	40559.M7TBA2	0	0	0	0	0.936	0.899	0	0.766	0.998
M7TS09	M7TGE0	6790676	6788458	40559.M7TS09	40559.M7TGE0	0.113	0	0	0	0.936	0.899	0	0.786	0.998
M7UCK7	M7U1I6	6795571	6792738	40559.M7UCK7	40559.M7U1I6	0.113	0	0	0	0.936	0.899	0	0.758	0.998
M7TNF8	M7TFS1	6789927	6788388	40559.M7TNF8	40559.M7TFS1	0.133	0	0.314	0	0.936	0.899	0	0.738	0.998
M7UIE0	M7TS09	6796439	6790676	40559.M7UIE0	40559.M7TS09	0.133	0	0	0	0.936	0.899	0	0.733	0.998
M7TVJ2	M7TBA2	6791431	6788059	40559.M7TVJ2	40559.M7TBA2	0	0	0.260	0	0.936	0.899	0	0.672	0.998
M7UEA6	M7TFU5	6795828	6788395	40559.M7UEA6	40559.M7TFU5	0.244	0	0	0	0.936	0.899	0	0.700	0.998
M7U6N2	M7TM34	6794162	6789634	40559.M7U6N2	40559.M7TM34	0.113	0	0	0	0.710	0.649	0.900	0.824	0.998
M7U1I6	M7TK08	6792738	6789200	40559.M7U1I6	40559.M7TK08	0.133	0	0	0	0.936	0.899	0	0.771	0.998
M7TS09	M7TKD0	6790676	6789273	40559.M7TS09	40559.M7TKD0	0.133	0	0	0	0.936	0.899	0	0.739	0.998
M7U1I6	M7TIW5	6792738	6788960	40559.M7U1I6	40559.M7TIW5	0.133	0	0	0	0.936	0.899	0	0.737	0.998
M7UXT5	M7U296	6798480	6792949	40559.M7UXT5	40559.M7U296	0	0	0.406	0.755	0.936	0.976	0	0.890	0.998
M7U4F9	M7TPY2	6793575	6790241	40559.M7U4F9	40559.M7TPY2	0	0	0	0	0.867	0.899	0	0.891	0.998
M7UF17	M7TNF8	6795944	6789927	40559.M7UF17	40559.M7TNF8	0.113	0	0.235	0	0.936	0.899	0	0.740	0.998
M7UIE0	M7UDG7	6796439	6795711	40559.M7UIE0	40559.M7UDG7	0	0	0	0	0.936	0.981	0	0.088	0.998
M7UJ73	RPS1	6796561	6789766	40559.M7UJ73	40559.M7TMP1	0	0	0	0	0.936	0.899	0	0.787	0.998
M7U1U8	M7TXZ5	6792829	6791959	40559.M7U1U8	40559.M7TXZ5	0	0	0	0	0.936	0.899	0	0.755	0.998
M7U4M8	M7TBA2	6793630	6788059	40559.M7U4M8	40559.M7TBA2	0	0	0	0	0.972	0.899	0	0.646	0.998
M7TVJ2	M7TTA0	6791431	6790945	40559.M7TVJ2	40559.M7TTA0	0.133	0	0.372	0	0.936	0.899	0	0.745	0.998
M7UTZ9	M7TTA0	6798021	6790945	40559.M7UTZ9	40559.M7TTA0	0.113	0	0	0	0.936	0.899	0	0.790	0.998
M7TVJ2	M7TK08	6791431	6789200	40559.M7TVJ2	40559.M7TK08	0.133	0	0	0	0.936	0.899	0	0.710	0.998
M7U4M8	M7TMH6	6793630	6789723	40559.M7U4M8	40559.M7TMH6	0	0	0	0	0.972	0.899	0	0.621	0.998
NIP1	M7UBR8	6795946	6795380	40559.M7UF21	40559.M7UBR8	0	0	0	0	0.885	0.656	0.800	0.812	0.998
M7TWH2	M7TS09	6791635	6790676	40559.M7TWH2	40559.M7TS09	0	0	0	0	0.936	0.897	0	0.731	0.998
M7U743	M7TWH2	6794274	6791635	40559.M7U743	40559.M7TWH2	0.047	0	0	0	0.936	0.899	0	0.772	0.998
M7UTZ9	RPS1	6798021	6789766	40559.M7UTZ9	40559.M7TMP1	0	0	0.271	0	0.936	0.899	0	0.748	0.998
M7U6X2	M7TNF8	6794224	6789927	40559.M7U6X2	40559.M7TNF8	0.210	0	0	0	0.936	0.899	0	0.666	0.998
M7TXZ5	M7TBA2	6791959	6788059	40559.M7TXZ5	40559.M7TBA2	0	0	0	0	0.936	0.899	0	0.766	0.998
M7UF17	M7U039	6795944	6792405	40559.M7UF17	40559.M7U039	0	0	0	0	0.936	0.899	0	0.761	0.998
M7TVJ2	M7TNU7	6791431	6790007	40559.M7TVJ2	40559.M7TNU7	0	0	0	0	0.936	0.899	0	0.745	0.998
M7UJ73	M7UF17	6796561	6795944	40559.M7UJ73	40559.M7UF17	0.172	0	0	0	0.936	0.899	0	0.753	0.998
M7UT32	M7UE58	6797891	6795812	40559.M7UT32	40559.M7UE58	0	0	0	0	0.936	0.899	0	0.729	0.998
M7U9Y7	M7TWH2	6794896	6791635	40559.M7U9Y7	40559.M7TWH2	0	0	0	0	0.936	0.899	0	0.757	0.998
M7UK24	M7U4F9	6796684	6793575	40559.M7UK24	40559.M7U4F9	0	0	0	0	0.838	0.899	0	0.891	0.998
M7U9Q2	M7U039	6794840	6792405	40559.M7U9Q2	40559.M7U039	0	0	0	0	0.936	0.899	0	0.774	0.998
M7UE58	M7U2B0	6795812	6792960	40559.M7UE58	40559.M7U2B0	0	0	0	0	0.936	0.899	0	0.764	0.998
M7UW74	INT6	6798352	6796869	40559.M7UW74	40559.M7UL82	0	0	0	0	0.676	0.899	0.800	0.804	0.998
M7UCK7	M7TNF8	6795571	6789927	40559.M7UCK7	40559.M7TNF8	0.113	0	0.226	0	0.972	0.880	0	0.452	0.998
M7U6S6	M7TIW5	6794193	6788960	40559.M7U6S6	40559.M7TIW5	0.133	0	0	0	0.936	0.899	0	0.752	0.998
M7TTA0	M7TIW5	6790945	6788960	40559.M7TTA0	40559.M7TIW5	0.133	0	0	0	0.936	0.899	0	0.767	0.998
M7TNF8	M7TJB9	6789927	6789051	40559.M7TNF8	40559.M7TJB9	0.088	0	0	0	0.936	0.899	0	0.761	0.998
M7UEA6	M7TVJ2	6795828	6791431	40559.M7UEA6	40559.M7TVJ2	0.210	0	0	0	0.936	0.899	0	0.668	0.998
M7U9Q2	M7TKD0	6794840	6789273	40559.M7U9Q2	40559.M7TKD0	0.210	0	0	0	0.936	0.899	0	0.700	0.998
M7TXZ5	RPS1	6791959	6789766	40559.M7TXZ5	40559.M7TMP1	0	0	0	0	0.936	0.899	0	0.737	0.998
M7TK08	M7TFS1	6789200	6788388	40559.M7TK08	40559.M7TFS1	0.133	0	0	0	0.972	0.899	0	0.616	0.998
M7UF17	M7TK08	6795944	6789200	40559.M7UF17	40559.M7TK08	0.113	0	0	0	0.936	0.899	0	0.757	0.998
M7TMH6	M7TFS1	6789723	6788388	40559.M7TMH6	40559.M7TFS1	0.210	0	0	0	0.936	0.919	0	0.755	0.998
M7UE58	M7U9Q2	6795812	6794840	40559.M7UE58	40559.M7U9Q2	0.244	0	0	0	0.936	0.899	0	0.677	0.998
M7U1U8	M7TGY5	6792829	6788551	40559.M7U1U8	40559.M7TGY5	0.244	0	0.210	0	0.936	0.899	0	0.609	0.998
M7UE58	M7TGY5	6795812	6788551	40559.M7UE58	40559.M7TGY5	0	0	0	0	0.936	0.899	0	0.804	0.998
M7U6X2	M7U3D3	6794224	6793262	40559.M7U6X2	40559.M7U3D3	0	0	0	0	0.936	0.899	0	0.759	0.998
M7U3D3	M7TFS1	6793262	6788388	40559.M7U3D3	40559.M7TFS1	0	0	0.372	0	0.936	0.939	0	0.443	0.998
M7UM99	M7UJC5	6797018	6796585	40559.M7UM99	40559.M7UJC5	0	0	0.427	0	0.684	0.657	0.900	0.848	0.998
M7UDG7	M7TIW5	6795711	6788960	40559.M7UDG7	40559.M7TIW5	0	0	0	0	0.936	0.971	0	0.222	0.998
M7U3D3	M7TNA6	6793262	6789897	40559.M7U3D3	40559.M7TNA6	0	0	0	0	0.972	0.899	0	0.632	0.998
M7UGG2	M7UE58	6796158	6795812	40559.M7UGG2	40559.M7UE58	0	0	0	0	0.936	0.899	0	0.763	0.998
M7UJ73	M7TJB9	6796561	6789051	40559.M7UJ73	40559.M7TJB9	0	0.706	0	0	0.936	0.899	0	0.303	0.998
M7U6X2	M7U1I6	6794224	6792738	40559.M7U6X2	40559.M7U1I6	0.210	0	0	0	0.936	0.899	0	0.791	0.998
M7UE58	M7TUR1	6795812	6791258	40559.M7UE58	40559.M7TUR1	0	0	0	0	0.936	0.899	0	0.752	0.998
M7UK24	M7U079	6796684	6792431	40559.M7UK24	40559.M7U079	0	0	0	0	0.880	0.899	0	0.892	0.998
M7TXZ5	M7TGE0	6791959	6788458	40559.M7TXZ5	40559.M7TGE0	0	0	0	0	0.936	0.899	0	0.762	0.998
RPS1	M7TIW5	6789766	6788960	40559.M7TMP1	40559.M7TIW5	0	0	0	0	0.936	0.979	0	0.110	0.998
M7TS09	M7TGY5	6790676	6788551	40559.M7TS09	40559.M7TGY5	0.210	0	0	0	0.936	0.899	0	0.740	0.998
M7UE58	M7U6S6	6795812	6794193	40559.M7UE58	40559.M7U6S6	0	0	0	0	0.936	0.899	0	0.728	0.998
M7TTA0	RPS1	6790945	6789766	40559.M7TTA0	40559.M7TMP1	0	0	0	0	0.936	0.899	0	0.764	0.998
RPS0	M7UE58	6796164	6795812	40559.M7UGH5	40559.M7UE58	0	0	0	0	0.936	0.899	0	0.745	0.998
M7UIE0	RPS0	6796439	6796164	40559.M7UIE0	40559.M7UGH5	0.132	0	0	0	0.972	0.899	0	0.618	0.998
M7V0X1	M7TYI9	6798704	6792068	40559.M7V0X1	40559.M7TYI9	0	0	0	0	0.894	0.683	0.800	0.791	0.998
M7U9Y7	M7U3D3	6794896	6793262	40559.M7U9Y7	40559.M7U3D3	0	0	0	0	0.936	0.899	0	0.739	0.998
M7TPY2	M7TFZ8	6790241	6788410	40559.M7TPY2	40559.M7TFZ8	0	0	0	0	0.885	0.886	0	0.886	0.998
M7U6X2	M7TGY5	6794224	6788551	40559.M7U6X2	40559.M7TGY5	0.244	0	0	0	0.936	0.899	0	0.720	0.998
M7UT32	M7TGE0	6797891	6788458	40559.M7UT32	40559.M7TGE0	0	0	0	0	0.936	0.899	0	0.768	0.998
M7UFN7	M7TUR1	6796031	6791258	40559.M7UFN7	40559.M7TUR1	0.210	0	0	0	0.972	0.899	0	0.282	0.998
M7UIE0	M7TFU5	6796439	6788395	40559.M7UIE0	40559.M7TFU5	0.210	0	0	0	0.952	0.899	0	0.545	0.998
M7U3D3	M7TS09	6793262	6790676	40559.M7U3D3	40559.M7TS09	0	0	0.206	0	0.936	0.899	0	0.771	0.998
M7UE58	M7U743	6795812	6794274	40559.M7UE58	40559.M7U743	0	0	0.205	0	0.936	0.899	0	0.709	0.998
M7UE58	M7U3D3	6795812	6793262	40559.M7UE58	40559.M7U3D3	0	0	0.303	0	0.936	0.899	0	0.750	0.998
M7UJ73	M7TK08	6796561	6789200	40559.M7UJ73	40559.M7TK08	0	0	0.298	0	0.936	0.899	0	0.784	0.998
M7U9U4	M7TDA4	6794868	6788208	40559.M7U9U4	40559.M7TDA4	0.244	0	0	0	0.936	0.899	0	0.771	0.998
M7UT32	M7TNA6	6797891	6789897	40559.M7UT32	40559.M7TNA6	0	0	0	0	0.936	0.899	0	0.719	0.998
M7UCK7	M7TB45	6795571	6788047	40559.M7UCK7	40559.M7TB45	0.113	0	0	0	0.936	0.885	0	0.792	0.998
M7TWH2	M7TUR1	6791635	6791258	40559.M7TWH2	40559.M7TUR1	0	0	0	0	0.936	0.899	0	0.729	0.998
M7UJ73	M7TRW0	6796561	6790646	40559.M7UJ73	40559.M7TRW0	0	0	0	0	0.936	0.899	0	0.760	0.998
M7U1U8	M7TNF8	6792829	6789927	40559.M7U1U8	40559.M7TNF8	0.210	0	0.343	0	0.972	0.899	0	0.282	0.998
M7U3D3	M7TTA0	6793262	6790945	40559.M7U3D3	40559.M7TTA0	0	0	0.237	0	0.936	0.899	0	0.766	0.998
M7TTA0	M7TNF8	6790945	6789927	40559.M7TTA0	40559.M7TNF8	0.133	0	0	0	0.942	0.899	0	0.772	0.998
M7TVJ2	M7TGE0	6791431	6788458	40559.M7TVJ2	40559.M7TGE0	0.113	0	0	0	0.936	0.899	0	0.748	0.998
M7UJ73	M7TKD0	6796561	6789273	40559.M7UJ73	40559.M7TKD0	0	0	0	0	0.936	0.899	0	0.785	0.998
M7U6S6	M7U210	6794193	6792878	40559.M7U6S6	40559.M7U210	0.133	0	0	0	0.936	0.899	0	0.770	0.998
M7TVJ2	M7TFS1	6791431	6788388	40559.M7TVJ2	40559.M7TFS1	0.133	0	0.311	0	0.936	0.919	0	0.657	0.998
M7U039	M7TS09	6792405	6790676	40559.M7U039	40559.M7TS09	0.210	0	0.205	0	0.936	0.899	0	0.749	0.998
M7UGG2	M7TUR1	6796158	6791258	40559.M7UGG2	40559.M7TUR1	0.133	0	0	0	0.972	0.899	0	0.528	0.998
M7UEA6	M7TUR1	6795828	6791258	40559.M7UEA6	40559.M7TUR1	0.244	0	0	0	0.936	0.899	0	0.757	0.998
M7UT32	M7TBA2	6797891	6788059	40559.M7UT32	40559.M7TBA2	0	0	0	0	0.936	0.899	0	0.787	0.998
M7TNF8	M7TK08	6789927	6789200	40559.M7TNF8	40559.M7TK08	0.133	0	0	0	0.936	0.899	0	0.790	0.998
M7U1P8	M7TUZ1	6792788	6791307	40559.M7U1P8	40559.M7TUZ1	0	0	0	0	0.936	0.894	0	0.751	0.998
M7TTA0	M7TNA6	6790945	6789897	40559.M7TTA0	40559.M7TNA6	0.133	0	0	0	0.936	0.899	0	0.757	0.998
M7UFS6	M7TJB9	6796049	6789051	40559.M7UFS6	40559.M7TJB9	0.060	0	0	0	0.972	0.899	0	0.394	0.998
M7U6S6	M7TUR1	6794193	6791258	40559.M7U6S6	40559.M7TUR1	0.210	0	0	0	0.936	0.899	0	0.790	0.998
M7TWH2	M7TGY5	6791635	6788551	40559.M7TWH2	40559.M7TGY5	0	0	0	0	0.936	0.899	0	0.785	0.998
M7TXZ5	M7TNU7	6791959	6790007	40559.M7TXZ5	40559.M7TNU7	0	0	0	0	0.936	0.899	0	0.748	0.998
TIF35	M7UBR8	6797000	6795380	40559.M7UM55	40559.M7UBR8	0	0	0	0	0.894	0.670	0.800	0.783	0.998
M7U6S6	M7TVJ2	6794193	6791431	40559.M7U6S6	40559.M7TVJ2	0.133	0	0	0	0.936	0.899	0	0.739	0.998
M7UIE0	M7UCK7	6796439	6795571	40559.M7UIE0	40559.M7UCK7	0.113	0	0	0	0.972	0.899	0	0.302	0.998
M7TTA0	M7TGY5	6790945	6788551	40559.M7TTA0	40559.M7TGY5	0.210	0	0.324	0	0.936	0.899	0	0.628	0.998
RPS0	M7TXZ5	6796164	6791959	40559.M7UGH5	40559.M7TXZ5	0	0	0	0	0.936	0.899	0	0.750	0.998
M7TXG5	M7TIN6	6791843	6788910	40559.M7TXG5	40559.M7TIN6	0	0	0	0	0.180	0.980	0	0.889	0.998
M7TXZ5	M7TNA6	6791959	6789897	40559.M7TXZ5	40559.M7TNA6	0	0	0	0	0.936	0.899	0	0.780	0.998
M7U9Q2	M7U2B0	6794840	6792960	40559.M7U9Q2	40559.M7U2B0	0	0	0	0	0.936	0.899	0	0.757	0.998
M7UT32	M7U039	6797891	6792405	40559.M7UT32	40559.M7U039	0	0	0	0	0.936	0.899	0	0.764	0.998
M7U0Z5	M7TWH2	6792597	6791635	40559.M7U0Z5	40559.M7TWH2	0	0	0	0	0.936	0.899	0	0.735	0.998
RPS0	RPS1	6796164	6789766	40559.M7UGH5	40559.M7TMP1	0.189	0	0	0	0.936	0.899	0	0.827	0.998
M7UCK7	M7U210	6795571	6792878	40559.M7UCK7	40559.M7U210	0.113	0	0	0	0.972	0.899	0	0.615	0.998
M7U039	M7TNA6	6792405	6789897	40559.M7U039	40559.M7TNA6	0.210	0	0	0	0.936	0.899	0	0.734	0.998
M7U743	M7TFS1	6794274	6788388	40559.M7U743	40559.M7TFS1	0	0	0	0	0.936	0.919	0	0.743	0.998
M7TYE6	M7TF77	6792042	6788350	40559.M7TYE6	40559.M7TF77	0	0	0	0	0.892	0.850	0	0.890	0.998
M7U1I6	M7TUR1	6792738	6791258	40559.M7U1I6	40559.M7TUR1	0.210	0	0	0	0.936	0.899	0	0.662	0.998
M7U210	M7TK08	6792878	6789200	40559.M7U210	40559.M7TK08	0.133	0	0	0	0.972	0.899	0	0.281	0.998
M7UT32	RPS0	6797891	6796164	40559.M7UT32	40559.M7UGH5	0	0	0	0	0.972	0.899	0	0.522	0.998
M7U1U8	M7TVJ2	6792829	6791431	40559.M7U1U8	40559.M7TVJ2	0	0	0.209	0	0.936	0.971	0	0.395	0.998
M7TVV9	M7TGK7	6791501	6788487	40559.M7TVV9	40559.M7TGK7	0	0	0	0	0.239	0.899	0.800	0.890	0.998
M7UT32	M7U6S6	6797891	6794193	40559.M7UT32	40559.M7U6S6	0	0	0	0	0.936	0.899	0	0.761	0.998
M7TKD0	M7TK08	6789273	6789200	40559.M7TKD0	40559.M7TK08	0.133	0	0	0	0.936	0.899	0	0.744	0.998
M7UTZ9	M7TUR1	6798021	6791258	40559.M7UTZ9	40559.M7TUR1	0.175	0	0	0	0.936	0.893	0	0.738	0.998
M7TS09	RPS1	6790676	6789766	40559.M7TS09	40559.M7TMP1	0	0	0.249	0	0.936	0.899	0	0.665	0.998
M7V0X1	M7UAM5	6798704	6795063	40559.M7V0X1	40559.M7UAM5	0	0	0	0	0.876	0.732	0.800	0.805	0.998
M7UDG7	RPS1	6795711	6789766	40559.M7UDG7	40559.M7TMP1	0	0	0	0	0.936	0.971	0	0.305	0.998
M7TXZ5	M7TIW5	6791959	6788960	40559.M7TXZ5	40559.M7TIW5	0	0	0	0	0.936	0.899	0	0.777	0.998
M7UE58	M7TWH2	6795812	6791635	40559.M7UE58	40559.M7TWH2	0	0	0	0	0.936	0.899	0	0.807	0.998
M7TUR1	M7TK08	6791258	6789200	40559.M7TUR1	40559.M7TK08	0.210	0	0	0	0.971	0.899	0	0.412	0.998
M7UMH3	M7TUZ1	6797056	6791307	40559.M7UMH3	40559.M7TUZ1	0	0	0.244	0	0.929	0.887	0	0.742	0.998
M7UCK7	M7TFU5	6795571	6788395	40559.M7UCK7	40559.M7TFU5	0.175	0	0.204	0	0.936	0.899	0	0.735	0.998
M7UJ73	M7UIE0	6796561	6796439	40559.M7UJ73	40559.M7UIE0	0.210	0	0	0	0.972	0.899	0	0.565	0.998
M7U1I6	M7U039	6792738	6792405	40559.M7U1I6	40559.M7U039	0.210	0	0	0	0.936	0.899	0	0.732	0.998
M7UEA6	M7U9Q2	6795828	6794840	40559.M7UEA6	40559.M7U9Q2	0	0	0	0	0.936	0.899	0	0.750	0.998
M7UG31	M7UF17	6796097	6795944	40559.M7UG31	40559.M7UF17	0.175	0	0	0	0.936	0.899	0	0.782	0.998
M7TIW5	M7TFS1	6788960	6788388	40559.M7TIW5	40559.M7TFS1	0.133	0	0	0	0.936	0.919	0	0.784	0.998
M7TS09	M7TNF8	6790676	6789927	40559.M7TS09	40559.M7TNF8	0.133	0	0.276	0	0.936	0.899	0	0.738	0.998
M7U1T8	M7TY38	6792821	6791983	40559.M7U1T8	40559.M7TY38	0	0	0	0	0.810	0.808	0.800	0.816	0.998
M7UJ73	M7TBA2	6796561	6788059	40559.M7UJ73	40559.M7TBA2	0	0	0	0	0.936	0.899	0	0.758	0.998
M7UFN7	M7U4M8	6796031	6793630	40559.M7UFN7	40559.M7U4M8	0	0	0	0	0.972	0.899	0	0.562	0.998
M7UF17	M7U210	6795944	6792878	40559.M7UF17	40559.M7U210	0.113	0	0.231	0	0.936	0.899	0	0.650	0.998
M7UIE0	M7TK08	6796439	6789200	40559.M7UIE0	40559.M7TK08	0.133	0	0	0	0.972	0.899	0	0.452	0.998
M7U2B0	M7TVJ2	6792960	6791431	40559.M7U2B0	40559.M7TVJ2	0.133	0	0	0	0.936	0.899	0	0.758	0.998
M7U2B0	M7TWH2	6792960	6791635	40559.M7U2B0	40559.M7TWH2	0	0	0	0	0.936	0.899	0	0.752	0.998
M7UE58	M7TB45	6795812	6788047	40559.M7UE58	40559.M7TB45	0.189	0	0	0	0.924	0.893	0	0.741	0.998
M7TRW0	M7TNU7	6790646	6790007	40559.M7TRW0	40559.M7TNU7	0	0	0	0	0.972	0.899	0	0.225	0.997
M7TU18	M7TNF8	6791104	6789927	40559.M7TU18	40559.M7TNF8	0	0	0	0	0.972	0.899	0	0.069	0.997
M7UJ73	M7TFS1	6796561	6788388	40559.M7UJ73	40559.M7TFS1	0	0	0	0	0.936	0.899	0	0.691	0.997
M7U1U8	M7U039	6792829	6792405	40559.M7U1U8	40559.M7U039	0.244	0	0	0	0.936	0.899	0	0.614	0.997
M7UIE0	M7TU18	6796439	6791104	40559.M7UIE0	40559.M7TU18	0	0	0	0	0.972	0.899	0	0.238	0.997
RPS0	M7UCK7	6796164	6795571	40559.M7UGH5	40559.M7UCK7	0	0	0	0	0.936	0.899	0	0.687	0.997
M7UEA6	M7TFS1	6795828	6788388	40559.M7UEA6	40559.M7TFS1	0.210	0	0	0	0.936	0.899	0	0.620	0.997
M7TUR1	M7TGE0	6791258	6788458	40559.M7TUR1	40559.M7TGE0	0.175	0	0	0	0.936	0.899	0	0.624	0.997
M7UG31	M7UFN7	6796097	6796031	40559.M7UG31	40559.M7UFN7	0	0	0	0	0.936	0.899	0	0.638	0.997
RPS1	M7TK08	6789766	6789200	40559.M7TMP1	40559.M7TK08	0	0	0	0	0.936	0.899	0	0.703	0.997
M7UF17	M7TS09	6795944	6790676	40559.M7UF17	40559.M7TS09	0.113	0	0.213	0	0.936	0.899	0	0.614	0.997
M7U0Z5	M7U039	6792597	6792405	40559.M7U0Z5	40559.M7U039	0	0	0	0	0.936	0.899	0	0.636	0.997
M7UF17	M7U6S6	6795944	6794193	40559.M7UF17	40559.M7U6S6	0.113	0	0	0	0.936	0.899	0	0.671	0.997
M7TXZ5	M7TNF8	6791959	6789927	40559.M7TXZ5	40559.M7TNF8	0	0	0	0	0.902	0.899	0	0.757	0.997
M7UEL5	M7TUZ1	6795877	6791307	40559.M7UEL5	40559.M7TUZ1	0	0	0.265	0	0.936	0.899	0	0.616	0.997
M7UT32	M7U1I6	6797891	6792738	40559.M7UT32	40559.M7U1I6	0	0	0	0	0.936	0.899	0	0.616	0.997
M7U6S6	M7TXZ5	6794193	6791959	40559.M7U6S6	40559.M7TXZ5	0	0	0	0	0.936	0.899	0	0.633	0.997
M7U1I6	M7TMH6	6792738	6789723	40559.M7U1I6	40559.M7TMH6	0.210	0	0	0	0.936	0.899	0	0.652	0.997
M7UE58	RPS1	6795812	6789766	40559.M7UE58	40559.M7TMP1	0	0	0	0	0.936	0.899	0	0.607	0.997
M7UIE0	M7UE58	6796439	6795812	40559.M7UIE0	40559.M7UE58	0	0	0	0	0.936	0.899	0	0.654	0.997
M7UYV0	M7UE12	6798556	6795794	40559.M7UYV0	40559.M7UE12	0	0	0	0	0.105	0.899	0.800	0.854	0.997
M7TIW5	M7TGE0	6788960	6788458	40559.M7TIW5	40559.M7TGE0	0.086	0	0	0	0.936	0.899	0	0.653	0.997
M7U039	M7TB45	6792405	6788047	40559.M7U039	40559.M7TB45	0	0	0	0	0.936	0.896	0	0.633	0.997
M7U9Q2	M7U1U8	6794840	6792829	40559.M7U9Q2	40559.M7U1U8	0	0	0	0	0.936	0.899	0	0.653	0.997
M7UC69	M7TNU7	6795496	6790007	40559.M7UC69	40559.M7TNU7	0	0	0	0	0.936	0.899	0	0.641	0.997
M7U6X2	M7U2B0	6794224	6792960	40559.M7U6X2	40559.M7U2B0	0.210	0	0	0	0.936	0.899	0	0.611	0.997
M7UFN7	M7U2B0	6796031	6792960	40559.M7UFN7	40559.M7U2B0	0.133	0	0	0	0.972	0.899	0	0.239	0.997
M7UC69	M7TFU5	6795496	6788395	40559.M7UC69	40559.M7TFU5	0.210	0	0	0	0.936	0.899	0	0.571	0.997
M7U1U8	M7TTA0	6792829	6790945	40559.M7U1U8	40559.M7TTA0	0.210	0	0.282	0	0.939	0.899	0	0.470	0.997
M7UEA6	RPS1	6795828	6789766	40559.M7UEA6	40559.M7TMP1	0	0	0	0	0.936	0.899	0	0.608	0.997
M7UGG2	M7UC69	6796158	6795496	40559.M7UGG2	40559.M7UC69	0.071	0	0	0	0.936	0.899	0	0.669	0.997
M7UDG7	M7TFS1	6795711	6788388	40559.M7UDG7	40559.M7TFS1	0	0	0	0	0.936	0.919	0	0.631	0.997
M7TPY2	M7THE7	6790241	6788654	40559.M7TPY2	40559.M7THE7	0	0	0	0	0.851	0.866	0	0.890	0.997
M7TUR1	M7TIW5	6791258	6788960	40559.M7TUR1	40559.M7TIW5	0.210	0	0	0	0.936	0.899	0	0.569	0.997
M7TNF8	M7TMH6	6789927	6789723	40559.M7TNF8	40559.M7TMH6	0.210	0	0.230	0	0.936	0.899	0	0.551	0.997
M7TJB0	M7TFZ8	6789045	6788410	40559.M7TJB0	40559.M7TFZ8	0	0	0	0	0.892	0.888	0	0.843	0.997
M7UG31	M7TGE0	6796097	6788458	40559.M7UG31	40559.M7TGE0	0	0	0	0	0.936	0.899	0	0.615	0.997
M7U4M8	M7TJB9	6793630	6789051	40559.M7U4M8	40559.M7TJB9	0	0	0	0	0.936	0.820	0	0.765	0.997
M7U743	M7TUR1	6794274	6791258	40559.M7U743	40559.M7TUR1	0	0	0	0	0.936	0.899	0	0.611	0.997
M7TNA6	M7TK08	6789897	6789200	40559.M7TNA6	40559.M7TK08	0.133	0	0	0	0.936	0.899	0	0.651	0.997
M7UJ73	M7TFU5	6796561	6788395	40559.M7UJ73	40559.M7TFU5	0	0	0	0	0.972	0.899	0	0.104	0.997
M7UTR9	M7U4F9	6797992	6793575	40559.M7UTR9	40559.M7U4F9	0	0	0	0	0.904	0.902	0	0.755	0.997
M7TGY5	M7TB45	6788551	6788047	40559.M7TGY5	40559.M7TB45	0	0	0	0	0.936	0.882	0	0.651	0.997
M7UF17	M7UEA6	6795944	6795828	40559.M7UF17	40559.M7UEA6	0.175	0	0	0	0.936	0.899	0	0.608	0.997
M7U9Q2	M7TRW0	6794840	6790646	40559.M7U9Q2	40559.M7TRW0	0	0	0	0	0.936	0.899	0	0.623	0.997
M7U9Y7	M7U743	6794896	6794274	40559.M7U9Y7	40559.M7U743	0	0	0	0	0.936	0.899	0	0.613	0.997
M7UT32	M7TFU5	6797891	6788395	40559.M7UT32	40559.M7TFU5	0	0	0	0	0.936	0.899	0	0.632	0.997
M7UGG2	M7TNA6	6796158	6789897	40559.M7UGG2	40559.M7TNA6	0.053	0	0.287	0	0.936	0.899	0	0.424	0.997
M7TNF8	M7TGY5	6789927	6788551	40559.M7TNF8	40559.M7TGY5	0.210	0	0	0	0.936	0.899	0	0.611	0.997
M7U743	M7U210	6794274	6792878	40559.M7U743	40559.M7U210	0	0	0	0	0.936	0.899	0	0.672	0.997
M7U1I6	M7TGE0	6792738	6788458	40559.M7U1I6	40559.M7TGE0	0.113	0	0	0	0.936	0.899	0	0.543	0.997
M7TK08	M7TGE0	6789200	6788458	40559.M7TK08	40559.M7TGE0	0	0	0	0	0.936	0.899	0	0.616	0.997
RPS0	M7TNU7	6796164	6790007	40559.M7UGH5	40559.M7TNU7	0	0	0	0	0.936	0.902	0	0.657	0.997
M7U1I6	M7TTA0	6792738	6790945	40559.M7U1I6	40559.M7TTA0	0.133	0	0	0	0.936	0.899	0	0.672	0.997
M7UVA5	M7TRD5	6798217	6790539	40559.M7UVA5	40559.M7TRD5	0	0	0	0	0.628	0.709	0.800	0.891	0.997
M7U3D3	M7U1I6	6793262	6792738	40559.M7U3D3	40559.M7U1I6	0	0	0.251	0	0.936	0.899	0	0.612	0.997
M7UT32	M7U6X2	6797891	6794224	40559.M7UT32	40559.M7U6X2	0	0	0	0	0.972	0.899	0	0.100	0.997
M7UJ73	M7TNU7	6796561	6790007	40559.M7UJ73	40559.M7TNU7	0	0	0	0	0.936	0.899	0	0.654	0.997
M7UT32	M7TJB9	6797891	6789051	40559.M7UT32	40559.M7TJB9	0	0	0	0	0.936	0.899	0	0.655	0.997
M7U9Q2	M7TGE0	6794840	6788458	40559.M7U9Q2	40559.M7TGE0	0	0	0	0	0.936	0.899	0	0.652	0.997
M7UGG2	M7U9Q2	6796158	6794840	40559.M7UGG2	40559.M7U9Q2	0	0	0	0	0.936	0.899	0	0.630	0.997
M7UG31	M7TUR1	6796097	6791258	40559.M7UG31	40559.M7TUR1	0	0	0	0	0.956	0.899	0	0.565	0.997
M7UV74	M7TMK3	6798206	6789742	40559.M7UV74	40559.M7TMK3	0.244	0	0.441	0	0.670	0.493	0.800	0.840	0.997
M7TK08	M7TBA2	6789200	6788059	40559.M7TK08	40559.M7TBA2	0	0	0	0	0.936	0.899	0	0.626	0.997
RPS0	M7U1U8	6796164	6792829	40559.M7UGH5	40559.M7U1U8	0	0	0	0	0.972	0.899	0	0.300	0.997
M7U9Y7	M7TNU7	6794896	6790007	40559.M7U9Y7	40559.M7TNU7	0	0	0	0	0.936	0.899	0	0.615	0.997
M7UIE0	M7UFS6	6796439	6796049	40559.M7UIE0	40559.M7UFS6	0.088	0	0	0	0.936	0.899	0	0.632	0.997
M7U0Z5	M7TBA2	6792597	6788059	40559.M7U0Z5	40559.M7TBA2	0.244	0	0	0	0.936	0.899	0	0.529	0.997
M7UTZ9	M7TXZ5	6798021	6791959	40559.M7UTZ9	40559.M7TXZ5	0	0	0	0	0.936	0.897	0	0.610	0.997
M7U1U8	M7TUR1	6792829	6791258	40559.M7U1U8	40559.M7TUR1	0.244	0	0	0	0.936	0.899	0	0.554	0.997
M7UG31	M7U4M8	6796097	6793630	40559.M7UG31	40559.M7U4M8	0	0	0	0	0.936	0.899	0	0.665	0.997
RPS0	M7UC69	6796164	6795496	40559.M7UGH5	40559.M7UC69	0.133	0	0	0	0.936	0.899	0	0.681	0.997
M7UIE0	M7TNU7	6796439	6790007	40559.M7UIE0	40559.M7TNU7	0	0	0	0	0.936	0.899	0	0.608	0.997
M7U0L2	M7TJB0	6792516	6789045	40559.M7U0L2	40559.M7TJB0	0	0	0	0	0.789	0.902	0	0.890	0.997
M7UT32	M7TRW0	6797891	6790646	40559.M7UT32	40559.M7TRW0	0	0	0	0	0.925	0.899	0	0.673	0.997
M7UCK7	M7U2B0	6795571	6792960	40559.M7UCK7	40559.M7U2B0	0.113	0	0	0	0.972	0.899	0	0.141	0.997
M7U2E4	M7TVQ3	6792988	6791467	40559.M7U2E4	40559.M7TVQ3	0	0	0	0	0.098	0.899	0.800	0.888	0.997
M7U1I6	M7U0Z5	6792738	6792597	40559.M7U1I6	40559.M7U0Z5	0	0	0	0	0.936	0.899	0	0.622	0.997
M7UFN7	M7UC69	6796031	6795496	40559.M7UFN7	40559.M7UC69	0.133	0	0	0	0.972	0.897	0	0.191	0.997
M7U9Q2	M7TGY5	6794840	6788551	40559.M7U9Q2	40559.M7TGY5	0	0	0	0	0.936	0.899	0	0.644	0.997
M7TRY1	M7TH49	6790659	6788591	40559.M7TRY1	40559.M7TH49	0	0	0	0	0.585	0.808	0.800	0.834	0.997
M7U6S6	M7U2B0	6794193	6792960	40559.M7U6S6	40559.M7U2B0	0.133	0	0	0	0.972	0.899	0	0.217	0.997
M7UNB4	M7UCS0	6797173	6795598	40559.M7UNB4	40559.M7UCS0	0.244	0	0.308	0	0.855	0.899	0	0.678	0.997
M7U9Q2	RPS1	6794840	6789766	40559.M7U9Q2	40559.M7TMP1	0	0	0	0	0.936	0.899	0	0.676	0.997
M7TNF8	M7TGE0	6789927	6788458	40559.M7TNF8	40559.M7TGE0	0.113	0	0	0	0.936	0.892	0	0.643	0.997
M7UF17	M7U2B0	6795944	6792960	40559.M7UF17	40559.M7U2B0	0.113	0	0	0	0.936	0.899	0	0.650	0.997
M7TPY2	M7TMZ0	6790241	6789824	40559.M7TPY2	40559.M7TMZ0	0	0	0	0	0.822	0.899	0	0.855	0.997
M7UC69	M7TGE0	6795496	6788458	40559.M7UC69	40559.M7TGE0	0.113	0	0	0	0.936	0.899	0	0.542	0.997
M7UC69	M7U6S6	6795496	6794193	40559.M7UC69	40559.M7U6S6	0.133	0	0	0	0.936	0.899	0	0.623	0.997
M7U0Z5	M7TMH6	6792597	6789723	40559.M7U0Z5	40559.M7TMH6	0	0	0.299	0	0.936	0.899	0	0.512	0.997
M7U0Z5	M7TK08	6792597	6789200	40559.M7U0Z5	40559.M7TK08	0	0	0	0	0.936	0.899	0	0.713	0.997
M7UFN7	M7TBA2	6796031	6788059	40559.M7UFN7	40559.M7TBA2	0	0	0	0	0.972	0.899	0	0.199	0.997
M7U9Y7	M7U2B0	6794896	6792960	40559.M7U9Y7	40559.M7U2B0	0.113	0	0	0	0.936	0.899	0	0.622	0.997
M7UG31	M7U6S6	6796097	6794193	40559.M7UG31	40559.M7U6S6	0.210	0	0	0	0.936	0.899	0	0.553	0.997
INT6	PRT1	6796869	6789129	40559.M7UL82	40559.M7TJP4	0	0	0	0	0.648	0.820	0.800	0.818	0.997
M7UTZ9	M7UC69	6798021	6795496	40559.M7UTZ9	40559.M7UC69	0.113	0	0	0	0.936	0.899	0	0.627	0.997
M7UKS5	M7TJ12	6796798	6788987	40559.M7UKS5	40559.M7TJ12	0	0	0.234	0	0.751	0.899	0	0.878	0.997
M7U9Q2	M7U743	6794840	6794274	40559.M7U9Q2	40559.M7U743	0	0	0	0	0.936	0.899	0	0.682	0.997
M7U743	M7TGY5	6794274	6788551	40559.M7U743	40559.M7TGY5	0.048	0	0	0	0.936	0.899	0	0.639	0.997
M7UE58	M7TFU5	6795812	6788395	40559.M7UE58	40559.M7TFU5	0	0	0	0	0.936	0.899	0	0.611	0.997
M7UJ73	M7UCK7	6796561	6795571	40559.M7UJ73	40559.M7UCK7	0	0	0	0	0.936	0.899	0	0.628	0.997
M7UWE1	M7TVV9	6798373	6791501	40559.M7UWE1	40559.M7TVV9	0	0	0	0	0.489	0.808	0.800	0.890	0.997
M7U039	M7TUR1	6792405	6791258	40559.M7U039	40559.M7TUR1	0.244	0	0	0	0.936	0.899	0	0.521	0.997
M7UTZ9	M7UCK7	6798021	6795571	40559.M7UTZ9	40559.M7UCK7	0.086	0	0	0	0.972	0.892	0	0.339	0.997
M7U1I6	RPS1	6792738	6789766	40559.M7U1I6	40559.M7TMP1	0	0	0	0	0.936	0.899	0	0.642	0.997
M7UC69	M7U210	6795496	6792878	40559.M7UC69	40559.M7U210	0.133	0	0	0	0.972	0.899	0	0.216	0.997
M7U9Y7	M7TKD0	6794896	6789273	40559.M7U9Y7	40559.M7TKD0	0	0	0	0	0.936	0.899	0	0.611	0.997
M7U1I6	M7TNA6	6792738	6789897	40559.M7U1I6	40559.M7TNA6	0.133	0	0	0	0.936	0.899	0	0.671	0.997
M7UTZ9	M7TMH6	6798021	6789723	40559.M7UTZ9	40559.M7TMH6	0.175	0	0	0	0.936	0.899	0	0.621	0.997
M7TVJ2	M7TKD0	6791431	6789273	40559.M7TVJ2	40559.M7TKD0	0.133	0	0	0	0.936	0.899	0	0.628	0.997
M7TWH2	M7TTA0	6791635	6790945	40559.M7TWH2	40559.M7TTA0	0	0	0	0	0.936	0.899	0	0.672	0.997
M7UC69	M7U743	6795496	6794274	40559.M7UC69	40559.M7U743	0	0	0	0	0.936	0.899	0	0.667	0.997
M7UK24	M7TMZ0	6796684	6789824	40559.M7UK24	40559.M7TMZ0	0	0	0	0	0.844	0.899	0	0.852	0.997
M7U210	M7TGE0	6792878	6788458	40559.M7U210	40559.M7TGE0	0.113	0	0	0	0.936	0.899	0	0.653	0.997
M7UIT4	M7U4B5	6796500	6793542	40559.M7UIT4	40559.M7U4B5	0.279	0	0	0	0.736	0	0.900	0.892	0.997
M7U039	M7TKD0	6792405	6789273	40559.M7U039	40559.M7TKD0	0	0	0	0	0.936	0.899	0	0.646	0.997
M7U210	M7U039	6792878	6792405	40559.M7U210	40559.M7U039	0.210	0	0	0	0.936	0.899	0	0.624	0.997
M7U743	M7TTA0	6794274	6790945	40559.M7U743	40559.M7TTA0	0	0	0	0	0.936	0.899	0	0.643	0.997
M7U743	M7TU18	6794274	6791104	40559.M7U743	40559.M7TU18	0	0	0	0	0.931	0.899	0	0.678	0.997
M7UDG7	M7TUR1	6795711	6791258	40559.M7UDG7	40559.M7TUR1	0	0	0	0	0.972	0.899	0	0.236	0.997
M7U9Q2	M7TS09	6794840	6790676	40559.M7U9Q2	40559.M7TS09	0	0	0	0	0.936	0.899	0	0.607	0.997
M7U9Q2	M7U3D3	6794840	6793262	40559.M7U9Q2	40559.M7U3D3	0	0	0	0	0.972	0.899	0	0.198	0.997
M7UCK7	M7TNA6	6795571	6789897	40559.M7UCK7	40559.M7TNA6	0.113	0	0	0	0.936	0.899	0	0.619	0.997
M7U9Y7	M7TS09	6794896	6790676	40559.M7U9Y7	40559.M7TS09	0.113	0	0	0	0.936	0.899	0	0.610	0.997
M7U9Q2	M7U1I6	6794840	6792738	40559.M7U9Q2	40559.M7U1I6	0	0	0	0	0.936	0.899	0	0.667	0.997
M7U1I6	M7TNF8	6792738	6789927	40559.M7U1I6	40559.M7TNF8	0.133	0	0	0	0.936	0.899	0	0.640	0.997
M7U210	M7TFS1	6792878	6788388	40559.M7U210	40559.M7TFS1	0.133	0	0.242	0	0.936	0.899	0	0.567	0.997
M7TZ45	M7TYT6	6792196	6792126	40559.M7TZ45	40559.M7TYT6	0.279	0	0	0	0.972	0	0	0.892	0.997
M7U6S6	M7TFS1	6794193	6788388	40559.M7U6S6	40559.M7TFS1	0.133	0	0	0	0.936	0.899	0	0.611	0.997
M7TJB9	M7TGY5	6789051	6788551	40559.M7TJB9	40559.M7TGY5	0.133	0	0	0	0.936	0.899	0	0.559	0.997
M7UKS5	M7UEL5	6796798	6795877	40559.M7UKS5	40559.M7UEL5	0	0	0.315	0	0.892	0.899	0	0.743	0.997
M7UJ73	RPS0	6796561	6796164	40559.M7UJ73	40559.M7UGH5	0	0	0	0	0.936	0.899	0	0.635	0.997
M7UJ73	M7TGY5	6796561	6788551	40559.M7UJ73	40559.M7TGY5	0	0	0	0	0.944	0.899	0	0.614	0.997
M7U210	M7TNU7	6792878	6790007	40559.M7U210	40559.M7TNU7	0	0	0	0	0.936	0.899	0	0.626	0.997
M7UHK1	M7TM34	6796319	6789634	40559.M7UHK1	40559.M7TM34	0.175	0	0	0	0.135	0.673	0.900	0.920	0.997
M7UT32	M7U9Q2	6797891	6794840	40559.M7UT32	40559.M7U9Q2	0	0	0	0	0.936	0.899	0	0.617	0.997
M7UGG2	RPS1	6796158	6789766	40559.M7UGG2	40559.M7TMP1	0	0	0.280	0	0.936	0.899	0	0.611	0.997
M7UFS6	M7TTA0	6796049	6790945	40559.M7UFS6	40559.M7TTA0	0.087	0	0	0	0.953	0.899	0	0.392	0.997
M7U4A6	M7TH01	6793535	6788561	40559.M7U4A6	40559.M7TH01	0.244	0.320	0.279	0	0.630	0.139	0.900	0.808	0.997
RPS1	M7TGE0	6789766	6788458	40559.M7TMP1	40559.M7TGE0	0	0	0	0	0.936	0.899	0	0.650	0.997
M7TNF8	RPS1	6789927	6789766	40559.M7TNF8	40559.M7TMP1	0	0	0.349	0	0.936	0.899	0	0.406	0.997
M7UCK7	M7TS09	6795571	6790676	40559.M7UCK7	40559.M7TS09	0.113	0	0	0	0.936	0.899	0	0.631	0.997
M7UJ73	M7UC69	6796561	6795496	40559.M7UJ73	40559.M7UC69	0.208	0	0	0	0.936	0.899	0	0.638	0.997
M7TS09	M7TK08	6790676	6789200	40559.M7TS09	40559.M7TK08	0.133	0	0	0	0.936	0.899	0	0.667	0.997
M7TXZ5	M7TK08	6791959	6789200	40559.M7TXZ5	40559.M7TK08	0	0	0	0	0.890	0.899	0	0.767	0.997
RPS0	M7UG31	6796164	6796097	40559.M7UGH5	40559.M7UG31	0.210	0	0	0	0.936	0.899	0	0.520	0.997
M7TS09	M7TMH6	6790676	6789723	40559.M7TS09	40559.M7TMH6	0.210	0	0	0	0.936	0.899	0	0.507	0.997
M7U1I6	M7TJB9	6792738	6789051	40559.M7U1I6	40559.M7TJB9	0.088	0	0	0	0.936	0.899	0	0.663	0.997
M7U9Y7	M7U6X2	6794896	6794224	40559.M7U9Y7	40559.M7U6X2	0.175	0	0	0	0.936	0.899	0	0.569	0.997
M7UFN7	M7TFU5	6796031	6788395	40559.M7UFN7	40559.M7TFU5	0.210	0	0	0	0.936	0.899	0	0.529	0.997
M7U9Y7	M7TGE0	6794896	6788458	40559.M7U9Y7	40559.M7TGE0	0	0	0	0	0.936	0.899	0	0.696	0.997
M7UCK7	M7TKD0	6795571	6789273	40559.M7UCK7	40559.M7TKD0	0.113	0	0.234	0	0.936	0.891	0	0.625	0.997
M7U6X2	M7TVJ2	6794224	6791431	40559.M7U6X2	40559.M7TVJ2	0.210	0	0.337	0	0.936	0.899	0	0.413	0.997
M7UNR3	M7U1S4	6797243	6792809	40559.M7UNR3	40559.M7U1S4	0	0	0	0	0.092	0.946	0.800	0.806	0.997
M7U3D3	M7TJB9	6793262	6789051	40559.M7U3D3	40559.M7TJB9	0	0	0	0	0.936	0.899	0	0.580	0.997
M7TK08	M7TFU5	6789200	6788395	40559.M7TK08	40559.M7TFU5	0.210	0	0	0	0.936	0.899	0	0.614	0.997
M7UFN7	M7UDG7	6796031	6795711	40559.M7UFN7	40559.M7UDG7	0	0	0	0	0.972	0.899	0	0.110	0.997
M7TRW0	M7TFU5	6790646	6788395	40559.M7TRW0	40559.M7TFU5	0	0	0	0	0.936	0.899	0	0.614	0.997
RPS1	M7TFU5	6789766	6788395	40559.M7TMP1	40559.M7TFU5	0	0	0.383	0	0.936	0.899	0	0.411	0.997
M7TNA6	M7TFS1	6789897	6788388	40559.M7TNA6	40559.M7TFS1	0.133	0	0	0	0.936	0.899	0	0.652	0.997
M7U9Q2	M7TFS1	6794840	6788388	40559.M7U9Q2	40559.M7TFS1	0	0	0	0	0.936	0.899	0	0.607	0.997
M7UF17	M7TGE0	6795944	6788458	40559.M7UF17	40559.M7TGE0	0.086	0	0	0	0.936	0.899	0	0.613	0.997
M7U9Y7	M7TXZ5	6794896	6791959	40559.M7U9Y7	40559.M7TXZ5	0	0	0	0	0.936	0.899	0	0.693	0.997
M7U4M8	M7TVJ2	6793630	6791431	40559.M7U4M8	40559.M7TVJ2	0	0	0	0	0.936	0.899	0	0.708	0.997
M7TTA0	M7TFS1	6790945	6788388	40559.M7TTA0	40559.M7TFS1	0.133	0	0.263	0	0.936	0.899	0	0.452	0.997
M7U1U8	M7TK08	6792829	6789200	40559.M7U1U8	40559.M7TK08	0	0	0	0	0.936	0.899	0	0.696	0.997
M7UC69	M7TBA2	6795496	6788059	40559.M7UC69	40559.M7TBA2	0	0	0	0	0.936	0.899	0	0.631	0.997
M7UIE0	M7UFN7	6796439	6796031	40559.M7UIE0	40559.M7UFN7	0.133	0	0	0	0.972	0.899	0	0.217	0.997
M7UG31	M7TFS1	6796097	6788388	40559.M7UG31	40559.M7TFS1	0	0	0	0	0.936	0.899	0	0.607	0.997
M7U9Q2	M7TFU5	6794840	6788395	40559.M7U9Q2	40559.M7TFU5	0	0	0	0	0.936	0.899	0	0.624	0.997
M7UJ73	M7UEA6	6796561	6795828	40559.M7UJ73	40559.M7UEA6	0	0	0	0	0.936	0.899	0	0.634	0.997
M7UGG2	M7TMH6	6796158	6789723	40559.M7UGG2	40559.M7TMH6	0.133	0	0	0	0.936	0.899	0	0.620	0.997
M7U743	M7TS09	6794274	6790676	40559.M7U743	40559.M7TS09	0	0	0	0	0.936	0.899	0	0.617	0.997
M7UTZ9	M7TKD0	6798021	6789273	40559.M7UTZ9	40559.M7TKD0	0.113	0	0.226	0	0.936	0.899	0	0.539	0.997
M7UJ73	M7U9Q2	6796561	6794840	40559.M7UJ73	40559.M7U9Q2	0	0	0	0	0.936	0.899	0	0.713	0.997
M7TFU5	M7TFS1	6788395	6788388	40559.M7TFU5	40559.M7TFS1	0.210	0	0.215	0	0.936	0.899	0	0.475	0.997
M7TS09	M7TNA6	6790676	6789897	40559.M7TS09	40559.M7TNA6	0.133	0	0	0	0.936	0.899	0	0.565	0.997
M7TRW0	M7TBA2	6790646	6788059	40559.M7TRW0	40559.M7TBA2	0	0	0	0	0.892	0.899	0	0.767	0.997
M7UIE0	M7U9Q2	6796439	6794840	40559.M7UIE0	40559.M7U9Q2	0	0	0	0	0.936	0.899	0	0.639	0.997
M7UCK7	M7U6S6	6795571	6794193	40559.M7UCK7	40559.M7U6S6	0.113	0	0	0	0.936	0.899	0	0.608	0.997
M7TNF8	M7TBA2	6789927	6788059	40559.M7TNF8	40559.M7TBA2	0	0	0.443	0	0.936	0.899	0	0.320	0.997
M7TTA0	M7TFU5	6790945	6788395	40559.M7TTA0	40559.M7TFU5	0.210	0	0	0	0.936	0.899	0	0.610	0.997
M7UF17	M7TJB9	6795944	6789051	40559.M7UF17	40559.M7TJB9	0.073	0	0	0	0.936	0.899	0	0.567	0.997
M7UFS6	M7TNA6	6796049	6789897	40559.M7UFS6	40559.M7TNA6	0.053	0	0	0	0.972	0.899	0	0.091	0.997
M7U6S6	M7TWH2	6794193	6791635	40559.M7U6S6	40559.M7TWH2	0	0	0	0	0.936	0.899	0	0.653	0.997
M7U039	RPS1	6792405	6789766	40559.M7U039	40559.M7TMP1	0	0	0	0	0.936	0.899	0	0.700	0.997
M7UF17	M7TFU5	6795944	6788395	40559.M7UF17	40559.M7TFU5	0.175	0	0.217	0	0.936	0.899	0	0.416	0.997
M7U210	M7TXZ5	6792878	6791959	40559.M7U210	40559.M7TXZ5	0	0	0	0	0.932	0.899	0	0.633	0.997
M7TMZ0	M7TJB0	6789824	6789045	40559.M7TMZ0	40559.M7TJB0	0	0	0	0	0.877	0.889	0	0.831	0.997
M7TRW0	M7TK08	6790646	6789200	40559.M7TRW0	40559.M7TK08	0	0	0	0	0.892	0.899	0	0.749	0.997
M7UG46	M7TTB5	6796104	6790955	40559.M7UG46	40559.M7TTB5	0	0	0.449	0.919	0.972	0.889	0	0.890	0.997
M7UT32	M7UEA6	6797891	6795828	40559.M7UT32	40559.M7UEA6	0	0	0	0	0.936	0.899	0	0.672	0.997
M7U2B0	M7TIW5	6792960	6788960	40559.M7U2B0	40559.M7TIW5	0.133	0	0	0	0.936	0.899	0	0.646	0.997
M7TNU7	M7TGE0	6790007	6788458	40559.M7TNU7	40559.M7TGE0	0	0	0	0	0.936	0.899	0	0.636	0.997
RPS0	M7UF17	6796164	6795944	40559.M7UGH5	40559.M7UF17	0.113	0	0.206	0	0.936	0.899	0	0.493	0.997
M7UIE0	M7U1I6	6796439	6792738	40559.M7UIE0	40559.M7U1I6	0.133	0	0	0	0.936	0.899	0	0.562	0.997
M7UG31	M7TTA0	6796097	6790945	40559.M7UG31	40559.M7TTA0	0	0	0	0	0.936	0.899	0	0.637	0.997
M7U743	M7U6S6	6794274	6794193	40559.M7U743	40559.M7U6S6	0	0	0	0	0.936	0.899	0	0.649	0.997
M7UE58	M7TJB9	6795812	6789051	40559.M7UE58	40559.M7TJB9	0	0	0.359	0	0.936	0.899	0	0.410	0.997
M7UFS6	M7TGY5	6796049	6788551	40559.M7UFS6	40559.M7TGY5	0.133	0	0	0	0.969	0.899	0	0.133	0.997
M7TNA6	RPS1	6789897	6789766	40559.M7TNA6	40559.M7TMP1	0	0	0	0	0.936	0.899	0	0.705	0.997
M7UFS6	M7TIW5	6796049	6788960	40559.M7UFS6	40559.M7TIW5	0.088	0	0	0	0.936	0.899	0	0.638	0.997
M7U743	M7TB45	6794274	6788047	40559.M7U743	40559.M7TB45	0	0	0	0	0.936	0.894	0	0.687	0.997
M7UF17	M7TNU7	6795944	6790007	40559.M7UF17	40559.M7TNU7	0	0	0	0	0.936	0.899	0	0.608	0.997
M7TUR1	M7TS09	6791258	6790676	40559.M7TUR1	40559.M7TS09	0.210	0	0	0	0.936	0.899	0	0.613	0.997
M7UDG7	M7TTA0	6795711	6790945	40559.M7UDG7	40559.M7TTA0	0	0	0	0	0.936	0.899	0	0.611	0.997
M7UTZ9	M7U6S6	6798021	6794193	40559.M7UTZ9	40559.M7U6S6	0.113	0	0	0	0.936	0.899	0	0.633	0.997
M7UI90	M7TRB3	6796420	6790527	40559.M7UI90	40559.M7TRB3	0	0	0	0	0.046	0.988	0	0.831	0.997
M7UFN7	M7U9Q2	6796031	6794840	40559.M7UFN7	40559.M7U9Q2	0	0	0	0	0.936	0.899	0	0.614	0.997
M7U9Y7	M7TMH6	6794896	6789723	40559.M7U9Y7	40559.M7TMH6	0.175	0	0	0	0.936	0.899	0	0.539	0.997
M7TNU7	M7TIW5	6790007	6788960	40559.M7TNU7	40559.M7TIW5	0	0	0	0	0.936	0.899	0	0.669	0.997
M7UEA6	M7U039	6795828	6792405	40559.M7UEA6	40559.M7U039	0.244	0	0	0	0.936	0.899	0	0.531	0.997
M7UEA6	M7UC69	6795828	6795496	40559.M7UEA6	40559.M7UC69	0.210	0	0	0	0.936	0.899	0	0.625	0.997
M7TVJ2	M7TFU5	6791431	6788395	40559.M7TVJ2	40559.M7TFU5	0.210	0	0.217	0	0.936	0.899	0	0.445	0.997
M7U4F9	M7U079	6793575	6792431	40559.M7U4F9	40559.M7U079	0	0	0	0	0.797	0.899	0	0.891	0.997
RPS0	M7UEA6	6796164	6795828	40559.M7UGH5	40559.M7UEA6	0	0	0	0	0.936	0.899	0	0.616	0.997
M7UFS6	M7U210	6796049	6792878	40559.M7UFS6	40559.M7U210	0.058	0	0	0	0.972	0.899	0	0.066	0.997
M7TUR1	RPS1	6791258	6789766	40559.M7TUR1	40559.M7TMP1	0	0	0.215	0	0.936	0.899	0	0.637	0.997
M7TKD0	M7TFU5	6789273	6788395	40559.M7TKD0	40559.M7TFU5	0.210	0	0	0	0.936	0.899	0	0.520	0.997
RPS0	M7TGE0	6796164	6788458	40559.M7UGH5	40559.M7TGE0	0	0	0	0	0.936	0.896	0	0.707	0.997
M7UTZ9	M7TGE0	6798021	6788458	40559.M7UTZ9	40559.M7TGE0	0.086	0	0	0	0.936	0.899	0	0.563	0.997
M7UEA6	M7TWH2	6795828	6791635	40559.M7UEA6	40559.M7TWH2	0	0	0	0	0.936	0.888	0	0.743	0.997
M7U1I6	M7TKD0	6792738	6789273	40559.M7U1I6	40559.M7TKD0	0.133	0	0	0	0.936	0.899	0	0.566	0.997
RPS1	M7TGY5	6789766	6788551	40559.M7TMP1	40559.M7TGY5	0	0	0.203	0	0.936	0.899	0	0.651	0.997
M7UG31	M7UE58	6796097	6795812	40559.M7UG31	40559.M7UE58	0	0.371	0	0	0.936	0.899	0	0.521	0.997
M7UGG2	M7U0Z5	6796158	6792597	40559.M7UGG2	40559.M7U0Z5	0	0	0	0	0.924	0.899	0	0.676	0.997
M7UEA6	M7U743	6795828	6794274	40559.M7UEA6	40559.M7U743	0	0	0	0	0.936	0.899	0	0.668	0.997
M7TYI9	M7TM38	6792068	6789637	40559.M7TYI9	40559.M7TM38	0	0	0	0	0.679	0.757	0.800	0.869	0.997
M7TXZ5	M7TMH6	6791959	6789723	40559.M7TXZ5	40559.M7TMH6	0	0	0	0	0.936	0.899	0	0.614	0.997
M7U2B0	M7TU18	6792960	6791104	40559.M7U2B0	40559.M7TU18	0	0	0	0	0.936	0.899	0	0.613	0.997
M7UGG2	M7U1U8	6796158	6792829	40559.M7UGG2	40559.M7U1U8	0	0	0	0	0.936	0.899	0	0.631	0.997
M7U0Z5	M7TGE0	6792597	6788458	40559.M7U0Z5	40559.M7TGE0	0	0	0	0	0.936	0.899	0	0.612	0.997
M7TWH2	RPS1	6791635	6789766	40559.M7TWH2	40559.M7TMP1	0.047	0	0	0	0.936	0.899	0	0.610	0.997
M7TTA0	M7TKD0	6790945	6789273	40559.M7TTA0	40559.M7TKD0	0.133	0	0	0	0.936	0.899	0	0.614	0.997
M7UEA6	M7TNU7	6795828	6790007	40559.M7UEA6	40559.M7TNU7	0	0	0	0	0.936	0.899	0	0.658	0.997
M7U4M8	M7TUR1	6793630	6791258	40559.M7U4M8	40559.M7TUR1	0	0	0	0	0.972	0.899	0	0.103	0.997
M7UG31	M7TGY5	6796097	6788551	40559.M7UG31	40559.M7TGY5	0	0	0	0	0.936	0.899	0	0.677	0.997
M7UC69	M7TUR1	6795496	6791258	40559.M7UC69	40559.M7TUR1	0.210	0	0	0	0.936	0.899	0	0.612	0.997
M7UMH3	M7UKS5	6797056	6796798	40559.M7UMH3	40559.M7UKS5	0	0	0.321	0	0.892	0.860	0	0.764	0.997
M7UFN7	M7U1U8	6796031	6792829	40559.M7UFN7	40559.M7U1U8	0.210	0	0.381	0	0.936	0.899	0	0.216	0.997
RPS0	M7TTA0	6796164	6790945	40559.M7UGH5	40559.M7TTA0	0.132	0	0	0	0.936	0.899	0	0.615	0.997
M7TRW0	M7TGY5	6790646	6788551	40559.M7TRW0	40559.M7TGY5	0	0	0	0	0.929	0.899	0	0.703	0.997
M7TNF8	M7TNA6	6789927	6789897	40559.M7TNF8	40559.M7TNA6	0.133	0	0	0	0.936	0.899	0	0.617	0.997
M7UE58	M7TIW5	6795812	6788960	40559.M7UE58	40559.M7TIW5	0	0	0	0	0.936	0.899	0	0.671	0.997
M7UTZ9	M7TBA2	6798021	6788059	40559.M7UTZ9	40559.M7TBA2	0	0	0.267	0	0.936	0.899	0	0.619	0.997
M7U0L2	M7TPY2	6792516	6790241	40559.M7U0L2	40559.M7TPY2	0	0	0	0	0.669	0.941	0	0.892	0.997
M7U802	M7TQL8	6794459	6790386	40559.M7U802	40559.M7TQL8	0.053	0	0	0	0.972	0.251	0	0.888	0.997
M7UVP8	M7U0G6	6798277	6792487	40559.M7UVP8	40559.M7U0G6	0	0	0.211	0.583	0.972	0	0.900	0.303	0.997
M7UE58	M7U9Y7	6795812	6794896	40559.M7UE58	40559.M7U9Y7	0	0	0	0	0.936	0.899	0	0.619	0.997
RPS1	M7TFS1	6789766	6788388	40559.M7TMP1	40559.M7TFS1	0	0	0.289	0	0.936	0.919	0	0.402	0.997
M7TRW0	M7TGE0	6790646	6788458	40559.M7TRW0	40559.M7TGE0	0	0	0	0	0.902	0.899	0	0.750	0.997
M7UJ73	M7UG31	6796561	6796097	40559.M7UJ73	40559.M7UG31	0.244	0	0	0	0.936	0.899	0	0.611	0.997
M7UTZ9	M7UGG2	6798021	6796158	40559.M7UTZ9	40559.M7UGG2	0.073	0	0	0	0.936	0.899	0	0.633	0.997
RPS1	M7TBA2	6789766	6788059	40559.M7TMP1	40559.M7TBA2	0.166	0	0.320	0	0.936	0.899	0	0.333	0.997
M7UE58	M7TGE0	6795812	6788458	40559.M7UE58	40559.M7TGE0	0	0	0	0	0.936	0.899	0	0.688	0.997
M7UCK7	M7U1U8	6795571	6792829	40559.M7UCK7	40559.M7U1U8	0	0	0.204	0	0.972	0.899	0	0.072	0.997
M7TWH2	M7TIW5	6791635	6788960	40559.M7TWH2	40559.M7TIW5	0	0	0	0	0.936	0.899	0	0.646	0.997
M7TMH6	M7TK08	6789723	6789200	40559.M7TMH6	40559.M7TK08	0.210	0	0	0	0.936	0.899	0	0.607	0.997
M7TXZ5	M7TFS1	6791959	6788388	40559.M7TXZ5	40559.M7TFS1	0	0	0	0	0.936	0.899	0	0.614	0.997
M7UEA6	M7TNF8	6795828	6789927	40559.M7UEA6	40559.M7TNF8	0.210	0	0	0	0.918	0.899	0	0.611	0.997
M7UC69	M7TXZ5	6795496	6791959	40559.M7UC69	40559.M7TXZ5	0	0	0	0	0.895	0.899	0	0.746	0.997
M7U6S6	M7TBA2	6794193	6788059	40559.M7U6S6	40559.M7TBA2	0	0	0	0	0.936	0.899	0	0.685	0.997
M7U2B0	M7U1U8	6792960	6792829	40559.M7U2B0	40559.M7U1U8	0	0	0	0	0.972	0.899	0	0.283	0.997
M7TMH6	M7TGE0	6789723	6788458	40559.M7TMH6	40559.M7TGE0	0.175	0	0	0	0.936	0.899	0	0.649	0.997
M7UFS6	M7TUR1	6796049	6791258	40559.M7UFS6	40559.M7TUR1	0.133	0	0	0	0.972	0.899	0	0.190	0.997
M7UIT4	M7TZ45	6796500	6792196	40559.M7UIT4	40559.M7TZ45	0.240	0	0.220	0	0.972	0	0	0.892	0.997
M7TJC7	M7TGV8	6789056	6788536	40559.M7TJC7	40559.M7TGV8	0	0	0	0	0.645	0.687	0.800	0.890	0.997
M7TWH2	M7TNF8	6791635	6789927	40559.M7TWH2	40559.M7TNF8	0	0	0	0	0.936	0.897	0	0.641	0.997
M7UE58	M7TMH6	6795812	6789723	40559.M7UE58	40559.M7TMH6	0	0	0	0	0.936	0.899	0	0.576	0.997
M7UT32	M7TGY5	6797891	6788551	40559.M7UT32	40559.M7TGY5	0	0	0	0	0.936	0.899	0	0.656	0.997
M7UTZ9	M7TJB9	6798021	6789051	40559.M7UTZ9	40559.M7TJB9	0.073	0	0	0	0.936	0.896	0	0.611	0.997
M7U9Y7	M7TTA0	6794896	6790945	40559.M7U9Y7	40559.M7TTA0	0.113	0	0	0	0.936	0.899	0	0.637	0.997
M7TTA0	M7TS09	6790945	6790676	40559.M7TTA0	40559.M7TS09	0.133	0	0	0	0.936	0.899	0	0.637	0.997
M7UEA6	M7TXZ5	6795828	6791959	40559.M7UEA6	40559.M7TXZ5	0	0	0	0	0.936	0.899	0	0.712	0.997
M7UWS2	M7UN63	6798397	6797150	40559.M7UWS2	40559.M7UN63	0	0.755	0.421	0	0.591	0	0.800	0.846	0.997
M7U210	M7U0Z5	6792878	6792597	40559.M7U210	40559.M7U0Z5	0	0	0	0	0.932	0.899	0	0.610	0.997
M7U2Q5	M7TPY2	6793077	6790241	40559.M7U2Q5	40559.M7TPY2	0	0	0	0	0.891	0.899	0	0.790	0.997
M7UG31	M7U1I6	6796097	6792738	40559.M7UG31	40559.M7U1I6	0	0	0	0	0.936	0.899	0	0.608	0.997
M7UCK7	RPS1	6795571	6789766	40559.M7UCK7	40559.M7TMP1	0	0	0.342	0	0.936	0.899	0	0.260	0.996
M7UK24	M7TSC3	6796684	6790744	40559.M7UK24	40559.M7TSC3	0	0	0	0	0.728	0.899	0	0.887	0.996
M7U079	M7TFZ8	6792431	6788410	40559.M7U079	40559.M7TFZ8	0	0	0	0	0.656	0.913	0	0.886	0.996
M7UEA6	M7U2B0	6795828	6792960	40559.M7UEA6	40559.M7U2B0	0.210	0	0	0	0.936	0.899	0	0.420	0.996
M7U1I6	M7TXZ5	6792738	6791959	40559.M7U1I6	40559.M7TXZ5	0	0	0	0	0.885	0.899	0	0.737	0.996
M7UIE0	M7U9Y7	6796439	6794896	40559.M7UIE0	40559.M7U9Y7	0.088	0	0	0	0.936	0.899	0	0.434	0.996
M7U1I6	M7TBA2	6792738	6788059	40559.M7U1I6	40559.M7TBA2	0	0	0	0	0.936	0.899	0	0.463	0.996
M7TPU0	M7TJL2	6790217	6789109	40559.M7TPU0	40559.M7TJL2	0.210	0.193	0.237	0	0.608	0.380	0.900	0.789	0.996
M7U9Y7	M7TGY5	6794896	6788551	40559.M7U9Y7	40559.M7TGY5	0.175	0	0	0	0.936	0.899	0	0.463	0.996
M7TNA6	M7TJB9	6789897	6789051	40559.M7TNA6	40559.M7TJB9	0.088	0	0	0	0.936	0.893	0	0.441	0.996
M7TNA6	M7TMH6	6789897	6789723	40559.M7TNA6	40559.M7TMH6	0.210	0	0	0	0.936	0.899	0	0.432	0.996
M7U9Q2	M7TNU7	6794840	6790007	40559.M7U9Q2	40559.M7TNU7	0	0	0	0	0.936	0.899	0	0.444	0.996
M7UG31	M7U039	6796097	6792405	40559.M7UG31	40559.M7U039	0	0	0	0	0.936	0.899	0	0.565	0.996
M7UC69	M7TVJ2	6795496	6791431	40559.M7UC69	40559.M7TVJ2	0.133	0	0	0	0.936	0.899	0	0.399	0.996
M7UTZ9	M7UFN7	6798021	6796031	40559.M7UTZ9	40559.M7UFN7	0.113	0	0	0	0.936	0.893	0	0.534	0.996
M7TJB9	M7TFU5	6789051	6788395	40559.M7TJB9	40559.M7TFU5	0.133	0	0	0	0.936	0.899	0	0.522	0.996
M7UIE0	M7TWH2	6796439	6791635	40559.M7UIE0	40559.M7TWH2	0	0	0	0	0.936	0.899	0	0.437	0.996
M7U9Y7	M7TRW0	6794896	6790646	40559.M7U9Y7	40559.M7TRW0	0	0	0	0	0.936	0.899	0	0.539	0.996
M7UTR9	M7TSC3	6797992	6790744	40559.M7UTR9	40559.M7TSC3	0	0	0	0	0.885	0.880	0	0.759	0.996
M7UJ73	M7U0Z5	6796561	6792597	40559.M7UJ73	40559.M7U0Z5	0	0	0.305	0	0.936	0.899	0	0.401	0.996
M7U2B0	M7TS09	6792960	6790676	40559.M7U2B0	40559.M7TS09	0.133	0	0	0	0.936	0.899	0	0.426	0.996
M7UKS5	M7TML3	6796798	6789748	40559.M7UKS5	40559.M7TML3	0	0	0.224	0	0.892	0.895	0	0.658	0.996
M7TNU7	M7TMH6	6790007	6789723	40559.M7TNU7	40559.M7TMH6	0	0	0	0	0.936	0.899	0	0.499	0.996
M7UTZ9	M7TVJ2	6798021	6791431	40559.M7UTZ9	40559.M7TVJ2	0.113	0	0.255	0	0.936	0.899	0	0.350	0.996
M7UTZ9	M7TRW0	6798021	6790646	40559.M7UTZ9	40559.M7TRW0	0	0	0	0	0.883	0.899	0	0.735	0.996
M7UFN7	M7U039	6796031	6792405	40559.M7UFN7	40559.M7U039	0.210	0	0	0	0.936	0.899	0	0.407	0.996
M7UEA6	M7U6X2	6795828	6794224	40559.M7UEA6	40559.M7U6X2	0.244	0	0	0	0.936	0.899	0	0.387	0.996
M7UCK7	M7TFS1	6795571	6788388	40559.M7UCK7	40559.M7TFS1	0.113	0	0.224	0	0.936	0.899	0	0.283	0.996
M7UTZ9	M7UF17	6798021	6795944	40559.M7UTZ9	40559.M7UF17	0	0	0.215	0	0.936	0.899	0	0.305	0.996
M7U2B0	M7TMH6	6792960	6789723	40559.M7U2B0	40559.M7TMH6	0.210	0	0	0	0.936	0.899	0	0.411	0.996
M7TXZ5	M7TB45	6791959	6788047	40559.M7TXZ5	40559.M7TB45	0	0	0	0	0.936	0.808	0	0.741	0.996
M7UG31	M7U1U8	6796097	6792829	40559.M7UG31	40559.M7U1U8	0	0	0	0	0.936	0.899	0	0.506	0.996
M7UGG2	M7U2B0	6796158	6792960	40559.M7UGG2	40559.M7U2B0	0.088	0	0	0	0.936	0.899	0	0.520	0.996
M7UEA6	M7U1U8	6795828	6792829	40559.M7UEA6	40559.M7U1U8	0.244	0	0	0	0.936	0.899	0	0.399	0.996
M7U2B0	M7TNU7	6792960	6790007	40559.M7U2B0	40559.M7TNU7	0	0	0	0	0.936	0.899	0	0.433	0.996
M7UG31	M7TJB9	6796097	6789051	40559.M7UG31	40559.M7TJB9	0	0	0	0	0.936	0.891	0	0.522	0.996
M7UEA6	M7U1I6	6795828	6792738	40559.M7UEA6	40559.M7U1I6	0.210	0	0	0	0.936	0.899	0	0.405	0.996
M7UEL5	M7U1P8	6795877	6792788	40559.M7UEL5	40559.M7U1P8	0	0	0	0	0.892	0.886	0	0.759	0.996
M7UCK7	M7U397	6795571	6793232	40559.M7UCK7	40559.M7U397	0.061	0	0.322	0	0.936	0.688	0	0.762	0.996
M7UFN7	M7TKD0	6796031	6789273	40559.M7UFN7	40559.M7TKD0	0.133	0	0	0	0.936	0.899	0	0.402	0.996
M7UJ73	M7U6S6	6796561	6794193	40559.M7UJ73	40559.M7U6S6	0	0	0	0	0.936	0.899	0	0.498	0.996
M7TFU5	M7TB45	6788395	6788047	40559.M7TFU5	40559.M7TB45	0	0	0	0	0.936	0.896	0	0.523	0.996
M7UGG2	M7UFN7	6796158	6796031	40559.M7UGG2	40559.M7UFN7	0.086	0	0	0	0.936	0.899	0	0.505	0.996
M7U6S6	M7TRW0	6794193	6790646	40559.M7U6S6	40559.M7TRW0	0	0	0	0	0.894	0.899	0	0.668	0.996
M7UIE0	M7TXZ5	6796439	6791959	40559.M7UIE0	40559.M7TXZ5	0	0	0	0	0.936	0.899	0	0.523	0.996
M7U4F9	M7TSC3	6793575	6790744	40559.M7U4F9	40559.M7TSC3	0	0	0	0	0.701	0.898	0	0.886	0.996
M7U3D3	M7TNF8	6793262	6789927	40559.M7U3D3	40559.M7TNF8	0	0	0.274	0	0.936	0.899	0	0.397	0.996
M7TKD0	M7TB45	6789273	6788047	40559.M7TKD0	40559.M7TB45	0.133	0	0	0	0.936	0.893	0	0.533	0.996
M7U0L2	M7TSC3	6792516	6790744	40559.M7U0L2	40559.M7TSC3	0	0	0	0	0.719	0.902	0	0.887	0.996
M7UAG9	M7TTA2	6795017	6790947	40559.M7UAG9	40559.M7TTA2	0	0	0	0	0.861	0.899	0	0.747	0.996
M7UG31	M7TWH2	6796097	6791635	40559.M7UG31	40559.M7TWH2	0	0	0	0	0.936	0.883	0	0.616	0.996
M7U039	M7TGE0	6792405	6788458	40559.M7U039	40559.M7TGE0	0.159	0	0	0	0.936	0.899	0	0.438	0.996
M7TTA0	M7TBA2	6790945	6788059	40559.M7TTA0	40559.M7TBA2	0	0	0.246	0	0.936	0.899	0	0.404	0.996
RPS0	M7U3D3	6796164	6793262	40559.M7UGH5	40559.M7U3D3	0.133	0	0	0	0.936	0.899	0	0.477	0.996
M7U6X2	M7TFU5	6794224	6788395	40559.M7U6X2	40559.M7TFU5	0.244	0	0	0	0.936	0.899	0	0.442	0.996
M7UTZ9	M7UIE0	6798021	6796439	40559.M7UTZ9	40559.M7UIE0	0.113	0	0	0	0.936	0.899	0	0.456	0.996
M7UG31	M7UEA6	6796097	6795828	40559.M7UG31	40559.M7UEA6	0	0	0	0	0.936	0.899	0	0.449	0.996
M7U0L2	M7U079	6792516	6792431	40559.M7U0L2	40559.M7U079	0	0	0	0	0.739	0.902	0	0.889	0.996
M7U210	RPS1	6792878	6789766	40559.M7U210	40559.M7TMP1	0	0	0.227	0	0.936	0.899	0	0.307	0.996
M7UGG2	M7UF17	6796158	6795944	40559.M7UGG2	40559.M7UF17	0.073	0	0	0	0.936	0.899	0	0.429	0.996
M7TGY5	M7TFU5	6788551	6788395	40559.M7TGY5	40559.M7TFU5	0.244	0	0	0	0.936	0.899	0	0.456	0.996
M7TS09	M7TNU7	6790676	6790007	40559.M7TS09	40559.M7TNU7	0	0	0	0	0.936	0.899	0	0.449	0.996
M7U4M8	RPS1	6793630	6789766	40559.M7U4M8	40559.M7TMP1	0	0	0	0	0.936	0.899	0	0.488	0.996
M7TNA6	M7TFU5	6789897	6788395	40559.M7TNA6	40559.M7TFU5	0.210	0	0	0	0.936	0.899	0	0.430	0.996
M7UE58	M7TNU7	6795812	6790007	40559.M7UE58	40559.M7TNU7	0	0	0	0	0.936	0.899	0	0.445	0.996
M7U2B0	M7U039	6792960	6792405	40559.M7U2B0	40559.M7U039	0	0	0	0	0.936	0.899	0	0.552	0.996
M7TJB9	M7TIW5	6789051	6788960	40559.M7TJB9	40559.M7TIW5	0.088	0	0	0	0.936	0.899	0	0.489	0.996
M7UTR9	M7TPY2	6797992	6790241	40559.M7UTR9	40559.M7TPY2	0	0	0	0	0.870	0.902	0	0.780	0.996
M7U9Y7	M7U4M8	6794896	6793630	40559.M7U9Y7	40559.M7U4M8	0	0	0	0	0.936	0.899	0	0.451	0.996
RPS0	M7TFU5	6796164	6788395	40559.M7UGH5	40559.M7TFU5	0.183	0	0	0	0.936	0.899	0	0.391	0.996
M7U9Q2	M7TUR1	6794840	6791258	40559.M7U9Q2	40559.M7TUR1	0	0	0	0	0.936	0.899	0	0.442	0.996
M7TVJ2	M7TS09	6791431	6790676	40559.M7TVJ2	40559.M7TS09	0.133	0	0	0	0.936	0.899	0	0.404	0.996
M7UE58	M7TFS1	6795812	6788388	40559.M7UE58	40559.M7TFS1	0	0	0	0	0.936	0.899	0	0.510	0.996
M7U1U8	M7U0Z5	6792829	6792597	40559.M7U1U8	40559.M7U0Z5	0	0	0.213	0	0.899	0.899	0	0.652	0.996
M7TK08	M7TJB9	6789200	6789051	40559.M7TK08	40559.M7TJB9	0.088	0	0	0	0.936	0.899	0	0.423	0.996
M7U6X2	M7TJB9	6794224	6789051	40559.M7U6X2	40559.M7TJB9	0.133	0	0	0	0.936	0.899	0	0.522	0.996
M7TPU0	M7TKV5	6790217	6789373	40559.M7TPU0	40559.M7TKV5	0.210	0	0	0	0.686	0	0.900	0.890	0.996
M7UC69	M7TIW5	6795496	6788960	40559.M7UC69	40559.M7TIW5	0.133	0	0	0	0.936	0.899	0	0.471	0.996
M7TWB3	M7TJB9	6791601	6789051	40559.M7TWB3	40559.M7TJB9	0	0	0	0	0.044	0.981	0	0.807	0.996
M7U6S6	M7U039	6794193	6792405	40559.M7U6S6	40559.M7U039	0	0	0	0	0.936	0.899	0	0.541	0.996
M7TQK9	M7TB98	6790380	6788058	40559.M7TQK9	40559.M7TB98	0	0	0.364	0	0.960	0.271	0	0.825	0.996
M7UGG2	M7TFS1	6796158	6788388	40559.M7UGG2	40559.M7TFS1	0.060	0	0	0	0.936	0.899	0	0.430	0.996
M7UEA6	M7U4M8	6795828	6793630	40559.M7UEA6	40559.M7U4M8	0	0	0	0	0.936	0.899	0	0.470	0.996
M7U1C1	M7TAK6	6792688	6788005	40559.M7U1C1	40559.M7TAK6	0	0	0	0	0.892	0.846	0	0.821	0.996
M7U079	M7TPY2	6792431	6790241	40559.M7U079	40559.M7TPY2	0	0	0	0	0.722	0.899	0	0.890	0.996
M7U4F9	M7U0L2	6793575	6792516	40559.M7U4F9	40559.M7U0L2	0	0	0	0	0.692	0.909	0	0.889	0.996
M7U5U0	M7U4C9	6793965	6793552	40559.M7U5U0	40559.M7U4C9	0	0	0	0	0.972	0.634	0	0.677	0.996
M7TNA6	M7TGE0	6789897	6788458	40559.M7TNA6	40559.M7TGE0	0.113	0	0	0	0.936	0.899	0	0.405	0.996
M7UPJ1	M7TK45	6797366	6789220	40559.M7UPJ1	40559.M7TK45	0	0	0	0	0	0.996	0	0.076	0.996
M7U3D3	M7TNU7	6793262	6790007	40559.M7U3D3	40559.M7TNU7	0	0	0	0	0.936	0.899	0	0.471	0.996
M7TS09	M7TFS1	6790676	6788388	40559.M7TS09	40559.M7TFS1	0.133	0	0.238	0	0.936	0.899	0	0.294	0.996
M7UG31	M7TVJ2	6796097	6791431	40559.M7UG31	40559.M7TVJ2	0.210	0	0	0	0.936	0.899	0	0.448	0.996
M7UCK7	M7TGE0	6795571	6788458	40559.M7UCK7	40559.M7TGE0	0	0	0	0	0.936	0.899	0	0.451	0.996
RPS0	M7TMH6	6796164	6789723	40559.M7UGH5	40559.M7TMH6	0.162	0	0	0	0.936	0.899	0	0.460	0.996
RPS0	M7UFS6	6796164	6796049	40559.M7UGH5	40559.M7UFS6	0.088	0	0	0	0.936	0.899	0	0.522	0.996
M7UTZ9	M7TFU5	6798021	6788395	40559.M7UTZ9	40559.M7TFU5	0.175	0	0	0	0.936	0.899	0	0.467	0.996
M7TYC3	M7TPY2	6792028	6790241	40559.M7TYC3	40559.M7TPY2	0	0	0	0	0.888	0.868	0	0.777	0.996
M7UF17	M7TWH2	6795944	6791635	40559.M7UF17	40559.M7TWH2	0	0	0	0	0.936	0.899	0	0.513	0.996
M7TNU7	M7TGY5	6790007	6788551	40559.M7TNU7	40559.M7TGY5	0	0	0	0	0.936	0.899	0	0.449	0.996
M7TNA6	M7TKD0	6789897	6789273	40559.M7TNA6	40559.M7TKD0	0.133	0	0	0	0.936	0.899	0	0.516	0.996
M7UN76	M7U4V5	6797156	6793691	40559.M7UN76	40559.M7U4V5	0	0	0	0	0.062	0.899	0.800	0.848	0.996
M7UEA6	M7UE58	6795828	6795812	40559.M7UEA6	40559.M7UE58	0	0	0	0	0.936	0.899	0	0.566	0.996
M7UEA6	M7U6S6	6795828	6794193	40559.M7UEA6	40559.M7U6S6	0.210	0	0	0	0.936	0.899	0	0.396	0.996
M7UE58	M7U6X2	6795812	6794224	40559.M7UE58	40559.M7U6X2	0	0	0	0	0.936	0.899	0	0.573	0.996
RPS0	M7TFS1	6796164	6788388	40559.M7UGH5	40559.M7TFS1	0.117	0	0.220	0	0.936	0.899	0	0.293	0.996
M7UCK7	M7UC69	6795571	6795496	40559.M7UCK7	40559.M7UC69	0.063	0	0	0	0.936	0.890	0	0.482	0.996
M7TNU7	M7TFU5	6790007	6788395	40559.M7TNU7	40559.M7TFU5	0	0	0	0	0.936	0.899	0	0.440	0.996
M7U9Q2	M7TIW5	6794840	6788960	40559.M7U9Q2	40559.M7TIW5	0	0	0	0	0.936	0.899	0	0.471	0.996
M7TXZ5	M7TS09	6791959	6790676	40559.M7TXZ5	40559.M7TS09	0	0	0	0	0.936	0.899	0	0.521	0.996
M7U6S6	M7TS09	6794193	6790676	40559.M7U6S6	40559.M7TS09	0.133	0	0	0	0.936	0.899	0	0.458	0.996
M7UG31	M7U3D3	6796097	6793262	40559.M7UG31	40559.M7U3D3	0	0	0	0	0.936	0.899	0	0.447	0.996
M7U4M8	M7TGE0	6793630	6788458	40559.M7U4M8	40559.M7TGE0	0	0	0	0	0.936	0.898	0	0.504	0.996
M7TRI5	M7TK45	6790567	6789220	40559.M7TRI5	40559.M7TK45	0	0	0	0	0	0.992	0	0.564	0.996
M7UFN7	M7TTA0	6796031	6790945	40559.M7UFN7	40559.M7TTA0	0.133	0	0	0	0.958	0.899	0	0.203	0.996
M7UEA6	M7TGY5	6795828	6788551	40559.M7UEA6	40559.M7TGY5	0.244	0	0	0	0.936	0.899	0	0.445	0.996
M7U9Y7	M7U1I6	6794896	6792738	40559.M7U9Y7	40559.M7U1I6	0.113	0	0	0	0.936	0.899	0	0.414	0.996
M7UCS0	M7U6K2	6795598	6794144	40559.M7UCS0	40559.M7U6K2	0.244	0	0.417	0	0.890	0.767	0	0.775	0.996
M7UTZ9	M7TNA6	6798021	6789897	40559.M7UTZ9	40559.M7TNA6	0.113	0	0	0	0.936	0.899	0	0.449	0.996
M7U0Z5	M7TVJ2	6792597	6791431	40559.M7U0Z5	40559.M7TVJ2	0	0	0	0	0.936	0.899	0	0.567	0.996
M7UE58	M7UC69	6795812	6795496	40559.M7UE58	40559.M7UC69	0	0	0.421	0	0.936	0.899	0	0.216	0.996
M7TWH2	M7TFS1	6791635	6788388	40559.M7TWH2	40559.M7TFS1	0	0	0	0	0.936	0.899	0	0.522	0.996
M7TNU7	M7TNF8	6790007	6789927	40559.M7TNU7	40559.M7TNF8	0	0	0	0	0.926	0.899	0	0.628	0.996
M7U039	M7TTA0	6792405	6790945	40559.M7U039	40559.M7TTA0	0.210	0	0	0	0.936	0.899	0	0.440	0.996
M7U6X2	M7TMH6	6794224	6789723	40559.M7U6X2	40559.M7TMH6	0.244	0	0	0	0.936	0.899	0	0.431	0.996
M7UK24	M7THE7	6796684	6788654	40559.M7UK24	40559.M7THE7	0	0	0	0	0.691	0.899	0	0.888	0.996
M7U5Y0	M7U0P2	6793995	6792534	40559.M7U5Y0	40559.M7U0P2	0	0	0	0	0.055	0.899	0.800	0.844	0.996
M7U6X2	M7TTA0	6794224	6790945	40559.M7U6X2	40559.M7TTA0	0.210	0	0.223	0	0.936	0.899	0	0.283	0.996
M7UFN7	M7U6X2	6796031	6794224	40559.M7UFN7	40559.M7U6X2	0.210	0	0	0	0.936	0.899	0	0.406	0.996
M7U743	M7TNF8	6794274	6789927	40559.M7U743	40559.M7TNF8	0	0	0	0	0.855	0.899	0	0.766	0.996
M7U039	M7TGY5	6792405	6788551	40559.M7U039	40559.M7TGY5	0.244	0	0	0	0.936	0.899	0	0.444	0.996
M7U6S6	M7TJB9	6794193	6789051	40559.M7U6S6	40559.M7TJB9	0.088	0	0.277	0	0.936	0.899	0	0.302	0.996
M7UTZ9	M7TGY5	6798021	6788551	40559.M7UTZ9	40559.M7TGY5	0.175	0	0	0	0.936	0.899	0	0.397	0.996
M7UE58	M7TRW0	6795812	6790646	40559.M7UE58	40559.M7TRW0	0	0	0	0	0.860	0.899	0	0.791	0.996
M7UEA6	M7TMH6	6795828	6789723	40559.M7UEA6	40559.M7TMH6	0.244	0	0	0	0.936	0.899	0	0.387	0.996
M7TTA0	M7TK08	6790945	6789200	40559.M7TTA0	40559.M7TK08	0.133	0	0	0	0.936	0.899	0	0.521	0.996
M7UDG7	M7TS09	6795711	6790676	40559.M7UDG7	40559.M7TS09	0	0	0	0	0.936	0.899	0	0.565	0.996
M7U4F9	M7THE7	6793575	6788654	40559.M7U4F9	40559.M7THE7	0	0	0	0	0.716	0.909	0	0.889	0.996
M7UTZ9	M7U743	6798021	6794274	40559.M7UTZ9	40559.M7U743	0	0	0	0	0.875	0.899	0	0.746	0.996
M7U2B0	RPS1	6792960	6789766	40559.M7U2B0	40559.M7TMP1	0	0	0	0	0.936	0.899	0	0.547	0.996
M7UIE0	M7U039	6796439	6792405	40559.M7UIE0	40559.M7U039	0	0	0	0	0.936	0.899	0	0.503	0.996
M7UC69	M7TKD0	6795496	6789273	40559.M7UC69	40559.M7TKD0	0.133	0	0	0	0.936	0.899	0	0.453	0.996
M7U9Q2	M7THW4	6794840	6788747	40559.M7U9Q2	40559.M7THW4	0	0	0	0	0.936	0.805	0	0.738	0.996
M7UEA6	M7TNA6	6795828	6789897	40559.M7UEA6	40559.M7TNA6	0.210	0	0	0	0.936	0.899	0	0.397	0.996
M7U1U8	M7TNA6	6792829	6789897	40559.M7U1U8	40559.M7TNA6	0.210	0	0	0	0.936	0.899	0	0.391	0.996
M7TVJ2	M7TB45	6791431	6788047	40559.M7TVJ2	40559.M7TB45	0	0	0	0	0.887	0.889	0	0.747	0.996
M7U2B0	M7TBA2	6792960	6788059	40559.M7U2B0	40559.M7TBA2	0	0	0	0	0.936	0.899	0	0.466	0.996
M7U6S6	M7U1I6	6794193	6792738	40559.M7U6S6	40559.M7U1I6	0.133	0	0	0	0.936	0.899	0	0.494	0.996
M7U9Y7	M7TBA2	6794896	6788059	40559.M7U9Y7	40559.M7TBA2	0	0	0	0	0.936	0.899	0	0.514	0.996
M7U1U8	M7TFU5	6792829	6788395	40559.M7U1U8	40559.M7TFU5	0.244	0	0.319	0	0.936	0.899	0	0.140	0.996
M7U9Y7	RPS1	6794896	6789766	40559.M7U9Y7	40559.M7TMP1	0	0	0	0	0.936	0.899	0	0.453	0.996
M7U9Y7	M7TJB9	6794896	6789051	40559.M7U9Y7	40559.M7TJB9	0.073	0	0	0	0.936	0.899	0	0.453	0.996
M7TU18	RPS1	6791104	6789766	40559.M7TU18	40559.M7TMP1	0	0	0	0	0.936	0.899	0	0.465	0.996
M7UE58	M7U4M8	6795812	6793630	40559.M7UE58	40559.M7U4M8	0	0	0	0	0.936	0.899	0	0.446	0.996
M7U6S6	M7TNF8	6794193	6789927	40559.M7U6S6	40559.M7TNF8	0.133	0	0	0	0.936	0.899	0	0.466	0.996
M7UF17	M7TRW0	6795944	6790646	40559.M7UF17	40559.M7TRW0	0	0	0	0	0.885	0.899	0	0.741	0.996
M7UEA6	M7TK08	6795828	6789200	40559.M7UEA6	40559.M7TK08	0.210	0	0	0	0.936	0.898	0	0.352	0.996
RPS0	M7U6S6	6796164	6794193	40559.M7UGH5	40559.M7U6S6	0.133	0	0	0	0.936	0.899	0	0.521	0.996
M7TWH2	M7TFU5	6791635	6788395	40559.M7TWH2	40559.M7TFU5	0	0	0	0	0.936	0.899	0	0.517	0.996
M7TNA6	M7TGY5	6789897	6788551	40559.M7TNA6	40559.M7TGY5	0.210	0	0	0	0.936	0.899	0	0.400	0.996
M7UGG2	M7TGE0	6796158	6788458	40559.M7UGG2	40559.M7TGE0	0.048	0	0	0	0.936	0.899	0	0.437	0.996
M7UGG2	M7UCK7	6796158	6795571	40559.M7UGG2	40559.M7UCK7	0.062	0	0	0	0.936	0.899	0	0.518	0.996
M7U079	M7TJB0	6792431	6789045	40559.M7U079	40559.M7TJB0	0	0	0	0	0.733	0.894	0	0.889	0.996
M7THW4	M7TBA2	6788747	6788059	40559.M7THW4	40559.M7TBA2	0	0	0	0	0.936	0.808	0	0.754	0.996
M7TU18	M7TK08	6791104	6789200	40559.M7TU18	40559.M7TK08	0	0	0	0	0.936	0.899	0	0.560	0.996
RPS0	M7TNA6	6796164	6789897	40559.M7UGH5	40559.M7TNA6	0.092	0	0	0	0.936	0.899	0	0.452	0.996
M7TRW0	M7TKD0	6790646	6789273	40559.M7TRW0	40559.M7TKD0	0	0	0	0	0.896	0.899	0	0.657	0.996
M7TUR1	M7TKD0	6791258	6789273	40559.M7TUR1	40559.M7TKD0	0.210	0	0	0	0.936	0.899	0	0.420	0.996
M7TJB0	M7THE7	6789045	6788654	40559.M7TJB0	40559.M7THE7	0	0	0	0	0.833	0.843	0	0.886	0.996
M7U0Z5	M7TNU7	6792597	6790007	40559.M7U0Z5	40559.M7TNU7	0	0	0	0	0.936	0.899	0	0.446	0.996
M7TTA2	M7TH49	6790947	6788591	40559.M7TTA2	40559.M7TH49	0	0	0	0	0.671	0.808	0.800	0.750	0.996
M7UDG7	M7UCK7	6795711	6795571	40559.M7UDG7	40559.M7UCK7	0	0	0	0	0.936	0.899	0	0.493	0.996
M7U4M8	M7U039	6793630	6792405	40559.M7U4M8	40559.M7U039	0	0	0	0	0.936	0.899	0	0.434	0.996
M7TWH2	M7TKD0	6791635	6789273	40559.M7TWH2	40559.M7TKD0	0	0	0	0	0.936	0.899	0	0.451	0.996
M7UC69	M7TGY5	6795496	6788551	40559.M7UC69	40559.M7TGY5	0.210	0	0	0	0.936	0.899	0	0.394	0.996
M7V244	M7TSW9	6798785	6790861	40559.M7V244	40559.M7TSW9	0.088	0	0.209	0	0.887	0.682	0	0.889	0.996
M7UT32	M7U0Z5	6797891	6792597	40559.M7UT32	40559.M7U0Z5	0	0	0	0	0.936	0.899	0	0.521	0.996
M7UDG7	M7TWH2	6795711	6791635	40559.M7UDG7	40559.M7TWH2	0	0	0	0	0.936	0.899	0	0.567	0.996
M7TWH2	M7TNA6	6791635	6789897	40559.M7TWH2	40559.M7TNA6	0	0	0	0	0.936	0.899	0	0.455	0.996
M7U6X2	M7TIW5	6794224	6788960	40559.M7U6X2	40559.M7TIW5	0.210	0	0	0	0.936	0.899	0	0.327	0.996
M7UJ73	M7TGE0	6796561	6788458	40559.M7UJ73	40559.M7TGE0	0	0	0	0	0.936	0.899	0	0.451	0.996
M7TFU5	M7TBA2	6788395	6788059	40559.M7TFU5	40559.M7TBA2	0	0	0.294	0	0.936	0.899	0	0.287	0.996
M7U743	M7U4M8	6794274	6793630	40559.M7U743	40559.M7U4M8	0	0	0	0	0.936	0.899	0	0.492	0.996
M7UE58	M7UDG7	6795812	6795711	40559.M7UE58	40559.M7UDG7	0	0	0	0	0.936	0.899	0	0.562	0.996
M7UTZ9	M7U9Q2	6798021	6794840	40559.M7UTZ9	40559.M7U9Q2	0	0	0	0	0.936	0.886	0	0.610	0.996
M7UAP4	M7U4Z3	6795077	6793721	40559.M7UAP4	40559.M7U4Z3	0	0	0	0	0.177	0.899	0.800	0.811	0.996
M7TVJ2	M7TNF8	6791431	6789927	40559.M7TVJ2	40559.M7TNF8	0.133	0	0	0	0.936	0.899	0	0.412	0.996
M7UE58	M7U039	6795812	6792405	40559.M7UE58	40559.M7U039	0	0	0	0	0.936	0.899	0	0.564	0.996
M7UP88	M7TGV8	6797322	6788536	40559.M7UP88	40559.M7TGV8	0	0	0	0	0.626	0.642	0.800	0.891	0.996
M7UT32	M7TS09	6797891	6790676	40559.M7UT32	40559.M7TS09	0	0	0	0	0.936	0.899	0	0.549	0.996
M7UTZ9	M7TU18	6798021	6791104	40559.M7UTZ9	40559.M7TU18	0	0	0	0	0.967	0.897	0	0.100	0.996
M7U9Y7	M7U039	6794896	6792405	40559.M7U9Y7	40559.M7U039	0.159	0	0	0	0.936	0.899	0	0.414	0.996
M7UFS6	M7UE58	6796049	6795812	40559.M7UFS6	40559.M7UE58	0	0	0	0	0.936	0.899	0	0.469	0.996
RPS0	M7UGG2	6796164	6796158	40559.M7UGH5	40559.M7UGG2	0.088	0	0	0	0.936	0.899	0	0.429	0.996
RPS1	M7TKD0	6789766	6789273	40559.M7TMP1	40559.M7TKD0	0	0	0.220	0	0.936	0.899	0	0.388	0.996
M7UK24	M7TPY2	6796684	6790241	40559.M7UK24	40559.M7TPY2	0	0	0	0	0.737	0.899	0	0.891	0.996
M7UGG2	M7TTA0	6796158	6790945	40559.M7UGG2	40559.M7TTA0	0.087	0	0	0	0.936	0.899	0	0.440	0.996
M7TXZ5	M7TUR1	6791959	6791258	40559.M7TXZ5	40559.M7TUR1	0	0	0	0	0.936	0.899	0	0.523	0.996
M7UW74	NIP1	6798352	6795946	40559.M7UW74	40559.M7UF21	0	0	0	0	0.545	0.807	0.800	0.804	0.996
M7UG31	M7TK08	6796097	6789200	40559.M7UG31	40559.M7TK08	0	0	0	0	0.936	0.899	0	0.447	0.996
M7UCK7	M7TK08	6795571	6789200	40559.M7UCK7	40559.M7TK08	0.113	0	0	0	0.936	0.899	0	0.448	0.996
M7TMH6	M7TFU5	6789723	6788395	40559.M7TMH6	40559.M7TFU5	0.244	0	0	0	0.936	0.899	0	0.387	0.996
M7TGE0	M7TFU5	6788458	6788395	40559.M7TGE0	40559.M7TFU5	0.175	0	0	0	0.936	0.899	0	0.423	0.996
M7TTA0	M7TNU7	6790945	6790007	40559.M7TTA0	40559.M7TNU7	0	0	0	0	0.936	0.899	0	0.524	0.996
M7U743	M7U039	6794274	6792405	40559.M7U743	40559.M7U039	0	0	0	0	0.936	0.899	0	0.535	0.996
M7U9Y7	M7TVJ2	6794896	6791431	40559.M7U9Y7	40559.M7TVJ2	0.113	0	0	0	0.936	0.899	0	0.521	0.996
M7TBA2	M7TB45	6788059	6788047	40559.M7TBA2	40559.M7TB45	0	0	0.216	0	0.936	0.899	0	0.217	0.995
M7UNB4	M7U1W9	6797173	6792845	40559.M7UNB4	40559.M7U1W9	0.244	0	0.264	0	0.712	0.899	0	0.742	0.995
M7U685	M7TSC3	6794077	6790744	40559.M7U685	40559.M7TSC3	0	0	0	0	0.731	0.896	0	0.850	0.995
RPS0	M7U1I6	6796164	6792738	40559.M7UGH5	40559.M7U1I6	0.121	0	0	0	0.936	0.899	0	0.300	0.995
RPS0	M7TU18	6796164	6791104	40559.M7UGH5	40559.M7TU18	0	0	0	0	0.936	0.899	0	0.406	0.995
M7TMH6	M7TKD0	6789723	6789273	40559.M7TMH6	40559.M7TKD0	0.210	0	0	0	0.936	0.899	0	0.282	0.995
RPS0	M7TBA2	6796164	6788059	40559.M7UGH5	40559.M7TBA2	0	0	0	0	0.936	0.899	0	0.398	0.995
M7U9Y7	M7TUR1	6794896	6791258	40559.M7U9Y7	40559.M7TUR1	0.175	0	0	0	0.936	0.899	0	0.216	0.995
M7UJ73	M7U6X2	6796561	6794224	40559.M7UJ73	40559.M7U6X2	0	0	0	0	0.936	0.899	0	0.311	0.995
M7UC69	M7TMH6	6795496	6789723	40559.M7UC69	40559.M7TMH6	0.210	0	0	0	0.936	0.899	0	0.282	0.995
M7TJB9	M7TFS1	6789051	6788388	40559.M7TJB9	40559.M7TFS1	0.088	0	0	0	0.936	0.899	0	0.349	0.995
M7UT32	M7TNU7	6797891	6790007	40559.M7UT32	40559.M7TNU7	0	0	0	0	0.936	0.899	0	0.300	0.995
M7U685	M7U079	6794077	6792431	40559.M7U685	40559.M7U079	0	0	0	0	0.617	0.899	0	0.888	0.995
M7UG31	M7TXZ5	6796097	6791959	40559.M7UG31	40559.M7TXZ5	0	0	0	0	0.936	0.899	0	0.400	0.995
MET3	M7TRS4	6792542	6790624	40559.M7U0Q5	40559.M7TRS4	0.091	0	0	0	0.972	0	0	0.837	0.995
M7UC69	M7U1I6	6795496	6792738	40559.M7UC69	40559.M7U1I6	0.133	0	0	0	0.936	0.899	0	0.217	0.995
M7U3D3	M7U0Z5	6793262	6792597	40559.M7U3D3	40559.M7U0Z5	0	0	0.238	0	0.936	0.899	0	0.282	0.995
M7UIE0	M7UEA6	6796439	6795828	40559.M7UIE0	40559.M7UEA6	0.210	0	0	0	0.936	0.899	0	0.282	0.995
M7UC69	M7TK08	6795496	6789200	40559.M7UC69	40559.M7TK08	0.133	0	0	0	0.936	0.899	0	0.277	0.995
M7U2B0	M7TTA0	6792960	6790945	40559.M7U2B0	40559.M7TTA0	0.133	0	0	0	0.936	0.899	0	0.287	0.995
M7TMH6	M7TBA2	6789723	6788059	40559.M7TMH6	40559.M7TBA2	0	0	0.248	0	0.936	0.899	0	0.143	0.995
M7UFS6	M7UDG7	6796049	6795711	40559.M7UFS6	40559.M7UDG7	0	0	0	0	0.936	0.899	0	0.393	0.995
M7UDG7	M7U6X2	6795711	6794224	40559.M7UDG7	40559.M7U6X2	0	0	0	0	0.936	0.899	0	0.418	0.995
M7U1I6	M7TFS1	6792738	6788388	40559.M7U1I6	40559.M7TFS1	0.133	0	0	0	0.936	0.899	0	0.300	0.995
M7U6X2	M7TGE0	6794224	6788458	40559.M7U6X2	40559.M7TGE0	0.175	0	0	0	0.936	0.899	0	0.193	0.995
M7U3D3	M7TKD0	6793262	6789273	40559.M7U3D3	40559.M7TKD0	0	0	0	0	0.936	0.899	0	0.429	0.995
M7UTZ9	RPS0	6798021	6796164	40559.M7UTZ9	40559.M7UGH5	0.113	0	0	0	0.936	0.893	0	0.390	0.995
M7U1I6	M7TFU5	6792738	6788395	40559.M7U1I6	40559.M7TFU5	0.210	0	0	0	0.936	0.899	0	0.299	0.995
M7U6X2	M7U039	6794224	6792405	40559.M7U6X2	40559.M7U039	0.244	0	0	0	0.936	0.899	0	0.225	0.995
M7U6X2	M7TNA6	6794224	6789897	40559.M7U6X2	40559.M7TNA6	0.210	0	0	0	0.936	0.899	0	0.282	0.995
M7UE58	M7U0Z5	6795812	6792597	40559.M7UE58	40559.M7U0Z5	0	0	0	0	0.936	0.899	0	0.387	0.995
M7UFS6	M7TU18	6796049	6791104	40559.M7UFS6	40559.M7TU18	0	0	0	0	0.936	0.899	0	0.301	0.995
M7U9Q2	M7U6X2	6794840	6794224	40559.M7U9Q2	40559.M7U6X2	0	0	0	0	0.936	0.899	0	0.421	0.995
M7U3R6	M7TNT5	6793372	6790000	40559.M7U3R6	40559.M7TNT5	0	0	0	0	0.681	0.899	0	0.885	0.995
M7U1P8	M7TML3	6792788	6789748	40559.M7U1P8	40559.M7TML3	0	0	0	0	0.885	0.898	0	0.659	0.995
M7U0Z5	M7TUR1	6792597	6791258	40559.M7U0Z5	40559.M7TUR1	0	0	0	0	0.936	0.899	0	0.387	0.995
M7TNU7	M7TKD0	6790007	6789273	40559.M7TNU7	40559.M7TKD0	0	0	0	0	0.936	0.899	0	0.410	0.995
M7UFN7	M7U6S6	6796031	6794193	40559.M7UFN7	40559.M7U6S6	0.133	0	0	0	0.936	0.899	0	0.216	0.995
M7UTZ9	M7TFS1	6798021	6788388	40559.M7UTZ9	40559.M7TFS1	0.113	0	0.280	0	0.936	0.899	0	0.149	0.995
M7UF17	M7TNA6	6795944	6789897	40559.M7UF17	40559.M7TNA6	0.113	0	0	0	0.936	0.899	0	0.235	0.995
M7UFN7	M7TJB9	6796031	6789051	40559.M7UFN7	40559.M7TJB9	0.088	0	0	0	0.936	0.899	0	0.282	0.995
M7U1U8	M7TS09	6792829	6790676	40559.M7U1U8	40559.M7TS09	0.210	0	0	0	0.936	0.899	0	0.245	0.995
M7UT32	M7U4M8	6797891	6793630	40559.M7UT32	40559.M7U4M8	0	0	0	0	0.936	0.899	0	0.403	0.995
M7UGG2	M7U1I6	6796158	6792738	40559.M7UGG2	40559.M7U1I6	0.081	0	0	0	0.936	0.899	0	0.305	0.995
M7TKD0	M7TIW5	6789273	6788960	40559.M7TKD0	40559.M7TIW5	0.133	0	0	0	0.936	0.899	0	0.295	0.995
RPS0	M7U039	6796164	6792405	40559.M7UGH5	40559.M7U039	0	0	0	0	0.936	0.899	0	0.313	0.995
M7UDG7	M7TXZ5	6795711	6791959	40559.M7UDG7	40559.M7TXZ5	0	0	0	0	0.936	0.899	0	0.375	0.995
INT6	M7TTI8	6796869	6790998	40559.M7UL82	40559.M7TTI8	0	0	0	0	0.803	0.899	0	0.772	0.995
M7UEA6	M7TBA2	6795828	6788059	40559.M7UEA6	40559.M7TBA2	0	0	0	0	0.936	0.899	0	0.430	0.995
M7UF17	M7TBA2	6795944	6788059	40559.M7UF17	40559.M7TBA2	0	0	0.281	0	0.936	0.899	0	0.203	0.995
M7UGG2	M7TIW5	6796158	6788960	40559.M7UGG2	40559.M7TIW5	0.088	0	0	0	0.930	0.899	0	0.427	0.995
M7TIW5	M7TFU5	6788960	6788395	40559.M7TIW5	40559.M7TFU5	0.210	0	0	0	0.936	0.899	0	0.282	0.995
M7UT32	M7U9Y7	6797891	6794896	40559.M7UT32	40559.M7U9Y7	0	0	0	0	0.936	0.899	0	0.293	0.995
M7UC69	M7U9Q2	6795496	6794840	40559.M7UC69	40559.M7U9Q2	0	0	0	0	0.936	0.899	0	0.420	0.995
M7UTZ9	M7TK08	6798021	6789200	40559.M7UTZ9	40559.M7TK08	0.113	0	0	0	0.936	0.898	0	0.318	0.995
M7UCK7	M7U039	6795571	6792405	40559.M7UCK7	40559.M7U039	0	0	0	0	0.936	0.899	0	0.303	0.995
M7U6S6	M7TNU7	6794193	6790007	40559.M7U6S6	40559.M7TNU7	0	0	0	0	0.936	0.899	0	0.290	0.995
M7TNU7	M7TFS1	6790007	6788388	40559.M7TNU7	40559.M7TFS1	0	0	0	0	0.936	0.899	0	0.304	0.995
M7U9Y7	M7U210	6794896	6792878	40559.M7U9Y7	40559.M7U210	0.113	0	0	0	0.936	0.899	0	0.303	0.995
M7UG31	M7TNU7	6796097	6790007	40559.M7UG31	40559.M7TNU7	0	0	0	0	0.936	0.899	0	0.407	0.995
M7U743	M7TKD0	6794274	6789273	40559.M7U743	40559.M7TKD0	0	0	0	0	0.882	0.899	0	0.648	0.995
M7UE58	M7TTA0	6795812	6790945	40559.M7UE58	40559.M7TTA0	0	0	0	0	0.936	0.899	0	0.289	0.995
M7U1U8	M7U1I6	6792829	6792738	40559.M7U1U8	40559.M7U1I6	0.210	0	0	0	0.936	0.899	0	0.300	0.995
M7U039	M7TFS1	6792405	6788388	40559.M7U039	40559.M7TFS1	0.210	0	0	0	0.936	0.899	0	0.216	0.995
M7U2B0	M7TGE0	6792960	6788458	40559.M7U2B0	40559.M7TGE0	0.113	0	0	0	0.936	0.897	0	0.336	0.995
M7U685	M7TPY2	6794077	6790241	40559.M7U685	40559.M7TPY2	0	0	0	0	0.645	0.899	0	0.892	0.995
M7UF17	M7TKD0	6795944	6789273	40559.M7UF17	40559.M7TKD0	0.113	0	0	0	0.936	0.899	0	0.283	0.995
M7TXZ5	M7TFU5	6791959	6788395	40559.M7TXZ5	40559.M7TFU5	0	0	0	0	0.902	0.899	0	0.550	0.995
M7TR28	M7TM38	6790476	6789637	40559.M7TR28	40559.M7TM38	0	0	0	0	0.330	0.720	0.800	0.885	0.995
M7UN16	M7TD33	6797129	6788190	40559.M7UN16	40559.M7TD33	0	0	0.347	0.758	0.936	0.897	0	0.888	0.995
M7UFS6	M7U743	6796049	6794274	40559.M7UFS6	40559.M7U743	0.133	0	0	0	0.936	0.899	0	0.216	0.995
RPS0	M7TWH2	6796164	6791635	40559.M7UGH5	40559.M7TWH2	0	0	0	0	0.876	0.899	0	0.663	0.995
M7TTA0	M7THW4	6790945	6788747	40559.M7TTA0	40559.M7THW4	0	0	0	0	0.936	0.808	0	0.641	0.995
M7UTZ9	M7TNU7	6798021	6790007	40559.M7UTZ9	40559.M7TNU7	0	0	0	0	0.927	0.899	0	0.396	0.995
M7UF17	M7U9Q2	6795944	6794840	40559.M7UF17	40559.M7U9Q2	0	0	0	0	0.936	0.899	0	0.299	0.995
M7U3D3	M7U039	6793262	6792405	40559.M7U3D3	40559.M7U039	0	0	0.217	0	0.936	0.899	0	0.245	0.995
M7UG31	M7TIW5	6796097	6788960	40559.M7UG31	40559.M7TIW5	0.209	0	0	0	0.936	0.899	0	0.216	0.995
M7U397	M7TTA0	6793232	6790945	40559.M7U397	40559.M7TTA0	0.084	0	0.308	0	0.936	0.781	0	0.607	0.995
M7U1I6	M7TS09	6792738	6790676	40559.M7U1I6	40559.M7TS09	0.133	0	0	0	0.936	0.899	0	0.298	0.995
M7TXZ5	M7TU18	6791959	6791104	40559.M7TXZ5	40559.M7TU18	0	0	0	0	0.936	0.899	0	0.300	0.995
M7UGG2	M7TS09	6796158	6790676	40559.M7UGG2	40559.M7TS09	0.058	0	0	0	0.936	0.899	0	0.296	0.995
M7U6S6	M7TB45	6794193	6788047	40559.M7U6S6	40559.M7TB45	0	0	0	0	0.936	0.893	0	0.425	0.995
M7UT32	M7UJ73	6797891	6796561	40559.M7UT32	40559.M7UJ73	0	0	0	0	0.936	0.899	0	0.427	0.995
M7UG31	M7U9Q2	6796097	6794840	40559.M7UG31	40559.M7U9Q2	0	0	0	0	0.936	0.899	0	0.364	0.995
M7U743	M7TBA2	6794274	6788059	40559.M7U743	40559.M7TBA2	0	0	0	0	0.936	0.899	0	0.423	0.995
M7U9Y7	M7U0Z5	6794896	6792597	40559.M7U9Y7	40559.M7U0Z5	0	0	0	0	0.936	0.899	0	0.305	0.995
M7UCK7	M7TTA0	6795571	6790945	40559.M7UCK7	40559.M7TTA0	0.113	0	0	0	0.936	0.899	0	0.302	0.995
M7UGG2	M7U9Y7	6796158	6794896	40559.M7UGG2	40559.M7U9Y7	0.048	0	0	0	0.936	0.899	0	0.292	0.995
M7TNU7	M7TJB9	6790007	6789051	40559.M7TNU7	40559.M7TJB9	0	0	0	0	0.936	0.899	0	0.319	0.995
M7UC69	M7U0Z5	6795496	6792597	40559.M7UC69	40559.M7U0Z5	0	0	0	0	0.936	0.899	0	0.301	0.995
M7UTR9	M7U0L2	6797992	6792516	40559.M7UTR9	40559.M7U0L2	0	0	0	0	0.667	0.894	0	0.888	0.995
M7U6S6	M7TFU5	6794193	6788395	40559.M7U6S6	40559.M7TFU5	0.210	0	0	0	0.936	0.899	0	0.282	0.995
M7UFS6	M7TFS1	6796049	6788388	40559.M7UFS6	40559.M7TFS1	0.060	0	0	0	0.936	0.899	0	0.282	0.995
M7UG12	M7TLJ7	6796088	6789517	40559.M7UG12	40559.M7TLJ7	0.244	0	0	0	0.722	0.109	0.900	0.808	0.995
M7UG31	M7TS09	6796097	6790676	40559.M7UG31	40559.M7TS09	0	0	0	0	0.936	0.899	0	0.397	0.995
M7U2B0	M7TFS1	6792960	6788388	40559.M7U2B0	40559.M7TFS1	0.133	0	0	0	0.936	0.899	0	0.216	0.995
M7UGG2	M7U4M8	6796158	6793630	40559.M7UGG2	40559.M7U4M8	0	0	0	0	0.936	0.899	0	0.401	0.995
M7UW74	M7UBR8	6798352	6795380	40559.M7UW74	40559.M7UBR8	0	0	0	0	0.731	0.650	0.800	0.803	0.995
M7U6X2	M7TKD0	6794224	6789273	40559.M7U6X2	40559.M7TKD0	0.210	0	0	0	0.936	0.899	0	0.290	0.995
M7UBL8	M7U685	6795339	6794077	40559.M7UBL8	40559.M7U685	0	0	0	0	0.885	0.899	0	0.612	0.995
M7U2B0	M7TXZ5	6792960	6791959	40559.M7U2B0	40559.M7TXZ5	0	0	0	0	0.936	0.899	0	0.409	0.995
M7UFN7	M7TFS1	6796031	6788388	40559.M7UFN7	40559.M7TFS1	0.133	0	0.205	0	0.936	0.899	0	0.212	0.995
M7TJB9	M7TBA2	6789051	6788059	40559.M7TJB9	40559.M7TBA2	0	0	0.220	0	0.936	0.899	0	0.146	0.995
M7UE58	M7TK08	6795812	6789200	40559.M7UE58	40559.M7TK08	0.208	0	0	0	0.936	0.899	0	0.310	0.995
M7TXZ5	M7TRW0	6791959	6790646	40559.M7TXZ5	40559.M7TRW0	0	0	0	0	0.853	0.899	0	0.728	0.995
M7TNU7	M7TNA6	6790007	6789897	40559.M7TNU7	40559.M7TNA6	0	0	0	0	0.936	0.899	0	0.308	0.995
M7U6S6	M7U1U8	6794193	6792829	40559.M7U6S6	40559.M7U1U8	0	0	0	0	0.936	0.899	0	0.425	0.995
M7UG31	M7TKD0	6796097	6789273	40559.M7UG31	40559.M7TKD0	0	0	0	0	0.936	0.899	0	0.413	0.995
M7U9Q2	M7TTA0	6794840	6790945	40559.M7U9Q2	40559.M7TTA0	0	0	0	0	0.936	0.899	0	0.403	0.995
M7UC69	M7U6X2	6795496	6794224	40559.M7UC69	40559.M7U6X2	0.210	0	0	0	0.936	0.899	0	0.282	0.995
M7U6X2	M7TWH2	6794224	6791635	40559.M7U6X2	40559.M7TWH2	0	0	0	0	0.936	0.899	0	0.430	0.995
M7UFS6	M7TKD0	6796049	6789273	40559.M7UFS6	40559.M7TKD0	0.056	0	0	0	0.936	0.899	0	0.282	0.995
M7UGG2	M7TFU5	6796158	6788395	40559.M7UGG2	40559.M7TFU5	0.133	0	0	0	0.936	0.899	0	0.291	0.995
M7TS09	M7TB45	6790676	6788047	40559.M7TS09	40559.M7TB45	0	0	0	0	0.936	0.823	0	0.645	0.995
M7TKD0	M7TBA2	6789273	6788059	40559.M7TKD0	40559.M7TBA2	0	0	0	0	0.936	0.899	0	0.353	0.995
M7U210	M7U1I6	6792878	6792738	40559.M7U210	40559.M7U1I6	0.133	0	0	0	0.936	0.899	0	0.302	0.995
M7UFS6	M7TMH6	6796049	6789723	40559.M7UFS6	40559.M7TMH6	0.133	0	0	0	0.936	0.899	0	0.216	0.995
M7UWE1	M7TGK7	6798373	6788487	40559.M7UWE1	40559.M7TGK7	0	0	0	0	0.144	0.808	0.800	0.887	0.995
M7U2B0	M7U0Z5	6792960	6792597	40559.M7U2B0	40559.M7U0Z5	0	0	0	0	0.936	0.899	0	0.412	0.995
M7UTZ9	M7U6X2	6798021	6794224	40559.M7UTZ9	40559.M7U6X2	0.175	0	0	0	0.936	0.899	0	0.241	0.995
M7UE58	M7TNA6	6795812	6789897	40559.M7UE58	40559.M7TNA6	0	0	0	0	0.936	0.899	0	0.384	0.995
M7UCK7	M7TGY5	6795571	6788551	40559.M7UCK7	40559.M7TGY5	0.175	0	0	0	0.936	0.895	0	0.216	0.995
M7UGG2	M7U6X2	6796158	6794224	40559.M7UGG2	40559.M7U6X2	0.133	0	0	0	0.936	0.899	0	0.217	0.995
M7UFN7	M7TGY5	6796031	6788551	40559.M7UFN7	40559.M7TGY5	0.210	0	0	0	0.936	0.899	0	0.282	0.995
M7UG31	M7TBA2	6796097	6788059	40559.M7UG31	40559.M7TBA2	0	0	0	0	0.936	0.899	0	0.395	0.995
M7TFS1	M7TBA2	6788388	6788059	40559.M7TFS1	40559.M7TBA2	0	0	0.362	0	0.936	0.899	0	0.132	0.995
M7U397	M7TNF8	6793232	6789927	40559.M7U397	40559.M7TNF8	0.084	0	0.255	0	0.936	0.770	0	0.630	0.995
M7TNA6	M7TBA2	6789897	6788059	40559.M7TNA6	40559.M7TBA2	0	0	0	0	0.936	0.899	0	0.310	0.995
M7UE58	M7UCK7	6795812	6795571	40559.M7UE58	40559.M7UCK7	0.171	0	0	0	0.936	0.899	0	0.210	0.995
M7UTZ9	M7U9Y7	6798021	6794896	40559.M7UTZ9	40559.M7U9Y7	0.086	0	0	0	0.936	0.899	0	0.282	0.995
M7TXZ5	M7TGY5	6791959	6788551	40559.M7TXZ5	40559.M7TGY5	0	0	0	0	0.936	0.899	0	0.350	0.995
M7U743	M7U0Z5	6794274	6792597	40559.M7U743	40559.M7U0Z5	0	0	0.216	0	0.936	0.899	0	0.217	0.995
M7UC69	M7U3D3	6795496	6793262	40559.M7UC69	40559.M7U3D3	0.133	0	0.231	0	0.936	0.899	0	0.191	0.995
M7U4M8	M7TGY5	6793630	6788551	40559.M7U4M8	40559.M7TGY5	0	0	0	0	0.936	0.899	0	0.401	0.995
M7U9Y7	M7TK08	6794896	6789200	40559.M7U9Y7	40559.M7TK08	0	0	0	0	0.936	0.899	0	0.304	0.995
M7U2B0	M7TKD0	6792960	6789273	40559.M7U2B0	40559.M7TKD0	0.133	0	0	0	0.936	0.899	0	0.221	0.995
M7TNU7	RPS1	6790007	6789766	40559.M7TNU7	40559.M7TMP1	0	0	0	0	0.936	0.899	0	0.404	0.995
M7UFN7	M7TIW5	6796031	6788960	40559.M7UFN7	40559.M7TIW5	0.133	0	0.203	0	0.936	0.899	0	0.217	0.995
M7U210	M7TRW0	6792878	6790646	40559.M7U210	40559.M7TRW0	0	0	0	0	0.885	0.899	0	0.664	0.995
M7UF17	M7U1I6	6795944	6792738	40559.M7UF17	40559.M7U1I6	0.113	0	0	0	0.936	0.899	0	0.303	0.995
M7UFN7	M7TS09	6796031	6790676	40559.M7UFN7	40559.M7TS09	0.133	0	0	0	0.936	0.899	0	0.294	0.995
M7UG31	M7TFU5	6796097	6788395	40559.M7UG31	40559.M7TFU5	0	0	0	0	0.936	0.899	0	0.389	0.995
M7U0Z5	M7TNA6	6792597	6789897	40559.M7U0Z5	40559.M7TNA6	0	0	0.222	0	0.936	0.899	0	0.287	0.995
M7U3D3	M7TK08	6793262	6789200	40559.M7U3D3	40559.M7TK08	0	0	0.255	0	0.936	0.899	0	0.217	0.995
M7U0L2	M7THE7	6792516	6788654	40559.M7U0L2	40559.M7THE7	0	0	0	0	0.630	0.902	0	0.888	0.995
M7UE58	M7U1U8	6795812	6792829	40559.M7UE58	40559.M7U1U8	0	0	0	0	0.936	0.899	0	0.401	0.995
M7U210	M7TS09	6792878	6790676	40559.M7U210	40559.M7TS09	0.133	0	0	0	0.936	0.899	0	0.217	0.995
TIF35	INT6	6797000	6796869	40559.M7UM55	40559.M7UL82	0	0	0	0	0.625	0.786	0.800	0.768	0.995
M7UCK7	M7TNU7	6795571	6790007	40559.M7UCK7	40559.M7TNU7	0	0	0	0	0.885	0.899	0	0.625	0.995
M7TML3	M7TJ12	6789748	6788987	40559.M7TML3	40559.M7TJ12	0	0	0	0	0.863	0.899	0	0.696	0.995
M7U210	M7TKD0	6792878	6789273	40559.M7U210	40559.M7TKD0	0.133	0	0	0	0.936	0.899	0	0.294	0.995
M7UDG7	M7U9Q2	6795711	6794840	40559.M7UDG7	40559.M7U9Q2	0	0	0	0	0.936	0.899	0	0.303	0.995
M7U079	M7THE7	6792431	6788654	40559.M7U079	40559.M7THE7	0	0	0	0	0.673	0.882	0	0.887	0.995
M7UGG2	M7TJB9	6796158	6789051	40559.M7UGG2	40559.M7TJB9	0.060	0	0	0	0.936	0.899	0	0.306	0.995
M7UGG2	M7UFS6	6796158	6796049	40559.M7UGG2	40559.M7UFS6	0	0	0	0	0.936	0.899	0	0.299	0.995
M7TRW0	M7TIW5	6790646	6788960	40559.M7TRW0	40559.M7TIW5	0	0	0	0	0.885	0.899	0	0.650	0.995
M7UCK7	M7U4M8	6795571	6793630	40559.M7UCK7	40559.M7U4M8	0	0	0	0	0.936	0.899	0	0.386	0.995
M7U1L7	M7TL57	6792763	6789434	40559.M7U1L7	40559.M7TL57	0	0	0	0	0.857	0.899	0	0.733	0.995
M7UEA6	M7TKD0	6795828	6789273	40559.M7UEA6	40559.M7TKD0	0.210	0	0	0	0.936	0.899	0	0.296	0.995
M7TXZ5	M7TTA0	6791959	6790945	40559.M7TXZ5	40559.M7TTA0	0	0	0	0	0.899	0.899	0	0.626	0.995
M7UFS6	M7TK08	6796049	6789200	40559.M7UFS6	40559.M7TK08	0.049	0	0	0	0.936	0.899	0	0.399	0.995
M7U0Z5	M7TGY5	6792597	6788551	40559.M7U0Z5	40559.M7TGY5	0	0	0	0	0.936	0.899	0	0.387	0.995
M7TYI9	M7TR28	6792068	6790476	40559.M7TYI9	40559.M7TR28	0	0	0	0	0.487	0.720	0.800	0.869	0.995
M7U6X2	M7TS09	6794224	6790676	40559.M7U6X2	40559.M7TS09	0.210	0	0	0	0.936	0.899	0	0.283	0.995
M7UW74	PRT1	6798352	6789129	40559.M7UW74	40559.M7TJP4	0	0	0	0	0.635	0.685	0.800	0.817	0.995
M7U2B0	M7TNA6	6792960	6789897	40559.M7U2B0	40559.M7TNA6	0.133	0	0	0	0.936	0.899	0	0.305	0.995
M7U6X2	RPS1	6794224	6789766	40559.M7U6X2	40559.M7TMP1	0	0	0	0	0.936	0.899	0	0.397	0.995
M7UGG2	M7UG31	6796158	6796097	40559.M7UGG2	40559.M7UG31	0.088	0	0	0	0.936	0.899	0	0.296	0.995
M7UG31	M7TNF8	6796097	6789927	40559.M7UG31	40559.M7TNF8	0	0	0	0	0.936	0.897	0	0.432	0.995
M7U6S6	M7TNA6	6794193	6789897	40559.M7U6S6	40559.M7TNA6	0.133	0	0	0	0.936	0.899	0	0.299	0.995
M7TKD0	M7TGY5	6789273	6788551	40559.M7TKD0	40559.M7TGY5	0.210	0	0	0	0.936	0.899	0	0.282	0.995
M7UG12	M7TPU0	6796088	6790217	40559.M7UG12	40559.M7TPU0	0.244	0	0.314	0	0.936	0.308	0	0.832	0.995
RPS0	M7U6X2	6796164	6794224	40559.M7UGH5	40559.M7U6X2	0.184	0	0	0	0.936	0.899	0	0.282	0.995
M7UDA0	M7TLT2	6795679	6789572	40559.M7UDA0	40559.M7TLT2	0.244	0	0.440	0	0.199	0.251	0.900	0.849	0.995
M7UF17	M7U6X2	6795944	6794224	40559.M7UF17	40559.M7U6X2	0.175	0	0	0	0.936	0.899	0	0.216	0.995
M7U685	M7U4F9	6794077	6793575	40559.M7U685	40559.M7U4F9	0	0	0	0	0.562	0.925	0	0.886	0.995
M7UCK7	M7TMH6	6795571	6789723	40559.M7UCK7	40559.M7TMH6	0.175	0	0	0	0.936	0.899	0	0.216	0.995
M7UFS6	M7UEA6	6796049	6795828	40559.M7UFS6	40559.M7UEA6	0.133	0	0	0	0.936	0.899	0	0.311	0.995
M7TK08	M7TIW5	6789200	6788960	40559.M7TK08	40559.M7TIW5	0.133	0	0	0	0.936	0.899	0	0.312	0.995
M7TMH6	M7TJB9	6789723	6789051	40559.M7TMH6	40559.M7TJB9	0.133	0	0	0	0.936	0.899	0	0.220	0.995
M7UG31	M7TNA6	6796097	6789897	40559.M7UG31	40559.M7TNA6	0	0	0	0	0.936	0.899	0	0.311	0.995
M7U9Y7	M7TB45	6794896	6788047	40559.M7U9Y7	40559.M7TB45	0	0	0	0	0.936	0.895	0	0.392	0.995
M7U2B0	M7U1I6	6792960	6792738	40559.M7U2B0	40559.M7U1I6	0.133	0	0	0	0.936	0.899	0	0.305	0.995
M7UK24	M7U685	6796684	6794077	40559.M7UK24	40559.M7U685	0	0	0	0	0.663	0.899	0	0.887	0.995
M7UEA6	M7TS09	6795828	6790676	40559.M7UEA6	40559.M7TS09	0.210	0	0	0	0.936	0.899	0	0.305	0.995
M7UEA6	M7TIW5	6795828	6788960	40559.M7UEA6	40559.M7TIW5	0.210	0	0	0	0.936	0.899	0	0.282	0.995
M7UFN7	M7TMH6	6796031	6789723	40559.M7UFN7	40559.M7TMH6	0.210	0	0	0	0.936	0.899	0	0.282	0.995
M7U4M8	M7U2B0	6793630	6792960	40559.M7U4M8	40559.M7U2B0	0	0	0	0	0.946	0.899	0	0.301	0.995
M7UTZ9	M7U2B0	6798021	6792960	40559.M7UTZ9	40559.M7U2B0	0.113	0	0	0	0.936	0.894	0	0.285	0.995
M7UF17	M7U9Y7	6795944	6794896	40559.M7UF17	40559.M7U9Y7	0.086	0	0	0	0.936	0.899	0	0.282	0.995
M7UN16	M7UJ09	6797129	6796530	40559.M7UN16	40559.M7UJ09	0	0	0.417	0.827	0.936	0.894	0	0.885	0.994
RPS0	M7TJB9	6796164	6789051	40559.M7UGH5	40559.M7TJB9	0.085	0	0	0	0.936	0.899	0	0.117	0.994
M7UJE7	M7U2E4	6796597	6792988	40559.M7UJE7	40559.M7U2E4	0	0	0	0	0.142	0.742	0.800	0.886	0.994
M7UTZ9	M7U0Z5	6798021	6792597	40559.M7UTZ9	40559.M7U0Z5	0	0	0	0	0.891	0.899	0	0.522	0.994
M7UEL5	M7TFZ8	6795877	6788410	40559.M7UEL5	40559.M7TFZ8	0.053	0	0	0	0.884	0.899	0	0.538	0.994
M7U4M8	M7U0Z5	6793630	6792597	40559.M7U4M8	40559.M7U0Z5	0	0	0	0	0.936	0.899	0	0.198	0.994
M7UG31	M7UFS6	6796097	6796049	40559.M7UG31	40559.M7UFS6	0.088	0	0	0	0.936	0.899	0	0.142	0.994
M7UF17	M7UCK7	6795944	6795571	40559.M7UF17	40559.M7UCK7	0.086	0	0	0	0.936	0.899	0	0.239	0.994
M7U039	M7TJB9	6792405	6789051	40559.M7U039	40559.M7TJB9	0	0	0	0	0.936	0.899	0	0.278	0.994
RPS0	M7U9Q2	6796164	6794840	40559.M7UGH5	40559.M7U9Q2	0	0	0	0	0.936	0.899	0	0.197	0.994
M7U4M8	M7TNF8	6793630	6789927	40559.M7U4M8	40559.M7TNF8	0	0	0	0	0.936	0.893	0	0.216	0.994
M7UF17	M7THW4	6795944	6788747	40559.M7UF17	40559.M7THW4	0	0	0	0	0.936	0.807	0	0.557	0.994
M7UXL4	M7UP24	6798466	6797300	40559.M7UXL4	40559.M7UP24	0.173	0	0	0	0.730	0	0.900	0.767	0.994
M7UFN7	M7UCK7	6796031	6795571	40559.M7UFN7	40559.M7UCK7	0.113	0	0	0	0.936	0.899	0	0.141	0.994
M7UIT4	M7TQ15	6796500	6790260	40559.M7UIT4	40559.M7TQ15	0.279	0.663	0.431	0	0.658	0.077	0	0.892	0.994
M7U9Y7	M7TFS1	6794896	6788388	40559.M7U9Y7	40559.M7TFS1	0.113	0	0	0	0.936	0.899	0	0.224	0.994
M7UC69	M7TNA6	6795496	6789897	40559.M7UC69	40559.M7TNA6	0.133	0	0	0	0.936	0.899	0	0.191	0.994
M7UFN7	M7U743	6796031	6794274	40559.M7UFN7	40559.M7U743	0	0	0	0	0.936	0.899	0	0.217	0.994
M7TKD0	M7TJB9	6789273	6789051	40559.M7TKD0	40559.M7TJB9	0.088	0	0	0	0.888	0.899	0	0.540	0.994
M7UIE0	M7UC69	6796439	6795496	40559.M7UIE0	40559.M7UC69	0.133	0	0	0	0.936	0.899	0	0.191	0.994
M7U2B0	M7TJB9	6792960	6789051	40559.M7U2B0	40559.M7TJB9	0.088	0	0	0	0.936	0.899	0	0.142	0.994
M7TK08	M7TB45	6789200	6788047	40559.M7TK08	40559.M7TB45	0.133	0	0.250	0	0.936	0.802	0	0.412	0.994
M7U4F9	M7TMZ0	6793575	6789824	40559.M7U4F9	40559.M7TMZ0	0	0	0	0	0.636	0.899	0	0.850	0.994
M7TNU7	M7TB45	6790007	6788047	40559.M7TNU7	40559.M7TB45	0	0	0	0	0.936	0.889	0	0.343	0.994
M7UFS6	M7TFU5	6796049	6788395	40559.M7UFS6	40559.M7TFU5	0.133	0	0	0	0.936	0.899	0	0.065	0.994
RPS0	M7UFN7	6796164	6796031	40559.M7UGH5	40559.M7UFN7	0.121	0	0	0	0.936	0.899	0	0.191	0.994
M7UFS6	M7UFN7	6796049	6796031	40559.M7UFS6	40559.M7UFN7	0.086	0	0	0	0.936	0.899	0	0.216	0.994
M7UFS6	M7U9Q2	6796049	6794840	40559.M7UFS6	40559.M7U9Q2	0	0	0	0	0.936	0.899	0	0.191	0.994
M7U210	M7TB45	6792878	6788047	40559.M7U210	40559.M7TB45	0	0	0	0	0.936	0.885	0	0.292	0.994
M7U4M8	M7TU18	6793630	6791104	40559.M7U4M8	40559.M7TU18	0	0	0	0	0.936	0.899	0	0.217	0.994
M7UJ73	M7U1U8	6796561	6792829	40559.M7UJ73	40559.M7U1U8	0	0	0	0	0.936	0.899	0	0.246	0.994
M7UEA6	M7TJB9	6795828	6789051	40559.M7UEA6	40559.M7TJB9	0.133	0	0	0	0.936	0.899	0	0.191	0.994
M7UN16	M7TDR8	6797129	6788243	40559.M7UN16	40559.M7TDR8	0	0	0.395	0.824	0.936	0.898	0	0.812	0.994
M7UFN7	M7TNF8	6796031	6789927	40559.M7UFN7	40559.M7TNF8	0.133	0	0	0	0.936	0.897	0	0.191	0.994
TIF35	RPS0	6797000	6796164	40559.M7UM55	40559.M7UGH5	0	0	0	0	0.730	0.899	0	0.816	0.994
M7TL22	M7TJL2	6789414	6789109	40559.M7TL22	40559.M7TJL2	0.210	0.012	0.209	0	0.611	0.284	0.900	0.758	0.994
M7U685	M7TFZ8	6794077	6788410	40559.M7U685	40559.M7TFZ8	0	0	0	0	0.684	0.899	0	0.837	0.994
M7TIW5	M7TB45	6788960	6788047	40559.M7TIW5	40559.M7TB45	0	0	0	0	0.936	0.899	0	0.287	0.994
M7UFN7	M7UE58	6796031	6795812	40559.M7UFN7	40559.M7UE58	0	0	0	0	0.936	0.899	0	0.282	0.994
M7U079	M7TSC3	6792431	6790744	40559.M7U079	40559.M7TSC3	0	0	0	0	0.628	0.896	0	0.880	0.994
M7UDG7	M7TGE0	6795711	6788458	40559.M7UDG7	40559.M7TGE0	0	0	0	0	0.936	0.899	0	0.214	0.994
M7U6X2	M7TRW0	6794224	6790646	40559.M7U6X2	40559.M7TRW0	0	0	0	0	0.936	0.899	0	0.225	0.994
M7U3D3	M7TB45	6793262	6788047	40559.M7U3D3	40559.M7TB45	0	0	0.235	0	0.936	0.893	0	0.098	0.994
M7TGE0	M7TFS1	6788458	6788388	40559.M7TGE0	40559.M7TFS1	0.113	0	0	0	0.936	0.899	0	0.142	0.994
M7TXZ5	M7THW4	6791959	6788747	40559.M7TXZ5	40559.M7THW4	0	0	0	0	0.936	0.802	0	0.617	0.994
M7UFN7	M7UF17	6796031	6795944	40559.M7UFN7	40559.M7UF17	0.113	0	0	0	0.936	0.899	0	0.141	0.994
M7UCS0	M7U5J2	6795598	6793884	40559.M7UCS0	40559.M7U5J2	0.244	0	0.390	0	0.601	0.898	0	0.763	0.994
M7U685	M7TJB0	6794077	6789045	40559.M7U685	40559.M7TJB0	0	0	0	0	0.600	0.891	0	0.887	0.994
M7UFS6	M7U039	6796049	6792405	40559.M7UFS6	40559.M7U039	0	0	0	0	0.936	0.899	0	0.191	0.994
M7UGG2	M7U6S6	6796158	6794193	40559.M7UGG2	40559.M7U6S6	0.087	0	0	0	0.936	0.899	0	0.109	0.994
M7UCK7	M7U9Q2	6795571	6794840	40559.M7UCK7	40559.M7U9Q2	0.175	0	0	0	0.936	0.899	0	0.117	0.994
M7UFS6	M7U6X2	6796049	6794224	40559.M7UFS6	40559.M7U6X2	0.133	0	0	0	0.936	0.899	0	0.083	0.994
M7TJB9	M7TGE0	6789051	6788458	40559.M7TJB9	40559.M7TGE0	0.073	0	0	0	0.936	0.891	0	0.216	0.994
M7UDG7	M7U039	6795711	6792405	40559.M7UDG7	40559.M7U039	0	0	0	0	0.936	0.899	0	0.283	0.994
M7UCS0	M7TNP7	6795598	6789977	40559.M7UCS0	40559.M7TNP7	0.244	0	0.300	0	0.610	0.895	0	0.768	0.994
M7U6I4	M7TMM3	6794133	6789755	40559.M7U6I4	40559.M7TMM3	0	0.007	0	0	0.633	0.899	0	0.870	0.994
M7U9Y7	M7U6S6	6794896	6794193	40559.M7U9Y7	40559.M7U6S6	0.113	0	0	0	0.936	0.899	0	0.213	0.994
M7UJ73	M7UE58	6796561	6795812	40559.M7UJ73	40559.M7UE58	0	0	0	0	0.936	0.899	0	0.283	0.994
M7UJ73	M7U4M8	6796561	6793630	40559.M7UJ73	40559.M7U4M8	0	0	0	0	0.936	0.899	0	0.216	0.994
M7U743	M7TFU5	6794274	6788395	40559.M7U743	40559.M7TFU5	0	0	0	0	0.936	0.899	0	0.284	0.994
M7UT32	M7UFN7	6797891	6796031	40559.M7UT32	40559.M7UFN7	0	0	0	0	0.936	0.899	0	0.191	0.994
M7TS09	M7TRW0	6790676	6790646	40559.M7TS09	40559.M7TRW0	0	0	0	0	0.849	0.899	0	0.675	0.994
M7TVJ2	M7TJB9	6791431	6789051	40559.M7TVJ2	40559.M7TJB9	0.088	0	0	0	0.936	0.899	0	0.143	0.994
M7U6S6	RPS1	6794193	6789766	40559.M7U6S6	40559.M7TMP1	0	0	0	0	0.936	0.899	0	0.282	0.994
M7U1I6	M7TRW0	6792738	6790646	40559.M7U1I6	40559.M7TRW0	0	0	0	0	0.882	0.899	0	0.609	0.994
M7UDG7	M7U9Y7	6795711	6794896	40559.M7UDG7	40559.M7U9Y7	0	0	0	0	0.936	0.899	0	0.214	0.994
M7U6X2	M7U1U8	6794224	6792829	40559.M7U6X2	40559.M7U1U8	0.244	0	0	0	0.936	0.899	0	0.051	0.994
M7UIE0	M7TGE0	6796439	6788458	40559.M7UIE0	40559.M7TGE0	0.088	0	0	0	0.936	0.899	0	0.212	0.994
M7UFS6	M7TNF8	6796049	6789927	40559.M7UFS6	40559.M7TNF8	0.088	0	0	0	0.936	0.899	0	0.117	0.994
M7U9W2	M7TTF1	6794880	6790976	40559.M7U9W2	40559.M7TTF1	0.210	0	0	0	0.541	0.165	0.900	0.859	0.994
M7UJ09	M7TDR8	6796530	6788243	40559.M7UJ09	40559.M7TDR8	0	0	0.328	0.792	0.936	0.885	0	0.812	0.994
M7UCG4	M7TTZ2	6795553	6791090	40559.M7UCG4	40559.M7TTZ2	0	0.002	0.318	0	0.577	0	0.900	0.820	0.994
M7UAL6	M7TDA4	6795056	6788208	40559.M7UAL6	40559.M7TDA4	0	0	0	0	0.892	0.808	0	0.757	0.994
M7U0Z5	M7TRW0	6792597	6790646	40559.M7U0Z5	40559.M7TRW0	0	0	0	0	0.936	0.899	0	0.282	0.994
M7UFN7	M7TVJ2	6796031	6791431	40559.M7UFN7	40559.M7TVJ2	0.133	0	0	0	0.936	0.899	0	0.191	0.994
M7UDG7	M7TKD0	6795711	6789273	40559.M7UDG7	40559.M7TKD0	0	0	0	0	0.936	0.899	0	0.216	0.994
M7TNA6	M7THW4	6789897	6788747	40559.M7TNA6	40559.M7THW4	0	0	0	0	0.936	0.708	0	0.709	0.994
M7U4M8	M7TFS1	6793630	6788388	40559.M7U4M8	40559.M7TFS1	0	0	0	0	0.936	0.899	0	0.246	0.994
M7UFN7	M7TK08	6796031	6789200	40559.M7UFN7	40559.M7TK08	0.133	0	0	0	0.936	0.899	0	0.204	0.994
M7UIE0	M7U4M8	6796439	6793630	40559.M7UIE0	40559.M7U4M8	0	0	0	0	0.936	0.899	0	0.282	0.994
M7TWH2	M7THW4	6791635	6788747	40559.M7TWH2	40559.M7THW4	0	0	0	0	0.897	0.796	0	0.746	0.994
M7UEL5	M7UBL8	6795877	6795339	40559.M7UEL5	40559.M7UBL8	0	0	0.400	0.852	0.936	0.899	0	0.757	0.994
M7U0Z5	M7TKD0	6792597	6789273	40559.M7U0Z5	40559.M7TKD0	0	0	0	0	0.936	0.899	0	0.217	0.994
M7UGG2	M7TVJ2	6796158	6791431	40559.M7UGG2	40559.M7TVJ2	0.087	0	0	0	0.936	0.899	0	0.217	0.994
M7U4V5	M7U3S4	6793691	6793379	40559.M7U4V5	40559.M7U3S4	0	0	0	0	0.601	0.893	0	0.887	0.994
M7UTZ9	M7UEA6	6798021	6795828	40559.M7UTZ9	40559.M7UEA6	0.175	0	0	0	0.892	0.899	0	0.466	0.994
M7UHK1	M7TFD9	6796319	6788362	40559.M7UHK1	40559.M7TFD9	0.133	0.192	0.418	0	0.612	0.723	0	0.890	0.994
M7U9Y7	M7TIW5	6794896	6788960	40559.M7U9Y7	40559.M7TIW5	0.086	0	0	0	0.936	0.899	0	0.215	0.994
M7UEA6	M7U210	6795828	6792878	40559.M7UEA6	40559.M7U210	0.210	0	0	0	0.890	0.899	0	0.443	0.994
M7U9Y7	M7TNF8	6794896	6789927	40559.M7U9Y7	40559.M7TNF8	0.113	0	0	0	0.936	0.899	0	0.144	0.994
M7UFN7	M7TGE0	6796031	6788458	40559.M7UFN7	40559.M7TGE0	0.113	0	0	0	0.936	0.899	0	0.142	0.994
M7U039	M7THW4	6792405	6788747	40559.M7U039	40559.M7THW4	0	0	0	0	0.936	0.688	0	0.761	0.994
M7UGG2	M7UEA6	6796158	6795828	40559.M7UGG2	40559.M7UEA6	0.133	0	0	0	0.936	0.899	0	0.144	0.994
M7U6S6	M7TKD0	6794193	6789273	40559.M7U6S6	40559.M7TKD0	0.133	0	0	0	0.936	0.899	0	0.191	0.994
M7UC69	M7TS09	6795496	6790676	40559.M7UC69	40559.M7TS09	0.133	0	0	0	0.936	0.899	0	0.211	0.994
M7U743	M7U1I6	6794274	6792738	40559.M7U743	40559.M7U1I6	0	0	0	0	0.936	0.899	0	0.216	0.994
M7U1U8	M7TGE0	6792829	6788458	40559.M7U1U8	40559.M7TGE0	0.133	0	0	0	0.936	0.899	0	0.142	0.994
M7U039	M7TNU7	6792405	6790007	40559.M7U039	40559.M7TNU7	0	0	0	0	0.936	0.899	0	0.217	0.994
M7UT32	M7THW4	6797891	6788747	40559.M7UT32	40559.M7THW4	0	0	0	0	0.936	0.760	0	0.682	0.994
M7UKS5	M7TUZ1	6796798	6791307	40559.M7UKS5	40559.M7TUZ1	0	0	0.329	0.681	0.936	0.887	0	0.752	0.994
M7TS09	M7TJB9	6790676	6789051	40559.M7TS09	40559.M7TJB9	0.088	0	0	0	0.936	0.899	0	0.216	0.994
M7UST6	M7UN16	6797847	6797129	40559.M7UST6	40559.M7UN16	0	0	0.388	0.783	0.936	0.899	0	0.806	0.994
M7TU18	M7TFS1	6791104	6788388	40559.M7TU18	40559.M7TFS1	0	0	0	0	0.936	0.899	0	0.197	0.994
M7UT32	M7UFS6	6797891	6796049	40559.M7UT32	40559.M7UFS6	0	0	0	0	0.936	0.899	0	0.216	0.994
M7TXZ5	M7TJB9	6791959	6789051	40559.M7TXZ5	40559.M7TJB9	0	0	0	0	0.936	0.899	0	0.196	0.994
M7U1U8	M7TKD0	6792829	6789273	40559.M7U1U8	40559.M7TKD0	0	0	0	0	0.936	0.899	0	0.231	0.994
M7UFS6	M7TGE0	6796049	6788458	40559.M7UFS6	40559.M7TGE0	0.048	0	0	0	0.936	0.899	0	0.143	0.994
M7TRW0	M7TMH6	6790646	6789723	40559.M7TRW0	40559.M7TMH6	0	0	0	0	0.929	0.899	0	0.304	0.994
M7UN16	M7U6R7	6797129	6794186	40559.M7UN16	40559.M7U6R7	0	0	0.411	0.807	0.936	0.899	0	0.888	0.994
M7U6K2	M7TNP7	6794144	6789977	40559.M7U6K2	40559.M7TNP7	0.244	0	0.367	0	0.735	0.800	0	0.817	0.994
M7TRW0	M7TFS1	6790646	6788388	40559.M7TRW0	40559.M7TFS1	0	0	0	0	0.936	0.899	0	0.219	0.994
M7UT32	M7UC69	6797891	6795496	40559.M7UT32	40559.M7UC69	0	0	0	0	0.936	0.899	0	0.283	0.994
M7UIE0	M7U0Z5	6796439	6792597	40559.M7UIE0	40559.M7U0Z5	0	0	0	0	0.936	0.899	0	0.282	0.994
M7UFN7	M7TNA6	6796031	6789897	40559.M7UFN7	40559.M7TNA6	0.133	0	0	0	0.936	0.899	0	0.191	0.994
M7U9Q2	M7TNF8	6794840	6789927	40559.M7U9Q2	40559.M7TNF8	0	0	0	0	0.936	0.899	0	0.282	0.994
M7UFS6	M7U0Z5	6796049	6792597	40559.M7UFS6	40559.M7U0Z5	0	0	0	0	0.936	0.899	0	0.191	0.994
M7U6X2	M7U4M8	6794224	6793630	40559.M7U6X2	40559.M7U4M8	0	0	0	0	0.936	0.899	0	0.282	0.994
M7U0L2	M7TFZ8	6792516	6788410	40559.M7U0L2	40559.M7TFZ8	0	0	0	0	0.638	0.899	0	0.871	0.994
M7UFS6	M7TWH2	6796049	6791635	40559.M7UFS6	40559.M7TWH2	0	0	0	0	0.936	0.899	0	0.284	0.994
M7UJ73	M7UDG7	6796561	6795711	40559.M7UJ73	40559.M7UDG7	0	0	0	0	0.936	0.899	0	0.222	0.994
M7UEL5	M7TML3	6795877	6789748	40559.M7UEL5	40559.M7TML3	0	0	0.417	0.769	0.933	0.899	0	0.763	0.994
M7UBU4	M7U0T9	6795401	6792563	40559.M7UBU4	40559.M7U0T9	0	0	0	0	0.879	0.685	0	0.861	0.994
M7UE58	M7TS09	6795812	6790676	40559.M7UE58	40559.M7TS09	0	0	0	0	0.936	0.899	0	0.287	0.994
M7UJ73	M7THW4	6796561	6788747	40559.M7UJ73	40559.M7THW4	0	0	0	0	0.936	0.716	0	0.740	0.994
M7U2Q5	M7U079	6793077	6792431	40559.M7U2Q5	40559.M7U079	0	0	0	0	0.763	0.899	0	0.785	0.994
M7UTZ9	M7UE58	6798021	6795812	40559.M7UTZ9	40559.M7UE58	0	0	0	0	0.936	0.899	0	0.282	0.994
M7UC69	M7TU18	6795496	6791104	40559.M7UC69	40559.M7TU18	0	0	0	0	0.936	0.899	0	0.217	0.994
M7U4M8	M7TNA6	6793630	6789897	40559.M7U4M8	40559.M7TNA6	0	0	0	0	0.936	0.899	0	0.271	0.994
M7U2B0	M7TRW0	6792960	6790646	40559.M7U2B0	40559.M7TRW0	0	0	0	0	0.893	0.899	0	0.521	0.994
M7UBL8	M7TFZ8	6795339	6788410	40559.M7UBL8	40559.M7TFZ8	0.053	0	0	0	0.867	0.899	0	0.620	0.994
M7UFS6	M7U3D3	6796049	6793262	40559.M7UFS6	40559.M7U3D3	0.088	0	0	0	0.936	0.899	0	0.108	0.994
M7UC69	M7TFS1	6795496	6788388	40559.M7UC69	40559.M7TFS1	0.133	0	0	0	0.936	0.899	0	0.191	0.994
M7U9Y7	M7U1U8	6794896	6792829	40559.M7U9Y7	40559.M7U1U8	0.133	0	0	0	0.936	0.899	0	0.083	0.994
M7U2Q5	M7TYC3	6793077	6792028	40559.M7U2Q5	40559.M7TYC3	0	0	0	0.551	0.912	0.898	0	0.838	0.994
M7UCK7	M7U3D3	6795571	6793262	40559.M7UCK7	40559.M7U3D3	0.058	0	0	0	0.936	0.899	0	0.141	0.994
M7UEA6	M7U3D3	6795828	6793262	40559.M7UEA6	40559.M7U3D3	0	0	0	0	0.936	0.899	0	0.282	0.994
M7U4C9	M7TLA7	6793552	6789463	40559.M7U4C9	40559.M7TLA7	0	0	0	0	0.972	0.112	0	0.805	0.994
M7UC69	M7U039	6795496	6792405	40559.M7UC69	40559.M7U039	0	0	0	0	0.936	0.899	0	0.282	0.994
M7UT32	M7UG31	6797891	6796097	40559.M7UT32	40559.M7UG31	0	0	0.201	0	0.936	0.899	0	0.141	0.994
RPS0	M7U0Z5	6796164	6792597	40559.M7UGH5	40559.M7U0Z5	0	0	0	0	0.930	0.899	0	0.282	0.994
M7UFS6	M7UCK7	6796049	6795571	40559.M7UFS6	40559.M7UCK7	0.062	0	0	0	0.936	0.899	0	0.188	0.994
M7UFS6	M7U1U8	6796049	6792829	40559.M7UFS6	40559.M7U1U8	0	0	0	0	0.936	0.899	0	0.191	0.994
M7UGG2	M7TGY5	6796158	6788551	40559.M7UGG2	40559.M7TGY5	0.133	0	0	0	0.936	0.899	0	0.060	0.994
M7TUR1	M7TNU7	6791258	6790007	40559.M7TUR1	40559.M7TNU7	0	0	0	0	0.936	0.899	0	0.217	0.994
M7UN16	M7TJH2	6797129	6789082	40559.M7UN16	40559.M7TJH2	0	0	0.350	0.782	0.936	0.896	0	0.890	0.994
M7U4F9	M7TYC3	6793575	6792028	40559.M7U4F9	40559.M7TYC3	0	0	0	0	0.796	0.886	0	0.777	0.994
M7UW74	TIF35	6798352	6797000	40559.M7UW74	40559.M7UM55	0	0	0	0	0.699	0.678	0.800	0.758	0.994
M7UFN7	M7U0Z5	6796031	6792597	40559.M7UFN7	40559.M7U0Z5	0	0	0	0	0.936	0.899	0	0.282	0.994
M7U0L2	M7TMZ0	6792516	6789824	40559.M7U0L2	40559.M7TMZ0	0	0	0	0	0.620	0.902	0	0.853	0.994
M7TS91	M7TJX5	6790725	6789180	40559.M7TS91	40559.M7TJX5	0.114	0	0	0	0.232	0.114	0.900	0.922	0.994
M7UFN7	M7U1I6	6796031	6792738	40559.M7UFN7	40559.M7U1I6	0.133	0	0	0	0.936	0.899	0	0.195	0.994
M7U1U8	M7TJB9	6792829	6789051	40559.M7U1U8	40559.M7TJB9	0	0	0	0	0.936	0.892	0	0.283	0.994
M7TUR1	M7TB45	6791258	6788047	40559.M7TUR1	40559.M7TB45	0	0	0	0	0.936	0.808	0	0.566	0.994
M7UF17	M7TU18	6795944	6791104	40559.M7UF17	40559.M7TU18	0	0	0	0	0.936	0.899	0	0.216	0.994
M7UFS6	M7U4M8	6796049	6793630	40559.M7UFS6	40559.M7U4M8	0	0	0	0	0.936	0.899	0	0.204	0.994
M7UDG7	M7TGY5	6795711	6788551	40559.M7UDG7	40559.M7TGY5	0	0	0	0	0.936	0.899	0	0.230	0.994
M7U0Z5	M7TFU5	6792597	6788395	40559.M7U0Z5	40559.M7TFU5	0	0	0	0	0.907	0.899	0	0.446	0.994
M7UFS6	M7TBA2	6796049	6788059	40559.M7UFS6	40559.M7TBA2	0	0	0	0	0.936	0.899	0	0.191	0.994
M7UFS6	M7TXZ5	6796049	6791959	40559.M7UFS6	40559.M7TXZ5	0	0	0	0	0.936	0.899	0	0.191	0.994
M7UFN7	M7U3D3	6796031	6793262	40559.M7UFN7	40559.M7U3D3	0	0	0	0	0.936	0.899	0	0.191	0.994
M7TK08	M7THW4	6789200	6788747	40559.M7TK08	40559.M7THW4	0	0	0	0	0.936	0.803	0	0.613	0.994
M7UDG7	M7TNA6	6795711	6789897	40559.M7UDG7	40559.M7TNA6	0	0	0	0	0.936	0.899	0	0.282	0.994
M7UGG2	M7U3D3	6796158	6793262	40559.M7UGG2	40559.M7U3D3	0.088	0	0	0	0.936	0.899	0	0.142	0.994
M7UTX3	M7U123	6798011	6792612	40559.M7UTX3	40559.M7U123	0	0.002	0.377	0	0.574	0	0.900	0.826	0.994
M7UG31	M7UDG7	6796097	6795711	40559.M7UG31	40559.M7UDG7	0	0	0	0	0.936	0.899	0	0.216	0.994
M7TTF1	M7TK68	6790976	6789235	40559.M7TTF1	40559.M7TK68	0.133	0	0	0	0.629	0.262	0.900	0.808	0.994
M7U6S6	M7U0Z5	6794193	6792597	40559.M7U6S6	40559.M7U0Z5	0	0	0	0	0.936	0.899	0	0.282	0.994
M7UDG7	M7TK08	6795711	6789200	40559.M7UDG7	40559.M7TK08	0	0	0	0	0.936	0.899	0	0.216	0.994
M7U1U8	M7TRW0	6792829	6790646	40559.M7U1U8	40559.M7TRW0	0	0	0	0	0.915	0.899	0	0.412	0.994
M7U9Y7	M7TNA6	6794896	6789897	40559.M7U9Y7	40559.M7TNA6	0.113	0	0	0	0.936	0.899	0	0.116	0.994
M7U4M8	M7U1I6	6793630	6792738	40559.M7U4M8	40559.M7U1I6	0	0	0	0	0.936	0.899	0	0.217	0.994
M7U6X2	M7TXZ5	6794224	6791959	40559.M7U6X2	40559.M7TXZ5	0	0	0	0	0.936	0.899	0	0.283	0.994
M7UF17	M7TXZ5	6795944	6791959	40559.M7UF17	40559.M7TXZ5	0	0	0	0	0.936	0.899	0	0.220	0.994
M7UGG2	M7U743	6796158	6794274	40559.M7UGG2	40559.M7U743	0.133	0	0	0	0.936	0.899	0	0.183	0.994
M7U6S6	M7TK08	6794193	6789200	40559.M7U6S6	40559.M7TK08	0.133	0	0	0	0.936	0.899	0	0.207	0.994
M7U9Y7	M7TFU5	6794896	6788395	40559.M7U9Y7	40559.M7TFU5	0.175	0	0	0	0.936	0.899	0	0.110	0.994
M7UFN7	M7TWH2	6796031	6791635	40559.M7UFN7	40559.M7TWH2	0	0	0	0	0.936	0.899	0	0.215	0.994
M7UTZ9	M7UT32	6798021	6797891	40559.M7UTZ9	40559.M7UT32	0	0	0	0	0.936	0.899	0	0.282	0.994
M7UC69	RPS1	6795496	6789766	40559.M7UC69	40559.M7TMP1	0	0	0	0	0.936	0.899	0	0.283	0.994
M7TRW0	M7TNA6	6790646	6789897	40559.M7TRW0	40559.M7TNA6	0	0	0	0	0.885	0.899	0	0.523	0.993
M7U6X2	M7TB45	6794224	6788047	40559.M7U6X2	40559.M7TB45	0	0	0	0	0.936	0.899	0	0.137	0.993
M7UIE0	M7UGG2	6796439	6796158	40559.M7UIE0	40559.M7UGG2	0.088	0	0	0	0.936	0.899	0	0.093	0.993
M7TWT5	M7THC1	6791701	6788636	40559.M7TWT5	40559.M7THC1	0.188	0	0	0	0.121	0.405	0.900	0.872	0.993
M7UC69	M7U1U8	6795496	6792829	40559.M7UC69	40559.M7U1U8	0	0	0	0	0.936	0.899	0	0.144	0.993
RPS0	M7UDG7	6796164	6795711	40559.M7UGH5	40559.M7UDG7	0	0	0	0	0.936	0.899	0	0.071	0.993
M7UBT6	M7U2T0	6795395	6793097	40559.M7UBT6	40559.M7U2T0	0	0	0	0	0.806	0.132	0.900	0.662	0.993
M7TUZ1	M7TFZ8	6791307	6788410	40559.M7TUZ1	40559.M7TFZ8	0.053	0	0	0	0.865	0.895	0	0.562	0.993
M7TU18	M7TGE0	6791104	6788458	40559.M7TU18	40559.M7TGE0	0	0	0	0	0.936	0.899	0	0.085	0.993
M7TVJ2	M7TU18	6791431	6791104	40559.M7TVJ2	40559.M7TU18	0	0	0	0	0.936	0.899	0	0.110	0.993
M7U397	M7U210	6793232	6792878	40559.M7U397	40559.M7U210	0.084	0	0.287	0	0.936	0.825	0	0.284	0.993
M7UDG7	M7U2B0	6795711	6792960	40559.M7UDG7	40559.M7U2B0	0	0	0	0	0.936	0.899	0	0.135	0.993
M7UFS6	M7TVJ2	6796049	6791431	40559.M7UFS6	40559.M7TVJ2	0.087	0	0	0	0.936	0.899	0	0.085	0.993
M7UFS6	M7U1I6	6796049	6792738	40559.M7UFS6	40559.M7U1I6	0.081	0	0	0	0.936	0.899	0	0.098	0.993
M7U6X2	M7TNU7	6794224	6790007	40559.M7U6X2	40559.M7TNU7	0	0	0	0	0.936	0.899	0	0.083	0.993
M7UFS6	M7TB45	6796049	6788047	40559.M7UFS6	40559.M7TB45	0	0	0	0	0.972	0.684	0	0.285	0.993
M7U4M8	M7TS09	6793630	6790676	40559.M7U4M8	40559.M7TS09	0	0	0	0	0.936	0.899	0	0.091	0.993
M7TZJ5	M7TB98	6792289	6788058	40559.M7TZJ5	40559.M7TB98	0	0	0.291	0	0.936	0.271	0	0.827	0.993
M7U4M8	M7U1U8	6793630	6792829	40559.M7U4M8	40559.M7U1U8	0	0	0	0	0.936	0.899	0	0	0.993
M7UGG2	M7TNU7	6796158	6790007	40559.M7UGG2	40559.M7TNU7	0	0	0	0	0.936	0.899	0	0.106	0.993
M7URB3	M7TJC7	6797628	6789056	40559.M7URB3	40559.M7TJC7	0	0	0	0	0.183	0.658	0.800	0.891	0.993
M7U1I6	M7TU18	6792738	6791104	40559.M7U1I6	40559.M7TU18	0	0	0	0	0.936	0.899	0	0.055	0.993
M7TU18	M7TFU5	6791104	6788395	40559.M7TU18	40559.M7TFU5	0	0	0	0	0.936	0.899	0	0.054	0.993
M7TML3	M7TFZ8	6789748	6788410	40559.M7TML3	40559.M7TFZ8	0.053	0	0	0	0.848	0.899	0	0.591	0.993
M7UDG7	M7U0Z5	6795711	6792597	40559.M7UDG7	40559.M7U0Z5	0	0	0	0	0.936	0.899	0	0	0.993
M7U9Q2	M7U6S6	6794840	6794193	40559.M7U9Q2	40559.M7U6S6	0	0	0	0	0.936	0.899	0	0.110	0.993
M7UG31	RPS1	6796097	6789766	40559.M7UG31	40559.M7TMP1	0	0	0	0	0.936	0.899	0	0.139	0.993
M7UFN7	RPS1	6796031	6789766	40559.M7UFN7	40559.M7TMP1	0	0	0	0	0.936	0.899	0	0.081	0.993
M7UTZ9	M7UDG7	6798021	6795711	40559.M7UTZ9	40559.M7UDG7	0	0	0	0	0.936	0.877	0	0.199	0.993
M7U0Z5	RPS1	6792597	6789766	40559.M7U0Z5	40559.M7TMP1	0	0	0	0	0.936	0.899	0	0.061	0.993
M7U4M8	M7TK08	6793630	6789200	40559.M7U4M8	40559.M7TK08	0	0	0	0	0.936	0.899	0	0.118	0.993
RPS0	M7TK08	6796164	6789200	40559.M7UGH5	40559.M7TK08	0	0	0	0	0.895	0.899	0	0.419	0.993
M7TNF8	M7TB45	6789927	6788047	40559.M7TNF8	40559.M7TB45	0	0	0.206	0	0.896	0.796	0	0.645	0.993
M7UFS6	M7TNU7	6796049	6790007	40559.M7UFS6	40559.M7TNU7	0	0	0	0	0.936	0.899	0	0.138	0.993
M7UF17	M7TB45	6795944	6788047	40559.M7UF17	40559.M7TB45	0	0	0	0	0.936	0.890	0	0.109	0.993
M7U9Y7	M7TU18	6794896	6791104	40559.M7U9Y7	40559.M7TU18	0	0	0	0	0.936	0.899	0	0.087	0.993
M7U743	M7TK08	6794274	6789200	40559.M7U743	40559.M7TK08	0	0	0	0	0.935	0.899	0	0.146	0.993
M7UDG7	M7TNF8	6795711	6789927	40559.M7UDG7	40559.M7TNF8	0	0	0	0	0.936	0.892	0	0.146	0.993
M7TKD0	M7TGE0	6789273	6788458	40559.M7TKD0	40559.M7TGE0	0	0	0	0	0.936	0.899	0	0.139	0.993
M7U1U8	M7THW4	6792829	6788747	40559.M7U1U8	40559.M7THW4	0	0	0	0	0.936	0.808	0	0.521	0.993
M7U4M8	M7TXZ5	6793630	6791959	40559.M7U4M8	40559.M7TXZ5	0	0	0	0	0.936	0.899	0	0.106	0.993
M7TNU7	M7TK08	6790007	6789200	40559.M7TNU7	40559.M7TK08	0	0	0	0	0.936	0.899	0	0	0.993
M7U4M8	M7TKD0	6793630	6789273	40559.M7U4M8	40559.M7TKD0	0	0	0	0	0.936	0.899	0	0.100	0.993
M7UFN7	M7U9Y7	6796031	6794896	40559.M7UFN7	40559.M7U9Y7	0.113	0	0	0	0.936	0.899	0	0	0.993
M7U4M8	M7TFU5	6793630	6788395	40559.M7U4M8	40559.M7TFU5	0	0	0	0	0.936	0.899	0	0.121	0.993
M7TIW5	M7THW4	6788960	6788747	40559.M7TIW5	40559.M7THW4	0	0	0	0	0.936	0.808	0	0.543	0.993
M7UFS6	M7U2B0	6796049	6792960	40559.M7UFS6	40559.M7U2B0	0.088	0	0	0	0.936	0.899	0	0.087	0.993
M7U4M8	M7TIW5	6793630	6788960	40559.M7U4M8	40559.M7TIW5	0	0	0	0	0.936	0.899	0	0.142	0.993
M7UBW4	M7UB19	6795418	6795177	40559.M7UBW4	40559.M7UB19	0	0	0	0.845	0.651	0.899	0.800	0.891	0.993
M7UGG2	M7U210	6796158	6792878	40559.M7UGG2	40559.M7U210	0.058	0	0	0	0.936	0.899	0	0.109	0.993
RPS0	M7U397	6796164	6793232	40559.M7UGH5	40559.M7U397	0.061	0	0	0	0.936	0.755	0	0.614	0.993
M7TU18	M7TTA0	6791104	6790945	40559.M7TU18	40559.M7TTA0	0	0	0	0	0.936	0.899	0	0.095	0.993
M7U743	M7TRW0	6794274	6790646	40559.M7U743	40559.M7TRW0	0	0	0	0	0.892	0.899	0	0.460	0.993
M7TTA0	M7TB45	6790945	6788047	40559.M7TTA0	40559.M7TB45	0	0	0	0	0.936	0.899	0	0.081	0.993
M7UT32	M7TU18	6797891	6791104	40559.M7UT32	40559.M7TU18	0	0	0	0	0.936	0.899	0	0.067	0.993
M7UAM5	M7TM38	6795063	6789637	40559.M7UAM5	40559.M7TM38	0	0	0	0	0.225	0.720	0.800	0.876	0.993
RPS0	M7U9Y7	6796164	6794896	40559.M7UGH5	40559.M7U9Y7	0	0	0	0	0.936	0.899	0	0.124	0.993
M7UJ73	M7UFN7	6796561	6796031	40559.M7UJ73	40559.M7UFN7	0	0	0	0	0.936	0.899	0	0.062	0.993
M7UF17	M7U0Z5	6795944	6792597	40559.M7UF17	40559.M7U0Z5	0	0	0	0	0.936	0.899	0	0.142	0.993
M7U1U8	M7TNU7	6792829	6790007	40559.M7U1U8	40559.M7TNU7	0	0	0	0	0.936	0.899	0	0.143	0.993
M7UIE0	M7THW4	6796439	6788747	40559.M7UIE0	40559.M7THW4	0	0	0	0	0.936	0.685	0	0.710	0.993
M7UIE0	M7TBA2	6796439	6788059	40559.M7UIE0	40559.M7TBA2	0	0	0	0	0.936	0.899	0	0.110	0.993
M7U743	M7TNA6	6794274	6789897	40559.M7U743	40559.M7TNA6	0	0	0	0	0.936	0.899	0	0.143	0.993
M7UE58	M7TU18	6795812	6791104	40559.M7UE58	40559.M7TU18	0	0	0	0	0.936	0.899	0	0.087	0.993
M7U0Z5	M7TJB9	6792597	6789051	40559.M7U0Z5	40559.M7TJB9	0	0	0	0	0.936	0.899	0	0	0.993
M7U3D3	M7TU18	6793262	6791104	40559.M7U3D3	40559.M7TU18	0	0	0	0	0.936	0.899	0	0.055	0.993
M7UG31	M7UCK7	6796097	6795571	40559.M7UG31	40559.M7UCK7	0	0	0	0	0.936	0.899	0	0.142	0.993
M7TU18	M7TNA6	6791104	6789897	40559.M7TU18	40559.M7TNA6	0	0	0	0	0.936	0.899	0	0	0.993
M7U9Q8	M7TQL8	6794844	6790386	40559.M7U9Q8	40559.M7TQL8	0	0	0	0	0.972	0.254	0	0.695	0.993
M7UP24	M7UEC0	6797300	6795834	40559.M7UP24	40559.M7UEC0	0.175	0	0	0	0.596	0.140	0.900	0.801	0.993
M7UCK7	M7TBA2	6795571	6788059	40559.M7UCK7	40559.M7TBA2	0	0	0	0	0.936	0.899	0	0.138	0.993
M7UF17	M7U4M8	6795944	6793630	40559.M7UF17	40559.M7U4M8	0	0	0	0	0.936	0.899	0	0.062	0.993
M7TU18	M7TJB9	6791104	6789051	40559.M7TU18	40559.M7TJB9	0	0	0	0	0.936	0.899	0	0.103	0.993
M7U1I6	M7TNU7	6792738	6790007	40559.M7U1I6	40559.M7TNU7	0	0	0	0	0.936	0.899	0	0.132	0.993
M7UDG7	M7U6S6	6795711	6794193	40559.M7UDG7	40559.M7U6S6	0	0	0	0	0.936	0.899	0	0.105	0.993
M7UDG7	M7TU18	6795711	6791104	40559.M7UDG7	40559.M7TU18	0	0	0	0	0.936	0.899	0	0.070	0.993
M7UFS6	M7U9Y7	6796049	6794896	40559.M7UFS6	40559.M7U9Y7	0.048	0	0	0	0.936	0.899	0	0.105	0.993
M7U9Q2	M7U210	6794840	6792878	40559.M7U9Q2	40559.M7U210	0	0	0	0	0.936	0.899	0	0.135	0.993
M7UBW4	M7TVV9	6795418	6791501	40559.M7UBW4	40559.M7TVV9	0	0	0	0	0.706	0.885	0	0.814	0.993
M7UJ73	M7TU18	6796561	6791104	40559.M7UJ73	40559.M7TU18	0	0	0	0	0.936	0.899	0	0.142	0.993
M7U743	M7U6X2	6794274	6794224	40559.M7U743	40559.M7U6X2	0	0	0	0	0.936	0.899	0	0.110	0.993
RPS0	M7TKD0	6796164	6789273	40559.M7UGH5	40559.M7TKD0	0	0	0	0	0.885	0.899	0	0.456	0.993
RPS0	M7U4M8	6796164	6793630	40559.M7UGH5	40559.M7U4M8	0	0	0	0	0.936	0.899	0	0.117	0.993
M7UGG2	M7TU18	6796158	6791104	40559.M7UGG2	40559.M7TU18	0	0	0	0	0.936	0.899	0	0.141	0.993
M7UFS6	M7UF17	6796049	6795944	40559.M7UFS6	40559.M7UF17	0.073	0	0	0	0.936	0.899	0	0.072	0.993
M7UEA6	M7UDG7	6795828	6795711	40559.M7UEA6	40559.M7UDG7	0	0	0	0	0.936	0.899	0	0.139	0.993
M7U267	M7TUB7	6792925	6791163	40559.M7U267	40559.M7TUB7	0	0	0	0	0.124	0.712	0.800	0.888	0.993
M7TGE0	M7TB45	6788458	6788047	40559.M7TGE0	40559.M7TB45	0	0	0	0	0.936	0.723	0	0.669	0.993
M7UFS6	M7TS09	6796049	6790676	40559.M7UFS6	40559.M7TS09	0.058	0	0	0	0.936	0.899	0	0.108	0.993
M7UTZ9	M7UFS6	6798021	6796049	40559.M7UTZ9	40559.M7UFS6	0.073	0	0	0	0.936	0.899	0	0.072	0.993
M7UMH3	M7TFZ8	6797056	6788410	40559.M7UMH3	40559.M7TFZ8	0.053	0	0	0	0.853	0.881	0	0.678	0.993
M7UC69	M7TWH2	6795496	6791635	40559.M7UC69	40559.M7TWH2	0	0	0	0	0.936	0.808	0	0.537	0.993
M7U039	M7TRW0	6792405	6790646	40559.M7U039	40559.M7TRW0	0	0	0	0	0.781	0.899	0	0.729	0.993
M7TU18	M7TS09	6791104	6790676	40559.M7TU18	40559.M7TS09	0	0	0	0	0.936	0.899	0	0.060	0.993
M7U9Q2	M7U4M8	6794840	6793630	40559.M7U9Q2	40559.M7U4M8	0	0	0	0	0.936	0.899	0	0.104	0.993
M7UFN7	M7TXZ5	6796031	6791959	40559.M7UFN7	40559.M7TXZ5	0	0	0	0	0.936	0.899	0	0.142	0.993
M7V0X1	M7TR28	6798704	6790476	40559.M7V0X1	40559.M7TR28	0	0	0	0	0.595	0.679	0.800	0.791	0.993
M7U0Z5	M7TIW5	6792597	6788960	40559.M7U0Z5	40559.M7TIW5	0	0	0	0	0.936	0.899	0	0	0.993
M7TSC3	M7TFZ8	6790744	6788410	40559.M7TSC3	40559.M7TFZ8	0	0	0.443	0.885	0.929	0.899	0	0.891	0.993
M7U0L2	M7TYC3	6792516	6792028	40559.M7U0L2	40559.M7TYC3	0	0	0	0	0.697	0.899	0	0.795	0.993
M7U9C8	M7TQK9	6794758	6790380	40559.M7U9C8	40559.M7TQK9	0	0	0	0	0.936	0.679	0	0.723	0.993
M7U9Q2	M7TU18	6794840	6791104	40559.M7U9Q2	40559.M7TU18	0	0	0	0	0.936	0.899	0	0	0.993
M7UFN7	M7TNU7	6796031	6790007	40559.M7UFN7	40559.M7TNU7	0	0	0	0	0.936	0.899	0	0.056	0.993
M7URB3	M7TGV8	6797628	6788536	40559.M7URB3	40559.M7TGV8	0	0	0	0	0.193	0.696	0.800	0.892	0.993
M7U743	M7TJB9	6794274	6789051	40559.M7U743	40559.M7TJB9	0	0	0	0	0.936	0.899	0	0.043	0.993
M7TU18	M7TNU7	6791104	6790007	40559.M7TU18	40559.M7TNU7	0	0	0	0	0.936	0.899	0	0	0.993
M7U6X2	M7TBA2	6794224	6788059	40559.M7U6X2	40559.M7TBA2	0	0	0	0	0.936	0.899	0	0	0.993
M7UEA6	M7U0Z5	6795828	6792597	40559.M7UEA6	40559.M7U0Z5	0	0	0	0	0.936	0.899	0	0.068	0.993
M7UG31	M7U6X2	6796097	6794224	40559.M7UG31	40559.M7U6X2	0	0	0	0	0.936	0.899	0	0.081	0.993
M7U743	M7THW4	6794274	6788747	40559.M7U743	40559.M7THW4	0	0	0	0	0.936	0.770	0	0.577	0.993
M7U6S6	M7TU18	6794193	6791104	40559.M7U6S6	40559.M7TU18	0	0	0	0	0.936	0.899	0	0	0.993
M7UIE0	M7TB45	6796439	6788047	40559.M7UIE0	40559.M7TB45	0	0	0	0	0.936	0.894	0	0.088	0.993
M7UFS6	RPS1	6796049	6789766	40559.M7UFS6	40559.M7TMP1	0	0	0	0	0.936	0.899	0	0.126	0.993
M7UDG7	M7TJB9	6795711	6789051	40559.M7UDG7	40559.M7TJB9	0	0	0	0	0.936	0.899	0	0.139	0.993
M7U1U8	M7TU18	6792829	6791104	40559.M7U1U8	40559.M7TU18	0	0	0	0	0.936	0.899	0	0.107	0.993
M7UNB4	M7U5J2	6797173	6793884	40559.M7UNB4	40559.M7U5J2	0.244	0	0.405	0	0.610	0.899	0	0.712	0.993
M7UFS6	M7UC69	6796049	6795496	40559.M7UFS6	40559.M7UC69	0.071	0	0	0	0.936	0.899	0	0.104	0.993
M7UFS6	M7U6S6	6796049	6794193	40559.M7UFS6	40559.M7U6S6	0.087	0	0	0	0.936	0.899	0	0.078	0.993
M7U0Z5	M7TFS1	6792597	6788388	40559.M7U0Z5	40559.M7TFS1	0	0	0	0	0.936	0.899	0	0.061	0.993
M7UTZ9	M7U4M8	6798021	6793630	40559.M7UTZ9	40559.M7U4M8	0	0	0	0	0.936	0.899	0	0.070	0.993
M7UCK7	M7U0Z5	6795571	6792597	40559.M7UCK7	40559.M7U0Z5	0	0	0	0	0.936	0.899	0	0.144	0.993
M7UEA6	M7UCK7	6795828	6795571	40559.M7UEA6	40559.M7UCK7	0.175	0	0	0	0.892	0.887	0	0.457	0.993
M7TU18	M7TKD0	6791104	6789273	40559.M7TU18	40559.M7TKD0	0	0	0	0	0.936	0.899	0	0.142	0.993
M7UGG2	M7UDG7	6796158	6795711	40559.M7UGG2	40559.M7UDG7	0	0	0	0	0.936	0.899	0	0.060	0.993
M7UHD4	M7UCS0	6796290	6795598	40559.M7UHD4	40559.M7UCS0	0.048	0	0	0	0.894	0.757	0	0.759	0.993
M7TMH6	M7TB45	6789723	6788047	40559.M7TMH6	40559.M7TB45	0	0	0	0	0.932	0.899	0	0.102	0.993
M7U0Z5	M7TU18	6792597	6791104	40559.M7U0Z5	40559.M7TU18	0	0	0	0	0.936	0.899	0	0.071	0.993
M7UG31	M7TU18	6796097	6791104	40559.M7UG31	40559.M7TU18	0	0	0	0	0.936	0.899	0	0.110	0.993
M7UAB8	M7U500	6794980	6793727	40559.M7UAB8	40559.M7U500	0	0.370	0	0	0.561	0	0.900	0.796	0.993
M7U6S6	M7U4M8	6794193	6793630	40559.M7U6S6	40559.M7U4M8	0	0	0	0	0.936	0.899	0	0.045	0.993
M7TNU7	M7THW4	6790007	6788747	40559.M7TNU7	40559.M7THW4	0	0	0	0	0.936	0.759	0	0.623	0.993
M7U079	M7TYC3	6792431	6792028	40559.M7U079	40559.M7TYC3	0	0	0	0	0.729	0.896	0	0.779	0.993
RPS1	M7TJB9	6789766	6789051	40559.M7TMP1	40559.M7TJB9	0	0	0	0	0.936	0.899	0	0.077	0.993
M7TRW0	RPS1	6790646	6789766	40559.M7TRW0	40559.M7TMP1	0	0	0	0	0.911	0.899	0	0.322	0.993
M7UCK7	M7U9Y7	6795571	6794896	40559.M7UCK7	40559.M7U9Y7	0	0	0	0	0.936	0.899	0	0.068	0.993
M7UDG7	M7TFU5	6795711	6788395	40559.M7UDG7	40559.M7TFU5	0	0	0	0	0.936	0.899	0	0.113	0.993
M7U6X2	M7TU18	6794224	6791104	40559.M7U6X2	40559.M7TU18	0	0	0	0	0.936	0.899	0	0.145	0.993
M7TU18	M7TBA2	6791104	6788059	40559.M7TU18	40559.M7TBA2	0	0	0	0	0.936	0.899	0	0	0.993
M7U9P3	M7TXC4	6794834	6791815	40559.M7U9P3	40559.M7TXC4	0	0	0	0	0.972	0.059	0	0.762	0.993
M7UC69	M7TJB9	6795496	6789051	40559.M7UC69	40559.M7TJB9	0.088	0	0.387	0	0.936	0.836	0	0.117	0.993
M7UIE0	M7U397	6796439	6793232	40559.M7UIE0	40559.M7U397	0.084	0	0	0	0.923	0.879	0	0.303	0.993
M7V0X1	M7TM38	6798704	6789637	40559.M7V0X1	40559.M7TM38	0	0	0	0	0.659	0.650	0.800	0.769	0.993
M7TU18	M7TGY5	6791104	6788551	40559.M7TU18	40559.M7TGY5	0	0	0	0	0.936	0.899	0	0.051	0.993
M7TNU7	M7TBA2	6790007	6788059	40559.M7TNU7	40559.M7TBA2	0	0	0	0	0.936	0.899	0	0	0.993
M7U4M8	M7TNU7	6793630	6790007	40559.M7U4M8	40559.M7TNU7	0	0	0	0	0.936	0.899	0	0.058	0.993
M7UDG7	M7U210	6795711	6792878	40559.M7UDG7	40559.M7U210	0	0	0	0	0.936	0.899	0	0.127	0.993
M7UDG7	M7TNU7	6795711	6790007	40559.M7UDG7	40559.M7TNU7	0	0	0	0	0.936	0.899	0	0.077	0.993
M7UDG7	M7TBA2	6795711	6788059	40559.M7UDG7	40559.M7TBA2	0	0	0	0	0.936	0.899	0	0.113	0.993
M7UT32	M7TKD0	6797891	6789273	40559.M7UT32	40559.M7TKD0	0	0	0	0	0.936	0.899	0	0.146	0.993
M7UGG2	M7TB45	6796158	6788047	40559.M7UGG2	40559.M7TB45	0	0	0	0	0.936	0.892	0	0.139	0.993
M7UDG7	M7UC69	6795711	6795496	40559.M7UDG7	40559.M7UC69	0	0	0	0	0.936	0.899	0	0.054	0.993
M7UFN7	M7TU18	6796031	6791104	40559.M7UFN7	40559.M7TU18	0	0	0	0	0.936	0.899	0	0.069	0.993
M7TU18	M7TB45	6791104	6788047	40559.M7TU18	40559.M7TB45	0	0	0	0	0.936	0.899	0	0.055	0.993
M7U6X2	M7U0Z5	6794224	6792597	40559.M7U6X2	40559.M7U0Z5	0	0	0	0	0.936	0.899	0	0.072	0.993
M7TWH2	M7TU18	6791635	6791104	40559.M7TWH2	40559.M7TU18	0	0	0	0	0.936	0.899	0	0.104	0.993
M7TU18	M7TMH6	6791104	6789723	40559.M7TU18	40559.M7TMH6	0	0	0	0	0.936	0.899	0	0.068	0.993
M7U4M8	M7U3D3	6793630	6793262	40559.M7U4M8	40559.M7U3D3	0	0	0	0	0.936	0.899	0	0.066	0.993
M7U039	M7TU18	6792405	6791104	40559.M7U039	40559.M7TU18	0	0	0	0	0.936	0.899	0	0.083	0.993
M7UG31	M7U2B0	6796097	6792960	40559.M7UG31	40559.M7U2B0	0	0	0	0	0.936	0.899	0	0.084	0.993
M7UG31	M7U0Z5	6796097	6792597	40559.M7UG31	40559.M7U0Z5	0.045	0	0	0	0.936	0.899	0	0.104	0.993
M7UEA6	M7TB45	6795828	6788047	40559.M7UEA6	40559.M7TB45	0	0	0	0	0.900	0.850	0	0.557	0.992
M7U4F9	M7U2Q5	6793575	6793077	40559.M7U4F9	40559.M7U2Q5	0	0	0	0	0.683	0.899	0	0.785	0.992
M7U9Y7	M7THW4	6794896	6788747	40559.M7U9Y7	40559.M7THW4	0	0	0	0	0.936	0.808	0	0.441	0.992
M7UJ73	M7TB45	6796561	6788047	40559.M7UJ73	40559.M7TB45	0	0	0	0	0.936	0.867	0	0.137	0.992
M7UNB4	M7TYJ2	6797173	6792070	40559.M7UNB4	40559.M7TYJ2	0	0	0	0	0.844	0.880	0	0.642	0.992
M7USR0	M7U5M1	6797836	6793912	40559.M7USR0	40559.M7U5M1	0.244	0	0	0	0.129	0.139	0.900	0.890	0.992
M7UDW1	M7U3K2	6795773	6793319	40559.M7UDW1	40559.M7U3K2	0	0	0	0	0.140	0.808	0.800	0.791	0.992
M7UM99	M7TM34	6797018	6789634	40559.M7UM99	40559.M7TM34	0	0	0	0	0.459	0.374	0.900	0.816	0.992
M7UK24	M7TYC3	6796684	6792028	40559.M7UK24	40559.M7TYC3	0	0	0	0	0.691	0.899	0	0.785	0.992
M7UAM5	M7TR28	6795063	6790476	40559.M7UAM5	40559.M7TR28	0	0	0	0	0.118	0.720	0.800	0.859	0.992
M7U2Q5	M7TFZ8	6793077	6788410	40559.M7U2Q5	40559.M7TFZ8	0	0	0	0	0.684	0.899	0	0.782	0.992
M7U685	M7TMZ0	6794077	6789824	40559.M7U685	40559.M7TMZ0	0	0	0	0	0.577	0.899	0	0.837	0.992
M7UCK7	M7TIW5	6795571	6788960	40559.M7UCK7	40559.M7TIW5	0.113	0	0	0	0.894	0.899	0	0.303	0.992
M7UC69	M7TB45	6795496	6788047	40559.M7UC69	40559.M7TB45	0	0	0	0	0.936	0.853	0	0.293	0.992
M7U3R6	M7TL57	6793372	6789434	40559.M7U3R6	40559.M7TL57	0	0	0	0	0.729	0.899	0	0.739	0.992
M7TYC3	M7TSC3	6792028	6790744	40559.M7TYC3	40559.M7TSC3	0	0	0	0	0.681	0.898	0	0.798	0.992
M7UGG2	M7THW4	6796158	6788747	40559.M7UGG2	40559.M7THW4	0	0	0	0	0.936	0.802	0	0.454	0.992
M7U1U8	M7TB45	6792829	6788047	40559.M7U1U8	40559.M7TB45	0	0	0	0	0.936	0.881	0	0.068	0.992
M7U1N7	M7TU84	6792779	6791142	40559.M7U1N7	40559.M7TU84	0	0	0	0.909	0.602	0.907	0.800	0.821	0.992
M7THW4	M7TFU5	6788747	6788395	40559.M7THW4	40559.M7TFU5	0	0	0	0	0.936	0.808	0	0.449	0.992
M7U0Z5	M7TTA0	6792597	6790945	40559.M7U0Z5	40559.M7TTA0	0	0	0.223	0	0.890	0.899	0	0.282	0.992
M7US17	M7TGV8	6797743	6788536	40559.M7US17	40559.M7TGV8	0	0	0	0	0.098	0.653	0.800	0.888	0.992
RPS1	M7THW4	6789766	6788747	40559.M7TMP1	40559.M7THW4	0	0	0	0	0.936	0.808	0	0.423	0.992
M7TUZ1	M7TJ12	6791307	6788987	40559.M7TUZ1	40559.M7TJ12	0	0	0	0	0.719	0.894	0	0.768	0.992
M7UK24	M7U2Q5	6796684	6793077	40559.M7UK24	40559.M7U2Q5	0	0	0	0	0.671	0.899	0	0.788	0.992
M7URB3	M7UP88	6797628	6797322	40559.M7URB3	40559.M7UP88	0	0	0	0	0.145	0.667	0.800	0.890	0.992
M7UTZ9	M7U397	6798021	6793232	40559.M7UTZ9	40559.M7U397	0.061	0	0.235	0	0.936	0.782	0	0.377	0.992
M7UEA6	M7THW4	6795828	6788747	40559.M7UEA6	40559.M7THW4	0	0	0	0	0.936	0.688	0	0.660	0.992
M7UCK7	M7TWH2	6795571	6791635	40559.M7UCK7	40559.M7TWH2	0	0	0	0	0.896	0.899	0	0.300	0.992
M7TU18	M7TRW0	6791104	6790646	40559.M7TU18	40559.M7TRW0	0	0	0	0	0.917	0.899	0	0.224	0.992
M7UT32	M7TB45	6797891	6788047	40559.M7UT32	40559.M7TB45	0	0	0.277	0	0.936	0.771	0	0.409	0.992
M7TSC3	M7TMZ0	6790744	6789824	40559.M7TSC3	40559.M7TMZ0	0	0	0.446	0.903	0.918	0.899	0	0.888	0.992
M7U0Z5	M7THW4	6792597	6788747	40559.M7U0Z5	40559.M7THW4	0	0	0	0	0.936	0.766	0	0.547	0.992
M7TVJ2	M7THW4	6791431	6788747	40559.M7TVJ2	40559.M7THW4	0	0	0	0	0.936	0.803	0	0.446	0.992
M7U2Q5	M7TSC3	6793077	6790744	40559.M7U2Q5	40559.M7TSC3	0	0	0	0	0.706	0.899	0	0.779	0.992
M7UTZ9	M7TWH2	6798021	6791635	40559.M7UTZ9	40559.M7TWH2	0	0	0	0	0.936	0.817	0	0.403	0.992
M7TNF8	M7THW4	6789927	6788747	40559.M7TNF8	40559.M7THW4	0	0	0	0	0.936	0.687	0	0.658	0.992
M7TTB8	M7TIX0	6790956	6788963	40559.M7TTB8	40559.M7TIX0	0	0	0	0	0.582	0	0.900	0.840	0.992
M7U5T2	M7TUC9	6793959	6791170	40559.M7U5T2	40559.M7TUC9	0	0	0	0	0.397	0.899	0	0.891	0.992
M7UTZ9	M7THW4	6798021	6788747	40559.M7UTZ9	40559.M7THW4	0	0	0	0	0.936	0.683	0	0.656	0.992
M7TS09	M7THW4	6790676	6788747	40559.M7TS09	40559.M7THW4	0	0	0	0	0.936	0.808	0	0.431	0.992
M7TU18	M7TBV8	6791104	6788104	40559.M7TU18	40559.M7TBV8	0	0	0	0	0.787	0.899	0	0.670	0.992
M7THW4	M7TGY5	6788747	6788551	40559.M7THW4	40559.M7TGY5	0	0	0	0	0.936	0.808	0	0.447	0.992
M7U5A8	M7U4B5	6793814	6793542	40559.M7U5A8	40559.M7U4B5	0.244	0	0	0	0.571	0	0.900	0.762	0.991
M7THW4	M7TFS1	6788747	6788388	40559.M7THW4	40559.M7TFS1	0	0	0	0	0.936	0.808	0	0.396	0.991
M7TMZ0	M7THE7	6789824	6788654	40559.M7TMZ0	40559.M7THE7	0	0	0	0	0.630	0.881	0	0.818	0.991
M7TTA0	M7TRW0	6790945	6790646	40559.M7TTA0	40559.M7TRW0	0	0	0	0	0.896	0.899	0	0.216	0.991
M7UBL8	M7TML3	6795339	6789748	40559.M7UBL8	40559.M7TML3	0	0	0.367	0.783	0.892	0.899	0	0.889	0.991
M7U685	M7TUZ1	6794077	6791307	40559.M7U685	40559.M7TUZ1	0	0	0	0	0.796	0.875	0	0.680	0.991
M7THW4	M7TGE0	6788747	6788458	40559.M7THW4	40559.M7TGE0	0	0	0	0	0.936	0.738	0	0.561	0.991
M7TYC3	M7TFZ8	6792028	6788410	40559.M7TYC3	40559.M7TFZ8	0	0	0	0	0.661	0.896	0	0.787	0.991
M7U4M8	M7TWH2	6793630	6791635	40559.M7U4M8	40559.M7TWH2	0	0	0	0	0.936	0.808	0	0.346	0.991
M7U685	M7U2Q5	6794077	6793077	40559.M7U685	40559.M7U2Q5	0	0	0	0	0.590	0.899	0	0.801	0.991
M7U5A8	M7TQ15	6793814	6790260	40559.M7U5A8	40559.M7TQ15	0.244	0.185	0.404	0	0.496	0.059	0.900	0.611	0.991
M7UBL8	M7TSC3	6795339	6790744	40559.M7UBL8	40559.M7TSC3	0.053	0	0	0	0.727	0.886	0	0.736	0.991
M7U2R5	M7TQR9	6793085	6790414	40559.M7U2R5	40559.M7TQR9	0	0	0	0	0.094	0.653	0.800	0.885	0.991
M7TTI8	M7TM44	6790998	6789641	40559.M7TTI8	40559.M7TM44	0	0	0	0	0.587	0.899	0	0.802	0.991
M7TXZ5	M7TKD0	6791959	6789273	40559.M7TXZ5	40559.M7TKD0	0	0	0	0	0.890	0.899	0	0.294	0.991
M7U9Q2	M7TB45	6794840	6788047	40559.M7U9Q2	40559.M7TB45	0.194	0	0	0	0.936	0.686	0	0.510	0.991
M7TXC4	M7TQK9	6791815	6790380	40559.M7TXC4	40559.M7TQK9	0	0	0	0	0.972	0.643	0	0.216	0.991
M7TWH2	M7TB45	6791635	6788047	40559.M7TWH2	40559.M7TB45	0	0	0	0	0.936	0.662	0	0.624	0.991
M7UEA6	M7TRW0	6795828	6790646	40559.M7UEA6	40559.M7TRW0	0	0	0	0	0.892	0.899	0	0.282	0.991
M7UEL5	M7TMZ0	6795877	6789824	40559.M7UEL5	40559.M7TMZ0	0	0	0	0	0.843	0.899	0	0.513	0.991
M7UEL5	M7TJ12	6795877	6788987	40559.M7UEL5	40559.M7TJ12	0	0	0.252	0.600	0.891	0.887	0	0.612	0.991
M7U6D4	M7TWT5	6794104	6791701	40559.M7U6D4	40559.M7TWT5	0.133	0	0	0	0.169	0	0.900	0.891	0.991
M7UW74	M7TM44	6798352	6789641	40559.M7UW74	40559.M7TM44	0	0	0	0	0.626	0.899	0	0.790	0.991
M7TNT5	M7TL57	6790000	6789434	40559.M7TNT5	40559.M7TL57	0	0	0	0	0.698	0.899	0	0.756	0.991
M7UNY3	M7TUB7	6797281	6791163	40559.M7UNY3	40559.M7TUB7	0	0	0	0	0.203	0.688	0.800	0.844	0.991
M7UT32	M7U397	6797891	6793232	40559.M7UT32	40559.M7U397	0	0	0	0	0.936	0.781	0	0.410	0.991
M7UG31	M7THW4	6796097	6788747	40559.M7UG31	40559.M7THW4	0	0	0	0	0.936	0.674	0	0.645	0.991
M7TYC3	M7TMZ0	6792028	6789824	40559.M7TYC3	40559.M7TMZ0	0	0	0	0	0.659	0.899	0	0.782	0.991
M7UKS5	M7U1P8	6796798	6792788	40559.M7UKS5	40559.M7U1P8	0	0	0	0.630	0.896	0.888	0	0.769	0.991
M7U2Q5	M7TMZ0	6793077	6789824	40559.M7U2Q5	40559.M7TMZ0	0	0	0	0	0.643	0.899	0	0.771	0.991
M7TTB5	M7TQ52	6790955	6790281	40559.M7TTB5	40559.M7TQ52	0.054	0	0	0	0.091	0.644	0.900	0.761	0.991
M7TVJ2	M7TRW0	6791431	6790646	40559.M7TVJ2	40559.M7TRW0	0	0	0	0	0.677	0.899	0	0.770	0.991
M7U1L7	M7TQ61	6792763	6790286	40559.M7U1L7	40559.M7TQ61	0	0	0	0	0.678	0.899	0	0.758	0.991
M7U2B0	M7THW4	6792960	6788747	40559.M7U2B0	40559.M7THW4	0	0	0	0	0.936	0.781	0	0.433	0.991
M7UNJ1	M7TNB7	6797207	6789903	40559.M7UNJ1	40559.M7TNB7	0	0	0	0	0.903	0.688	0	0.744	0.991
M7UG12	M7TL22	6796088	6789414	40559.M7UG12	40559.M7TL22	0.244	0	0.361	0	0.865	0.422	0	0.800	0.991
M7U1I6	M7THW4	6792738	6788747	40559.M7U1I6	40559.M7THW4	0	0	0	0	0.931	0.688	0	0.616	0.991
M7V1C3	M7TMZ7	6798735	6789829	40559.M7V1C3	40559.M7TMZ7	0.175	0	0	0	0.652	0.171	0.900	0.690	0.991
M7TUZ1	M7TMZ0	6791307	6789824	40559.M7TUZ1	40559.M7TMZ0	0	0	0	0	0.718	0.890	0	0.756	0.991
M7U3D3	M7U397	6793262	6793232	40559.M7U3D3	40559.M7U397	0	0	0	0	0.888	0.796	0	0.610	0.990
M7U3D3	M7THW4	6793262	6788747	40559.M7U3D3	40559.M7THW4	0	0	0	0	0.936	0.808	0	0.291	0.990
M7UBL8	M7TMZ0	6795339	6789824	40559.M7UBL8	40559.M7TMZ0	0	0	0	0	0.666	0.899	0	0.737	0.990
M7U397	M7TU18	6793232	6791104	40559.M7U397	40559.M7TU18	0	0	0	0	0.936	0.806	0	0.282	0.990
M7UBL8	M7U4F9	6795339	6793575	40559.M7UBL8	40559.M7U4F9	0	0	0	0	0.657	0.899	0	0.741	0.990
M7UI79	M7UI45	6796417	6796405	40559.M7UI79	40559.M7UI45	0.244	0	0	0	0.238	0.254	0.900	0.821	0.990
M7U7R6	M7TPS9	6794409	6790211	40559.M7U7R6	40559.M7TPS9	0	0	0	0	0.420	0.899	0	0.846	0.990
M7V1A0	TIF35	6798731	6797000	40559.M7V1A0	40559.M7UM55	0	0	0	0	0.608	0.899	0.600	0.496	0.990
M7U6R7	M7TD33	6794186	6788190	40559.M7U6R7	40559.M7TD33	0	0	0.376	0.736	0.936	0.797	0	0.887	0.990
M7U3D9	M7TTS5	6793267	6791050	40559.M7U3D9	40559.M7TTS5	0	0	0	0	0.242	0.899	0	0.889	0.990
M7UXX0	M7U1K8	6798488	6792756	40559.M7UXX0	40559.M7U1K8	0.210	0	0	0	0.344	0.054	0.900	0.831	0.990
M7U0Z5	M7TNF8	6792597	6789927	40559.M7U0Z5	40559.M7TNF8	0	0	0	0	0.877	0.899	0	0.282	0.990
M7UBE2	M7U7R6	6795277	6794409	40559.M7UBE2	40559.M7U7R6	0	0	0	0	0.118	0.788	0.800	0.777	0.990
M7UUX8	M7URX7	6798171	6797722	40559.M7UUX8	40559.M7URX7	0.060	0	0	0	0.510	0	0.900	0.818	0.990
M7UNJ1	M7TS73	6797207	6790714	40559.M7UNJ1	40559.M7TS73	0	0	0	0	0.882	0.683	0	0.777	0.990
M7U6K2	M7U5J2	6794144	6793884	40559.M7U6K2	40559.M7U5J2	0.244	0	0.407	0	0.537	0.800	0	0.800	0.990
M7UTR9	M7UK24	6797992	6796684	40559.M7UTR9	40559.M7UK24	0	0	0	0	0.631	0.889	0	0.796	0.990
M7UMH3	M7TML3	6797056	6789748	40559.M7UMH3	40559.M7TML3	0	0	0.343	0.776	0.892	0.895	0	0.759	0.990
M7UMH3	M7UEL5	6797056	6795877	40559.M7UMH3	40559.M7UEL5	0	0	0.367	0.844	0.897	0.887	0	0.870	0.990
M7UN16	M7TQT2	6797129	6790422	40559.M7UN16	40559.M7TQT2	0	0	0.400	0.743	0.936	0.808	0	0.821	0.990
M7TS36	M7TQN7	6790692	6790397	40559.M7TS36	40559.M7TQN7	0	0	0	0	0.179	0.666	0.800	0.841	0.990
M7TRW0	M7TNF8	6790646	6789927	40559.M7TRW0	40559.M7TNF8	0	0	0	0	0.666	0.895	0	0.763	0.990
M7U3R6	M7TQ61	6793372	6790286	40559.M7U3R6	40559.M7TQ61	0	0	0	0	0.625	0.899	0	0.778	0.990
M7UG31	M7TB45	6796097	6788047	40559.M7UG31	40559.M7TB45	0	0	0	0	0.936	0.841	0	0.143	0.990
M7U210	M7THW4	6792878	6788747	40559.M7U210	40559.M7THW4	0	0	0	0	0.936	0.808	0	0.282	0.990
M7TFS1	M7TB45	6788388	6788047	40559.M7TFS1	40559.M7TB45	0	0	0	0	0.899	0.897	0	0.200	0.990
RPS1	M7TB45	6789766	6788047	40559.M7TMP1	40559.M7TB45	0	0	0	0	0.936	0.818	0	0.216	0.990
M7U1I6	M7TB45	6792738	6788047	40559.M7U1I6	40559.M7TB45	0	0	0.207	0	0.936	0.807	0	0.110	0.990
M7TTA2	M7TMI4	6790947	6789729	40559.M7TTA2	40559.M7TMI4	0.244	0	0.268	0	0.682	0.771	0	0.810	0.990
M7U8I5	M7U3V6	6794582	6793406	40559.M7U8I5	40559.M7U3V6	0.132	0	0	0	0.121	0	0.900	0.886	0.990
M7TSC3	M7TJB0	6790744	6789045	40559.M7TSC3	40559.M7TJB0	0	0	0	0	0.721	0.802	0	0.841	0.990
M7UST6	M7U6R7	6797847	6794186	40559.M7UST6	40559.M7U6R7	0	0	0.423	0.786	0.936	0.809	0	0.812	0.990
M7UIR3	M7TEK3	6796491	6788304	40559.M7UIR3	40559.M7TEK3	0	0	0	0	0.167	0.900	0	0.890	0.990
MDE1	MRI1	6797756	6797411	40559.M7US55	40559.M7UPV4	0.132	0	0.332	0	0.099	0	0.900	0.824	0.989
M7TY39	M7TXC4	6791984	6791815	40559.M7TY39	40559.M7TXC4	0	0	0	0	0.972	0	0	0.632	0.989
RPS0	M7TRW0	6796164	6790646	40559.M7UGH5	40559.M7TRW0	0	0	0	0	0.695	0.899	0	0.695	0.989
M7UST6	M7TDR8	6797847	6788243	40559.M7UST6	40559.M7TDR8	0	0	0.331	0.800	0.936	0.796	0	0.812	0.989
M7U397	RPS1	6793232	6789766	40559.M7U397	40559.M7TMP1	0	0	0.230	0	0.936	0.803	0	0	0.989
M7UHN0	M7TUJ3	6796329	6791212	40559.M7UHN0	40559.M7TUJ3	0	0	0	0	0.794	0.808	0	0.758	0.989
M7U2N0	M7U1V7	6793057	6792836	40559.M7U2N0	40559.M7U1V7	0	0	0	0	0.813	0.518	0	0.892	0.989
M7UCK7	M7U743	6795571	6794274	40559.M7UCK7	40559.M7U743	0	0	0	0	0.884	0.899	0	0.211	0.989
M7TRW0	M7TJB9	6790646	6789051	40559.M7TRW0	40559.M7TJB9	0	0	0	0	0.766	0.880	0	0.642	0.989
M7UNR3	M7UAI6	6797243	6795032	40559.M7UNR3	40559.M7UAI6	0	0	0	0	0.557	0.899	0	0.790	0.989
M7TTK7	ADK1	6791009	6789245	40559.M7TTK7	40559.M7TK82	0.049	0	0	0	0.144	0	0.900	0.891	0.989
M7UGG2	M7TRW0	6796158	6790646	40559.M7UGG2	40559.M7TRW0	0	0	0	0	0.859	0.899	0	0.335	0.989
M7UW74	M7TTI8	6798352	6790998	40559.M7UW74	40559.M7TTI8	0	0	0	0	0.642	0.889	0	0.765	0.989
M7UG31	M7TRW0	6796097	6790646	40559.M7UG31	40559.M7TRW0	0	0	0	0	0.717	0.899	0	0.660	0.989
M7UYQ3	M7U7R6	6798546	6794409	40559.M7UYQ3	40559.M7U7R6	0	0	0	0	0.514	0.899	0	0.794	0.989
M7U4M8	M7TRW0	6793630	6790646	40559.M7U4M8	40559.M7TRW0	0	0	0	0	0.892	0.899	0	0.147	0.989
M7UC69	M7TRW0	6795496	6790646	40559.M7UC69	40559.M7TRW0	0	0	0	0	0.869	0.899	0	0.283	0.989
M7U6R7	M7TDR8	6794186	6788243	40559.M7U6R7	40559.M7TDR8	0	0	0.363	0.749	0.936	0.784	0	0.821	0.989
M7U6R7	M7TJH2	6794186	6789082	40559.M7U6R7	40559.M7TJH2	0	0	0.360	0.826	0.936	0.812	0	0.887	0.989
M7V244	M7TMF9	6798785	6789712	40559.M7V244	40559.M7TMF9	0.046	0	0.220	0	0.894	0.476	0	0.791	0.989
M7U4C9	M7TB98	6793552	6788058	40559.M7U4C9	40559.M7TB98	0	0	0	0	0.928	0.377	0	0.791	0.989
M7U397	M7TBA2	6793232	6788059	40559.M7U397	40559.M7TBA2	0.046	0	0.241	0	0.936	0.781	0	0.143	0.989
M7UPP4	M7TXB9	6797388	6791812	40559.M7UPP4	40559.M7TXB9	0	0	0	0	0.115	0.899	0	0.887	0.989
M7U4A6	M7TJU5	6793535	6789162	40559.M7U4A6	40559.M7TJU5	0.210	0.718	0	0	0.717	0.260	0	0.804	0.989
M7TMZ0	M7TFZ8	6789824	6788410	40559.M7TMZ0	40559.M7TFZ8	0	0	0.445	0.912	0.892	0.899	0	0.890	0.989
M7UFS6	M7TRW0	6796049	6790646	40559.M7UFS6	40559.M7TRW0	0	0	0	0	0.896	0.899	0	0	0.989
M7UPP4	M7TGQ4	6797388	6788506	40559.M7UPP4	40559.M7TGQ4	0	0	0	0	0.141	0.899	0	0.887	0.989
M7U1L7	M7TNT5	6792763	6790000	40559.M7U1L7	40559.M7TNT5	0	0	0.239	0	0.214	0.899	0	0.852	0.989
M7TS73	M7TNB7	6790714	6789903	40559.M7TS73	40559.M7TNB7	0	0	0	0	0.839	0.760	0	0.755	0.989
M7TXB9	M7TGQ4	6791812	6788506	40559.M7TXB9	40559.M7TGQ4	0	0	0	0	0.104	0.899	0	0.892	0.989
M7UME7	M7UH44	6797043	6796251	40559.M7UME7	40559.M7UH44	0	0	0	0	0.176	0.899	0	0.887	0.989
M7TTK7	AAH1	6791009	6790134	40559.M7TTK7	40559.M7TPF6	0	0	0	0	0.044	0.376	0.900	0.848	0.989
M7V0G3	M7U6N2	6798671	6794162	40559.M7V0G3	40559.M7U6N2	0.088	0.206	0.385	0	0.598	0.656	0	0.865	0.989
M7UQK5	M7TVQ3	6797526	6791467	40559.M7UQK5	40559.M7TVQ3	0	0	0	0	0.596	0.899	0	0.757	0.989
M7UST6	M7TJH2	6797847	6789082	40559.M7UST6	40559.M7TJH2	0	0	0.305	0.794	0.936	0.803	0	0.806	0.989
M7U397	M7U1U8	6793232	6792829	40559.M7U397	40559.M7U1U8	0	0	0.358	0	0.936	0.758	0	0	0.989
TIF35	M7U2B0	6797000	6792960	40559.M7UM55	40559.M7U2B0	0	0	0	0	0.597	0.899	0	0.762	0.989
RPS0	M7TB45	6796164	6788047	40559.M7UGH5	40559.M7TB45	0	0	0	0	0.936	0.699	0	0.497	0.989
M7TQT2	M7TDR8	6790422	6788243	40559.M7TQT2	40559.M7TDR8	0	0	0.357	0.692	0.936	0.746	0	0.812	0.988
M7U397	M7TUR1	6793232	6791258	40559.M7U397	40559.M7TUR1	0.132	0	0	0	0.936	0.748	0	0.287	0.988
M7TJB9	M7THW4	6789051	6788747	40559.M7TJB9	40559.M7THW4	0	0	0	0	0.936	0.684	0	0.477	0.988
M7UK24	M7UBL8	6796684	6795339	40559.M7UK24	40559.M7UBL8	0	0	0	0	0.729	0.899	0	0.627	0.988
M7UMH3	M7UBL8	6797056	6795339	40559.M7UMH3	40559.M7UBL8	0	0	0.409	0.839	0.867	0.899	0	0.776	0.988
M7U6V5	M7U0L1	6794213	6792515	40559.M7U6V5	40559.M7U0L1	0	0	0	0	0.042	0.899	0	0.887	0.988
M7TPW2	M7TL16	6790230	6789410	40559.M7TPW2	40559.M7TL16	0	0	0	0	0.685	0.899	0	0.677	0.988
M7UBL8	M7U2Q5	6795339	6793077	40559.M7UBL8	40559.M7U2Q5	0	0	0	0	0.623	0.899	0	0.725	0.988
M7UBL8	M7U079	6795339	6792431	40559.M7UBL8	40559.M7U079	0	0	0	0	0.647	0.899	0	0.697	0.988
M7TK68	M7TJV7	6789235	6789169	40559.M7TK68	40559.M7TJV7	0.143	0	0	0	0.047	0.059	0.900	0.874	0.988
M7U0Z5	M7TB45	6792597	6788047	40559.M7U0Z5	40559.M7TB45	0	0	0	0	0.877	0.892	0	0.192	0.988
M7U0Z5	M7TS09	6792597	6790676	40559.M7U0Z5	40559.M7TS09	0	0	0	0	0.895	0.899	0	0	0.988
M7U0L2	M7TML3	6792516	6789748	40559.M7U0L2	40559.M7TML3	0	0	0	0	0.709	0.899	0	0.645	0.988
M7TNA6	M7TB45	6789897	6788047	40559.M7TNA6	40559.M7TB45	0	0	0	0	0.936	0.765	0	0.291	0.988
M7U6D4	M7THC1	6794104	6788636	40559.M7U6D4	40559.M7THC1	0.049	0	0	0	0.049	0	0.900	0.892	0.988
M7U014	M7TLT4	6792390	6789573	40559.M7U014	40559.M7TLT4	0.244	0	0	0	0.296	0.868	0	0.850	0.988
M7TQ61	M7TNT5	6790286	6790000	40559.M7TQ61	40559.M7TNT5	0	0	0	0	0.608	0.899	0	0.739	0.988
M7TUR1	M7TRW0	6791258	6790646	40559.M7TUR1	40559.M7TRW0	0	0	0	0	0.705	0.899	0	0.657	0.988
M7UJ38	M7UEU5	6796544	6795912	40559.M7UJ38	40559.M7UEU5	0.059	0	0	0	0.204	0.244	0.900	0.835	0.988
M7UJ09	M7U6R7	6796530	6794186	40559.M7UJ09	40559.M7U6R7	0	0	0.429	0.819	0.936	0.785	0	0.824	0.988
M7U4M8	M7THW4	6793630	6788747	40559.M7U4M8	40559.M7THW4	0	0	0	0	0.936	0.792	0	0.236	0.988
M7TMH6	M7THW4	6789723	6788747	40559.M7TMH6	40559.M7THW4	0	0	0	0	0.936	0.701	0	0.452	0.988
M7UTR9	M7TFZ8	6797992	6788410	40559.M7UTR9	40559.M7TFZ8	0	0	0	0	0.692	0.895	0	0.661	0.988
M7UEA6	M7TU18	6795828	6791104	40559.M7UEA6	40559.M7TU18	0	0	0	0	0.887	0.899	0	0.042	0.988
M7UNY3	M7U267	6797281	6792925	40559.M7UNY3	40559.M7U267	0	0	0	0	0.152	0.686	0.800	0.816	0.988
M7UGD9	M7U9S4	6796146	6794854	40559.M7UGD9	40559.M7U9S4	0	0	0	0	0.680	0.708	0	0.891	0.988
M7UTR9	M7TMZ0	6797992	6789824	40559.M7UTR9	40559.M7TMZ0	0	0	0	0	0.634	0.880	0	0.759	0.988
M7UBW4	M7TGK7	6795418	6788487	40559.M7UBW4	40559.M7TGK7	0	0	0	0	0.457	0.890	0	0.828	0.988
M7TU18	M7TIW5	6791104	6788960	40559.M7TU18	40559.M7TIW5	0	0	0	0	0.890	0.899	0	0.079	0.988
M7TJH2	M7TDR8	6789082	6788243	40559.M7TJH2	40559.M7TDR8	0	0	0.254	0.806	0.936	0.790	0	0.821	0.988
M7UFN7	M7THW4	6796031	6788747	40559.M7UFN7	40559.M7THW4	0	0	0	0	0.936	0.808	0	0.102	0.988
M7UJ09	M7TJH2	6796530	6789082	40559.M7UJ09	40559.M7TJH2	0	0	0.346	0.771	0.936	0.755	0	0.885	0.987
M7UST6	M7UJ09	6797847	6796530	40559.M7UST6	40559.M7UJ09	0	0	0.387	0.783	0.936	0.751	0	0.805	0.987
M7UZ84	M7UV74	6798585	6798206	40559.M7UZ84	40559.M7UV74	0.210	0.437	0	0	0.345	0.077	0.900	0.611	0.987
M7UQI5	M7UNR3	6797520	6797243	40559.M7UQI5	40559.M7UNR3	0	0	0	0	0.125	0.689	0.800	0.800	0.987
M7UEL5	M7U685	6795877	6794077	40559.M7UEL5	40559.M7U685	0	0	0	0	0.717	0.899	0	0.612	0.987
M7UCK7	M7TRW0	6795571	6790646	40559.M7UCK7	40559.M7TRW0	0	0	0	0	0.867	0.899	0	0.110	0.987
M7TUR1	M7THW4	6791258	6788747	40559.M7TUR1	40559.M7THW4	0	0	0	0	0.936	0.688	0	0.419	0.987
M7UBL8	M7U0L2	6795339	6792516	40559.M7UBL8	40559.M7U0L2	0	0	0	0	0.662	0.899	0	0.652	0.987
M7URD0	M7U5K6	6797636	6793898	40559.M7URD0	40559.M7U5K6	0	0	0	0	0.125	0.884	0	0.886	0.987
M7UXV5	M7UJ38	6798483	6796544	40559.M7UXV5	40559.M7UJ38	0.059	0	0	0	0.865	0.244	0	0.886	0.987
M7U685	M7TYC3	6794077	6792028	40559.M7U685	40559.M7TYC3	0	0	0	0	0.541	0.896	0	0.767	0.987
M7TMZ0	M7TML3	6789824	6789748	40559.M7TMZ0	40559.M7TML3	0	0	0	0	0.670	0.899	0	0.656	0.987
RPS0	M7THW4	6796164	6788747	40559.M7UGH5	40559.M7THW4	0	0	0	0	0.936	0.761	0	0.222	0.987
M7UKZ6	M7TLA5	6796834	6789462	40559.M7UKZ6	40559.M7TLA5	0	0	0	0	0.606	0.741	0	0.887	0.987
TIF35	M7TUR1	6797000	6791258	40559.M7UM55	40559.M7TUR1	0	0	0	0	0.685	0.899	0	0.639	0.987
M7TLA7	M7TB98	6789463	6788058	40559.M7TLA7	40559.M7TB98	0	0	0	0	0.694	0.741	0	0.852	0.987
M7UJ09	M7TQT2	6796530	6790422	40559.M7UJ09	40559.M7TQT2	0	0	0.399	0.711	0.936	0.713	0	0.885	0.987
M7TK68	M7TII3	6789235	6788876	40559.M7TK68	40559.M7TII3	0.133	0	0	0	0.243	0.262	0.900	0.775	0.987
M7UPB6	M7TUJ7	6797333	6791215	40559.M7UPB6	40559.M7TUJ7	0	0	0	0	0	0.918	0	0.850	0.987
M7TR74	M7TIT2	6790504	6788940	40559.M7TR74	40559.M7TIT2	0	0	0.265	0	0.865	0.491	0	0.790	0.987
M7UNB4	M7U6K2	6797173	6794144	40559.M7UNB4	40559.M7U6K2	0.244	0	0.353	0	0.670	0.736	0	0.745	0.987
M7UD48	M7TGQ4	6795654	6788506	40559.M7UD48	40559.M7TGQ4	0	0	0	0	0.049	0.892	0	0.892	0.987
M7U397	M7TJB9	6793232	6789051	40559.M7U397	40559.M7TJB9	0.059	0	0	0	0.936	0.763	0	0.228	0.987
M7U1Q9	M7TPS2	6792797	6790207	40559.M7U1Q9	40559.M7TPS2	0	0	0	0	0.093	0.682	0.800	0.804	0.987
M7U1P8	M7TFZ8	6792788	6788410	40559.M7U1P8	40559.M7TFZ8	0	0	0	0	0.688	0.880	0	0.697	0.987
M7UFN7	M7TB45	6796031	6788047	40559.M7UFN7	40559.M7TB45	0	0	0	0	0.936	0.791	0	0	0.986
M7URT6	M7TDV9	6797706	6788251	40559.M7URT6	40559.M7TDV9	0	0	0	0	0.049	0.890	0	0.881	0.986
M7UST6	M7TD33	6797847	6788190	40559.M7UST6	40559.M7TD33	0	0	0.349	0.705	0.936	0.711	0	0.846	0.986
M7THE7	M7TFZ8	6788654	6788410	40559.M7THE7	40559.M7TFZ8	0	0	0	0	0.628	0.807	0	0.830	0.986
M7UYR2	M7UV74	6798548	6798206	40559.M7UYR2	40559.M7UV74	0.244	0	0	0	0.576	0	0.900	0.617	0.986
RPS1	M7TBV8	6789766	6788104	40559.M7TMP1	40559.M7TBV8	0	0	0	0	0.691	0.899	0	0.611	0.986
M7TWT5	M7TT67	6791701	6790924	40559.M7TWT5	40559.M7TT67	0.169	0	0	0	0.092	0	0.900	0.841	0.986
M7UTZ9	M7TB45	6798021	6788047	40559.M7UTZ9	40559.M7TB45	0	0	0	0	0.936	0.782	0	0.130	0.986
M7UBL8	M7TJ12	6795339	6788987	40559.M7UBL8	40559.M7TJ12	0	0	0.325	0.623	0.872	0.841	0	0.778	0.986
M7UXX0	M7U841	6798488	6794485	40559.M7UXX0	40559.M7U841	0.244	0	0.206	0	0.185	0	0.900	0.759	0.986
M7UXX8	M7TMH2	6798490	6789721	40559.M7UXX8	40559.M7TMH2	0	0	0	0	0.044	0.688	0.800	0.804	0.986
M7U0C8	M7TVT2	6792462	6791485	40559.M7U0C8	40559.M7TVT2	0	0	0	0	0.585	0.803	0	0.844	0.986
M7UV74	M7UIR9	6798206	6796493	40559.M7UV74	40559.M7UIR9	0.210	0.408	0	0	0.345	0.077	0.900	0.611	0.986
M7TQ92	M7TM08	6790305	6789618	40559.M7TQ92	40559.M7TM08	0	0	0	0	0.690	0.661	0	0.885	0.986
M7UKS5	M7TMZ0	6796798	6789824	40559.M7UKS5	40559.M7TMZ0	0	0	0	0	0.646	0.899	0	0.657	0.986
M7UW57	M7TZT2	6798344	6792341	40559.M7UW57	40559.M7TZT2	0	0	0	0	0.183	0	0.900	0.851	0.986
M7TSC3	M7TML3	6790744	6789748	40559.M7TSC3	40559.M7TML3	0.053	0	0	0	0.614	0.866	0	0.758	0.986
M7URK4	M7TPS2	6797671	6790207	40559.M7URK4	40559.M7TPS2	0	0	0	0	0.100	0.686	0.800	0.790	0.986
M7UPQ4	M7UAH2	6797392	6795020	40559.M7UPQ4	40559.M7UAH2	0	0	0	0	0	0.641	0.800	0.830	0.986
M7U0C8	M7TX52	6792462	6791769	40559.M7U0C8	40559.M7TX52	0.244	0	0	0	0.679	0.720	0	0.819	0.986
M7UK24	M7UEL5	6796684	6795877	40559.M7UK24	40559.M7UEL5	0	0	0	0	0.745	0.899	0	0.522	0.986
M7TLJ7	M7TKV5	6789517	6789373	40559.M7TLJ7	40559.M7TKV5	0.210	0	0	0	0.630	0	0.800	0.789	0.986
M7U1L7	M7U0K4	6792763	6792511	40559.M7U1L7	40559.M7U0K4	0	0	0	0	0.179	0.899	0	0.850	0.986
M7TJH2	M7TD33	6789082	6788190	40559.M7TJH2	40559.M7TD33	0	0	0.373	0.770	0.936	0.728	0	0.887	0.986
M7TUZ1	M7TSC3	6791307	6790744	40559.M7TUZ1	40559.M7TSC3	0.053	0	0	0	0.734	0.852	0	0.669	0.986
M7UXL4	M7UEC0	6798466	6795834	40559.M7UXL4	40559.M7UEC0	0.244	0	0	0	0.868	0	0	0.875	0.986
M7TQT2	M7TD33	6790422	6788190	40559.M7TQT2	40559.M7TD33	0	0	0.377	0.657	0.936	0.685	0	0.819	0.986
M7TNU5	M7TKV5	6790006	6789373	40559.M7TNU5	40559.M7TKV5	0.210	0	0	0	0.174	0	0.900	0.818	0.986
M7UU61	M7TW97	6798048	6791592	40559.M7UU61	40559.M7TW97	0	0	0	0	0.133	0.897	0	0.850	0.985
M7TDR8	M7TD33	6788243	6788190	40559.M7TDR8	40559.M7TD33	0	0	0.295	0.684	0.936	0.688	0	0.812	0.985
M7TZJ5	M7TXC4	6792289	6791815	40559.M7TZJ5	40559.M7TXC4	0	0	0	0	0.972	0.283	0	0.344	0.985
M7TQT2	M7TJH2	6790422	6789082	40559.M7TQT2	40559.M7TJH2	0	0	0.338	0.724	0.936	0.697	0	0.818	0.985
M7TUH6	M7TRN5	6791200	6790599	40559.M7TUH6	40559.M7TRN5	0.208	0	0	0	0.169	0.158	0.900	0.781	0.985
M7UXX8	M7TQR9	6798490	6790414	40559.M7UXX8	40559.M7TQR9	0	0	0	0	0.049	0.682	0.800	0.785	0.985
M7U3R6	M7U0K4	6793372	6792511	40559.M7U3R6	40559.M7U0K4	0	0	0	0	0.185	0.899	0	0.841	0.985
M7U4W0	M7TYV9	6793695	6792141	40559.M7U4W0	40559.M7TYV9	0	0	0	0	0.100	0.190	0.900	0.821	0.985
M7UG03	M7TEL4	6796084	6788307	40559.M7UG03	40559.M7TEL4	0	0	0	0	0.094	0.130	0.900	0.834	0.985
M7UKS5	M7U685	6796798	6794077	40559.M7UKS5	40559.M7U685	0	0	0	0	0.689	0.883	0	0.639	0.985
M7UXX8	M7U2R5	6798490	6793085	40559.M7UXX8	40559.M7U2R5	0	0	0	0	0.056	0.652	0.800	0.811	0.985
M7TTA0	M7TBV8	6790945	6788104	40559.M7TTA0	40559.M7TBV8	0	0	0.291	0	0.654	0.899	0	0.484	0.985
M7U0K4	M7TNT5	6792511	6790000	40559.M7U0K4	40559.M7TNT5	0	0	0	0	0.181	0.899	0	0.839	0.985
M7U7Z1	M7U2N0	6794452	6793057	40559.M7U7Z1	40559.M7U2N0	0	0	0	0	0.670	0.641	0	0.888	0.985
M7U6R7	M7TQT2	6794186	6790422	40559.M7U6R7	40559.M7TQT2	0	0	0.422	0.764	0.936	0.701	0	0.821	0.985
M7U6K2	M7U1W9	6794144	6792845	40559.M7U6K2	40559.M7U1W9	0.244	0	0.405	0	0.566	0.696	0	0.791	0.985
M7UAG9	M7TRY1	6795017	6790659	40559.M7UAG9	40559.M7TRY1	0	0	0	0.556	0.892	0.808	0	0.791	0.985
M7TLT2	M7TIC7	6789572	6788842	40559.M7TLT2	40559.M7TIC7	0.244	0.675	0.321	0	0.541	0.251	0	0.797	0.985
M7URX7	M7TZT2	6797722	6792341	40559.M7URX7	40559.M7TZT2	0.243	0	0	0	0.048	0	0.900	0.825	0.985
M7UST6	M7TQT2	6797847	6790422	40559.M7UST6	40559.M7TQT2	0	0	0.381	0.738	0.936	0.686	0	0.804	0.984
M7UK24	M7TUZ1	6796684	6791307	40559.M7UK24	40559.M7TUZ1	0	0	0	0	0.635	0.892	0	0.650	0.984
M7U9W2	M7TII3	6794880	6788876	40559.M7U9W2	40559.M7TII3	0.210	0	0	0	0.495	0.165	0.900	0.614	0.984
M7U6S6	M7THW4	6794193	6788747	40559.M7U6S6	40559.M7THW4	0	0	0	0	0.936	0.688	0	0.288	0.984
M7U608	M7TU52	6794017	6791124	40559.M7U608	40559.M7TU52	0	0	0	0	0.189	0.899	0	0.826	0.984
M7UEL5	M7U4F9	6795877	6793575	40559.M7UEL5	40559.M7U4F9	0	0	0	0	0.683	0.899	0	0.567	0.984
M7TTB8	M7TH01	6790956	6788561	40559.M7TTB8	40559.M7TH01	0.175	0	0	0	0.140	0	0.900	0.811	0.984
M7TNK0	M7TM08	6789950	6789618	40559.M7TNK0	40559.M7TM08	0	0	0	0	0.052	0.899	0	0.852	0.984
M7UZ84	M7UYR2	6798585	6798548	40559.M7UZ84	40559.M7UYR2	0.210	0	0	0	0.547	0	0.900	0.612	0.984
M7TKD0	M7THW4	6789273	6788747	40559.M7TKD0	40559.M7THW4	0	0	0	0	0.936	0.684	0	0.283	0.984
M7UQX7	M7U6P8	6797573	6794173	40559.M7UQX7	40559.M7U6P8	0.207	0	0	0	0.094	0	0.900	0.804	0.984
M7UE58	M7THW4	6795812	6788747	40559.M7UE58	40559.M7THW4	0	0	0	0	0.936	0.707	0	0.216	0.984
M7U397	M7TS09	6793232	6790676	40559.M7U397	40559.M7TS09	0.084	0	0.253	0	0.879	0.781	0	0.284	0.984
M7U6H7	M7TXT2	6794128	6791921	40559.M7U6H7	40559.M7TXT2	0	0	0	0	0.624	0.757	0	0.847	0.984
M7U0C8	M7U014	6792462	6792390	40559.M7U0C8	40559.M7U014	0.244	0	0.413	0	0.486	0.733	0	0.780	0.984
M7UZ09	M7TQ61	6798570	6790286	40559.M7UZ09	40559.M7TQ61	0	0	0	0	0.581	0.899	0	0.671	0.984
M7U1W9	M7TTA2	6792845	6790947	40559.M7U1W9	40559.M7TTA2	0	0	0	0	0.895	0.642	0	0.615	0.984
M7UIF2	M7U2N0	6796444	6793057	40559.M7UIF2	40559.M7U2N0	0	0	0	0.607	0.936	0.633	0	0.889	0.984
M7U5U0	M7TQK9	6793965	6790380	40559.M7U5U0	40559.M7TQK9	0	0	0	0	0.972	0.341	0	0.230	0.984
M7UJ09	M7TD33	6796530	6788190	40559.M7UJ09	40559.M7TD33	0	0	0.363	0.770	0.936	0.688	0	0.821	0.984
M7UYR2	M7UIR9	6798548	6796493	40559.M7UYR2	40559.M7UIR9	0.210	0	0	0	0.547	0	0.900	0.612	0.984
INT6	M7TM44	6796869	6789641	40559.M7UL82	40559.M7TM44	0	0	0	0	0.343	0.899	0	0.791	0.984
M7TSC3	M7THE7	6790744	6788654	40559.M7TSC3	40559.M7THE7	0	0	0	0	0.593	0.788	0	0.819	0.983
M7UGG2	M7TXZ5	6796158	6791959	40559.M7UGG2	40559.M7TXZ5	0	0	0	0	0.744	0.899	0	0.411	0.983
M7U3D3	M7TY39	6793262	6791984	40559.M7U3D3	40559.M7TY39	0	0	0	0	0.091	0.983	0	0	0.983
M7UPP4	M7UD48	6797388	6795654	40559.M7UPP4	40559.M7UD48	0	0	0	0	0.091	0.849	0	0.888	0.983
M7UG31	M7U397	6796097	6793232	40559.M7UG31	40559.M7U397	0	0	0	0	0.910	0.781	0	0.216	0.983
M7V4I5	M7U2D5	6798970	6792980	40559.M7V4I5	40559.M7U2D5	0	0	0	0	0.892	0.676	0	0.566	0.983
M7UKS5	M7TFZ8	6796798	6788410	40559.M7UKS5	40559.M7TFZ8	0.053	0	0	0	0.802	0.881	0	0.346	0.983
M7UMH3	M7TJ12	6797056	6788987	40559.M7UMH3	40559.M7TJ12	0	0	0	0	0.683	0.805	0	0.749	0.983
M7V074	M7U014	6798654	6792390	40559.M7V074	40559.M7U014	0	0	0	0	0.624	0.803	0	0.791	0.983
M7UBL8	M7TYC3	6795339	6792028	40559.M7UBL8	40559.M7TYC3	0	0	0	0	0.659	0.865	0	0.661	0.983
M7U4Y2	M7TS91	6793712	6790725	40559.M7U4Y2	40559.M7TS91	0.049	0	0	0	0.177	0	0.900	0.811	0.983
M7UB19	M7TVV9	6795177	6791501	40559.M7UB19	40559.M7TVV9	0	0	0	0	0.344	0.880	0	0.805	0.983
M7TT67	M7TH01	6790924	6788561	40559.M7TT67	40559.M7TH01	0.175	0	0	0	0.140	0	0.900	0.798	0.983
M7U6X2	M7THW4	6794224	6788747	40559.M7U6X2	40559.M7THW4	0	0	0	0	0.936	0.737	0	0.107	0.983
M7THD3	M7TEP3	6788644	6788312	40559.M7THD3	40559.M7TEP3	0	0	0	0	0.316	0.894	0	0.791	0.983
M7U5U0	M7TLA7	6793965	6789463	40559.M7U5U0	40559.M7TLA7	0	0	0	0	0.885	0.106	0	0.851	0.983
M7UG12	M7TKV5	6796088	6789373	40559.M7UG12	40559.M7TKV5	0.054	0	0	0	0.507	0.046	0.800	0.841	0.983
M7TM34	M7TFD9	6789634	6788362	40559.M7TM34	40559.M7TFD9	0.073	0.051	0.325	0	0.670	0.672	0	0.790	0.983
M7U2Q5	M7TJB0	6793077	6789045	40559.M7U2Q5	40559.M7TJB0	0	0	0	0	0.627	0.813	0	0.783	0.983
M7U014	M7TVT2	6792390	6791485	40559.M7U014	40559.M7TVT2	0	0	0	0	0.337	0.886	0	0.791	0.982
M7UJC5	M7TK68	6796585	6789235	40559.M7UJC5	40559.M7TK68	0.086	0	0	0	0.202	0.635	0.900	0.456	0.982
M7V3V3	M7TUJ7	6798923	6791215	40559.M7V3V3	40559.M7TUJ7	0	0	0	0	0.078	0.935	0	0.738	0.982
INT6	M7TUR1	6796869	6791258	40559.M7UL82	40559.M7TUR1	0	0	0	0	0.822	0.899	0	0.085	0.982
M7UXV5	M7UEU5	6798483	6795912	40559.M7UXV5	40559.M7UEU5	0	0	0.448	0.836	0.661	0.421	0.900	0.823	0.982
M7U1P8	M7TJ12	6792788	6788987	40559.M7U1P8	40559.M7TJ12	0	0	0.284	0.780	0.851	0.856	0	0.891	0.982
M7URT6	M7U5I0	6797706	6793874	40559.M7URT6	40559.M7U5I0	0	0	0	0	0.049	0.844	0	0.892	0.982
M7UPI2	M7TJV7	6797363	6789169	40559.M7UPI2	40559.M7TJV7	0.055	0	0	0	0	0	0.900	0.830	0.982
M7UTJ8	M7UEH3	6797966	6795858	40559.M7UTJ8	40559.M7UEH3	0.084	0	0	0	0.201	0.267	0.900	0.731	0.982
M7UPQ4	M7TH61	6797392	6788599	40559.M7UPQ4	40559.M7TH61	0	0	0	0	0	0.665	0.800	0.757	0.982
M7U9W2	M7TXV6	6794880	6791938	40559.M7U9W2	40559.M7TXV6	0.244	0	0	0	0.224	0.049	0.900	0.740	0.982
M7TVT1	M7TM08	6791484	6789618	40559.M7TVT1	40559.M7TM08	0	0	0	0	0.609	0.733	0	0.843	0.982
M7U0C8	M7TX55	6792462	6791770	40559.M7U0C8	40559.M7TX55	0.244	0	0	0	0.435	0.680	0	0.886	0.982
M7U4A6	M7U1K8	6793535	6792756	40559.M7U4A6	40559.M7U1K8	0.210	0	0.359	0	0.844	0.140	0	0.777	0.982
M7UV74	M7TM34	6798206	6789634	40559.M7UV74	40559.M7TM34	0.175	0	0	0	0.126	0	0.900	0.791	0.982
M7U4Y2	M7TM13	6793712	6789621	40559.M7U4Y2	40559.M7TM13	0.060	0	0	0	0.125	0.042	0.900	0.811	0.982
M7UHD4	M7UAG9	6796290	6795017	40559.M7UHD4	40559.M7UAG9	0	0	0	0	0.871	0.641	0	0.624	0.981
M7UHJ3	M7U5M1	6796316	6793912	40559.M7UHJ3	40559.M7U5M1	0.230	0	0	0	0.140	0	0.900	0.758	0.981
M7U697	M7U5V6	6794084	6793977	40559.M7U697	40559.M7U5V6	0.051	0	0.204	0	0.092	0.119	0.900	0.750	0.981
M7U0K4	M7TQ61	6792511	6790286	40559.M7U0K4	40559.M7TQ61	0	0	0	0	0.214	0.899	0	0.788	0.981
M7U397	M7TB45	6793232	6788047	40559.M7U397	40559.M7TB45	0	0	0	0	0.871	0.665	0	0.610	0.981
M7UPI2	M7TLJ7	6797363	6789517	40559.M7UPI2	40559.M7TLJ7	0.083	0	0	0	0.049	0	0.900	0.814	0.981
M7TUD7	M7TLS3	6791176	6789567	40559.M7TUD7	40559.M7TLS3	0	0	0	0	0	0.424	0.800	0.855	0.981
M7U9W2	M7TK68	6794880	6789235	40559.M7U9W2	40559.M7TK68	0	0	0	0	0.541	0.110	0.800	0.797	0.981
M7TYC3	M7TJB0	6792028	6789045	40559.M7TYC3	40559.M7TJB0	0	0	0	0	0.592	0.827	0	0.759	0.981
M7UZ84	M7U1K8	6798585	6792756	40559.M7UZ84	40559.M7U1K8	0.063	0	0	0	0.612	0.113	0.900	0.524	0.981
M7UK24	M7TML3	6796684	6789748	40559.M7UK24	40559.M7TML3	0	0	0	0	0.627	0.899	0	0.545	0.981
M7UAB8	M7U3L2	6794980	6793328	40559.M7UAB8	40559.M7U3L2	0	0	0	0	0.214	0	0.900	0.780	0.981
M7U6W6	M7U5U0	6794220	6793965	40559.M7U6W6	40559.M7U5U0	0	0	0	0	0.972	0.307	0	0.102	0.981
M7V4P9	M7THK3	6798982	6788686	40559.M7V4P9	40559.M7THK3	0	0	0	0	0.052	0.899	0	0.827	0.981
M7UIR9	M7U1K8	6796493	6792756	40559.M7UIR9	40559.M7U1K8	0.063	0	0	0	0.612	0.113	0.900	0.524	0.981
M7UVP8	M7U4D2	6798277	6793555	40559.M7UVP8	40559.M7U4D2	0.059	0	0.397	0	0.216	0.115	0.900	0.608	0.980
M7V1A0	INT6	6798731	6796869	40559.M7V1A0	40559.M7UL82	0	0	0	0	0.588	0.893	0.600	0	0.980
M7UFN7	M7U397	6796031	6793232	40559.M7UFN7	40559.M7U397	0.084	0	0.292	0	0.885	0.750	0	0.109	0.980
NIP1	M7TTI8	6795946	6790998	40559.M7UF21	40559.M7TTI8	0	0	0	0	0.677	0.731	0	0.789	0.980
M7U397	M7TBV8	6793232	6788104	40559.M7U397	40559.M7TBV8	0.061	0	0.312	0	0.855	0.171	0	0.791	0.980
M7U2B0	M7TB45	6792960	6788047	40559.M7U2B0	40559.M7TB45	0	0	0	0	0.936	0.697	0	0.083	0.980
M7UC69	M7THW4	6795496	6788747	40559.M7UC69	40559.M7THW4	0	0	0	0	0.936	0.475	0	0.455	0.980
M7UAD3	M7TMH2	6794988	6789721	40559.M7UAD3	40559.M7TMH2	0	0	0	0	0.100	0.899	0	0.798	0.980
M7UFS6	M7THW4	6796049	6788747	40559.M7UFS6	40559.M7THW4	0	0	0	0	0.936	0.705	0	0.072	0.980
M7TLJ7	M7TJV7	6789517	6789169	40559.M7TLJ7	40559.M7TJV7	0	0	0	0	0.098	0.263	0.900	0.738	0.980
M7TWK1	M7TTU4	6791652	6791061	40559.M7TWK1	40559.M7TTU4	0.132	0	0.416	0	0.343	0.680	0	0.846	0.980
M7UQV4	M7U9B9	6797564	6794753	40559.M7UQV4	40559.M7U9B9	0	0	0	0	0.143	0.808	0	0.892	0.980
M7V328	M7TTJ5	6798861	6791002	40559.M7V328	40559.M7TTJ5	0	0	0	0	0	0.891	0	0.826	0.980
M7UCK7	M7THW4	6795571	6788747	40559.M7UCK7	40559.M7THW4	0	0	0	0	0.936	0.695	0	0.077	0.980
M7U9P3	M7U9C8	6794834	6794758	40559.M7U9P3	40559.M7U9C8	0.042	0	0	0	0.972	0.076	0	0.321	0.980
M7UNR3	NIP1	6797243	6795946	40559.M7UNR3	40559.M7UF21	0	0	0	0	0.925	0.046	0	0.745	0.980
M7UHK1	M7TQ52	6796319	6790281	40559.M7UHK1	40559.M7TQ52	0	0	0	0	0.302	0	0.900	0.743	0.980
M7UF17	M7U397	6795944	6793232	40559.M7UF17	40559.M7U397	0.061	0	0	0	0.909	0.782	0	0.100	0.980
M7UHD4	M7TRY1	6796290	6790659	40559.M7UHD4	40559.M7TRY1	0	0	0	0	0.806	0.654	0	0.737	0.980
M7U397	M7U039	6793232	6792405	40559.M7U397	40559.M7U039	0	0	0	0	0.896	0.756	0	0.283	0.980
M7UBL8	M7TPY2	6795339	6790241	40559.M7UBL8	40559.M7TPY2	0	0	0	0	0.596	0.806	0	0.755	0.979
M7UD48	M7TXB9	6795654	6791812	40559.M7UD48	40559.M7TXB9	0	0	0	0	0.096	0.811	0	0.892	0.979
M7UN63	M7TMZ7	6797150	6789829	40559.M7UN63	40559.M7TMZ7	0	0	0	0	0.622	0	0.800	0.753	0.979
M7UKS5	M7U079	6796798	6792431	40559.M7UKS5	40559.M7U079	0	0	0	0	0.235	0.898	0	0.755	0.979
M7UMF3	M7U7Q2	6797046	6794402	40559.M7UMF3	40559.M7U7Q2	0.133	0	0	0	0.127	0	0.900	0.757	0.979
M7UMH3	M7UK24	6797056	6796684	40559.M7UMH3	40559.M7UK24	0	0	0	0	0.666	0.805	0	0.715	0.979
M7U685	M7TML3	6794077	6789748	40559.M7U685	40559.M7TML3	0	0	0	0	0.623	0.899	0	0.506	0.979
M7UK24	M7U0L2	6796684	6792516	40559.M7UK24	40559.M7U0L2	0	0	0	0.576	0.676	0.902	0	0.891	0.979
M7U014	M7TX52	6792390	6791769	40559.M7U014	40559.M7TX52	0.244	0	0	0	0.592	0.720	0	0.789	0.979
M7V1A0	M7UIR3	6798731	6796491	40559.M7V1A0	40559.M7UIR3	0	0	0	0	0.177	0.634	0.600	0.851	0.979
M7U397	M7TGY5	6793232	6788551	40559.M7U397	40559.M7TGY5	0.132	0	0	0	0.632	0.774	0	0.754	0.979
M7TBV8	M7TBA2	6788104	6788059	40559.M7TBV8	40559.M7TBA2	0	0	0.281	0	0.725	0.899	0	0.076	0.979
M7TZK6	M7TIX7	6792296	6788967	40559.M7TZK6	40559.M7TIX7	0	0	0	0	0.115	0.897	0	0.796	0.979
M7TTI8	PRT1	6790998	6789129	40559.M7TTI8	40559.M7TJP4	0	0	0	0	0.668	0.747	0	0.771	0.979
M7UEU5	M7U1N9	6795912	6792781	40559.M7UEU5	40559.M7U1N9	0	0	0.448	0.770	0.551	0.405	0.900	0.882	0.979
TIF35	M7UF17	6797000	6795944	40559.M7UM55	40559.M7UF17	0	0	0	0	0.803	0.899	0	0	0.979
M7UPJ1	M7TUJ7	6797366	6791215	40559.M7UPJ1	40559.M7TUJ7	0	0	0	0	0.047	0.899	0	0.807	0.979
M7TTF1	M7TJV7	6790976	6789169	40559.M7TTF1	40559.M7TJV7	0.059	0	0	0	0.090	0.252	0.900	0.734	0.979
M7UAB8	M7U5Q0	6794980	6793935	40559.M7UAB8	40559.M7U5Q0	0.106	0	0	0	0.100	0	0.900	0.763	0.978
M7UTA6	M7UJ32	6797921	6796541	40559.M7UTA6	40559.M7UJ32	0	0	0	0	0	0.899	0	0.800	0.978
M7UFN7	M7TRW0	6796031	6790646	40559.M7UFN7	40559.M7TRW0	0	0	0	0	0.726	0.899	0	0.300	0.978
M7UHK1	M7TTB5	6796319	6790955	40559.M7UHK1	40559.M7TTB5	0.093	0	0	0	0.125	0.129	0.900	0.737	0.978
M7UIL0	M7TJL0	6796468	6789108	40559.M7UIL0	40559.M7TJL0	0	0	0	0	0.109	0.884	0	0.810	0.978
M7TTB8	M7TM13	6790956	6789621	40559.M7TTB8	40559.M7TM13	0.113	0	0	0	0.048	0.140	0.900	0.747	0.978
M7UHN0	M7TDA4	6796329	6788208	40559.M7UHN0	40559.M7TDA4	0	0	0	0	0.867	0.686	0	0.518	0.978
M7UEL5	M7TPY2	6795877	6790241	40559.M7UEL5	40559.M7TPY2	0	0	0	0	0.667	0.892	0	0.456	0.978
M7TWT5	M7TTB8	6791701	6790956	40559.M7TWT5	40559.M7TTB8	0.169	0	0	0	0.092	0	0.900	0.745	0.978
M7UCU6	M7U9D3	6795609	6794761	40559.M7UCU6	40559.M7U9D3	0	0	0	0	0.100	0.071	0.800	0.885	0.978
M7TTK7	M7TJX1	6791009	6789177	40559.M7TTK7	40559.M7TJX1	0	0	0	0	0.090	0.113	0.900	0.767	0.978
M7U1W4	M7TIX7	6792841	6788967	40559.M7U1W4	40559.M7TIX7	0	0	0	0	0.099	0.806	0	0.888	0.978
M7UXV5	M7U802	6798483	6794459	40559.M7UXV5	40559.M7U802	0	0	0	0	0.972	0.237	0	0.065	0.978
M7UQX7	M7TPU0	6797573	6790217	40559.M7UQX7	40559.M7TPU0	0.114	0	0	0	0.100	0	0.800	0.883	0.978
M7U4M8	M7U397	6793630	6793232	40559.M7U4M8	40559.M7U397	0	0	0	0	0.932	0.691	0	0.066	0.978
M7TU18	M7THW4	6791104	6788747	40559.M7TU18	40559.M7THW4	0	0	0	0	0.936	0.684	0	0	0.978
M7U4W0	M7TZ01	6793695	6792168	40559.M7U4W0	40559.M7TZ01	0.073	0	0	0	0.125	0.057	0.900	0.763	0.978
M7US17	M7URB3	6797743	6797628	40559.M7US17	40559.M7URB3	0	0	0	0	0.142	0.059	0.800	0.883	0.978
M7U397	M7TNA6	6793232	6789897	40559.M7U397	40559.M7TNA6	0.084	0	0	0	0.910	0.746	0	0.109	0.978
M7UW57	M7URX7	6798344	6797722	40559.M7UW57	40559.M7URX7	0.244	0	0.354	0	0.607	0	0	0.903	0.978
M7U2Q5	M7THE7	6793077	6788654	40559.M7U2Q5	40559.M7THE7	0	0	0	0	0.444	0.848	0	0.758	0.977
M7U3D3	M7TBV8	6793262	6788104	40559.M7U3D3	40559.M7TBV8	0	0	0.305	0	0.614	0.897	0	0.297	0.977
M7TUZ1	M7TJB0	6791307	6789045	40559.M7TUZ1	40559.M7TJB0	0	0	0	0	0.890	0.730	0	0.304	0.977
M7UDG7	M7THW4	6795711	6788747	40559.M7UDG7	40559.M7THW4	0	0	0	0	0.936	0.670	0	0	0.977
M7UKS5	M7UK24	6796798	6796684	40559.M7UKS5	40559.M7UK24	0	0	0	0	0.575	0.873	0	0.610	0.977
M7UQX7	M7TKV5	6797573	6789373	40559.M7UQX7	40559.M7TKV5	0.133	0	0	0	0	0	0.900	0.758	0.977
M7USR0	M7UHJ3	6797836	6796316	40559.M7USR0	40559.M7UHJ3	0.049	0	0	0	0.094	0.092	0.900	0.760	0.977
M7U6D4	M7TH01	6794104	6788561	40559.M7U6D4	40559.M7TH01	0.133	0	0	0	0.049	0	0.900	0.759	0.977
M7U1K8	M7TJU5	6792756	6789162	40559.M7U1K8	40559.M7TJU5	0.133	0	0	0	0.845	0.391	0	0.758	0.977
M7TJB9	M7TB45	6789051	6788047	40559.M7TJB9	40559.M7TB45	0	0	0	0	0.936	0.665	0	0	0.977
M7URB3	M7TKZ6	6797628	6789397	40559.M7URB3	40559.M7TKZ6	0	0	0	0	0.048	0.810	0	0.886	0.977
M7V074	M7TVT2	6798654	6791485	40559.M7V074	40559.M7TVT2	0	0	0	0	0.652	0.720	0	0.791	0.977
M7UCK7	M7TXZ5	6795571	6791959	40559.M7UCK7	40559.M7TXZ5	0	0	0	0	0.677	0.899	0	0.364	0.977
M7UJ90	M7U4M9	6796569	6793631	40559.M7UJ90	40559.M7U4M9	0.165	0	0	0	0.119	0.258	0.900	0.654	0.977
M7TPD5	M7TMC7	6790121	6789691	40559.M7TPD5	40559.M7TMC7	0.244	0	0	0	0.727	0.383	0	0.846	0.977
M7U0K4	M7TL57	6792511	6789434	40559.M7U0K4	40559.M7TL57	0	0	0	0	0.181	0.899	0	0.755	0.977
M7UBK2	M7U7Q2	6795326	6794402	40559.M7UBK2	40559.M7U7Q2	0	0	0	0	0.103	0	0.900	0.769	0.977
M7UDA5	M7U697	6795681	6794084	40559.M7UDA5	40559.M7U697	0	0	0	0	0	0	0.900	0.781	0.977
M7U1W4	M7TZK6	6792841	6792296	40559.M7U1W4	40559.M7TZK6	0	0	0	0	0.055	0.892	0	0.791	0.976
M7UEL5	M7TYC3	6795877	6792028	40559.M7UEL5	40559.M7TYC3	0	0	0	0	0.629	0.868	0	0.566	0.976
M7UIF2	M7TB55	6796444	6788049	40559.M7UIF2	40559.M7TB55	0	0	0	0	0.199	0.282	0.800	0.817	0.976
M7U427	M7TM08	6793470	6789618	40559.M7U427	40559.M7TM08	0	0	0	0	0.625	0.661	0	0.830	0.976
M7UP24	M7TFA3	6797300	6788355	40559.M7UP24	40559.M7TFA3	0.061	0	0	0	0.091	0	0.900	0.762	0.976
M7UGG2	M7U397	6796158	6793232	40559.M7UGG2	40559.M7U397	0.059	0	0	0	0.884	0.788	0	0.095	0.976
M7TVF7	M7TJC5	6791411	6789054	40559.M7TVF7	40559.M7TJC5	0	0	0	0	0	0.899	0	0.780	0.976
M7U4F9	M7TUZ1	6793575	6791307	40559.M7U4F9	40559.M7TUZ1	0	0	0	0	0.630	0.899	0	0.426	0.976
M7UBD4	M7U068	6795271	6792424	40559.M7UBD4	40559.M7U068	0	0	0	0	0	0.895	0	0.786	0.976
M7UTR9	M7U079	6797992	6792431	40559.M7UTR9	40559.M7U079	0	0	0	0	0.224	0.886	0	0.757	0.976
M7UWE1	M7UBW4	6798373	6795418	40559.M7UWE1	40559.M7UBW4	0	0	0	0	0.242	0.808	0	0.850	0.976
M7UWQ7	M7TXC4	6798394	6791815	40559.M7UWQ7	40559.M7TXC4	0	0	0	0	0.972	0.167	0	0.068	0.976
M7U6K2	M7TYJ2	6794144	6792070	40559.M7U6K2	40559.M7TYJ2	0	0	0	0	0.664	0.869	0	0.501	0.976
M7UGP8	M7TPS9	6796194	6790211	40559.M7UGP8	40559.M7TPS9	0	0.352	0	0	0.108	0.669	0	0.890	0.976
M7TMZ0	M7TJ12	6789824	6788987	40559.M7TMZ0	40559.M7TJ12	0	0	0	0	0.692	0.786	0	0.661	0.975
M7UW12	M7UUE3	6798323	6798084	40559.M7UW12	40559.M7UUE3	0	0	0	0	0.055	0.116	0.800	0.869	0.975
M7UTR9	M7U2Q5	6797992	6793077	40559.M7UTR9	40559.M7U2Q5	0	0	0	0	0.557	0.843	0	0.671	0.975
M7TGV8	M7TC23	6788536	6788118	40559.M7TGV8	40559.M7TC23	0	0	0	0	0.723	0.251	0	0.891	0.975
M7U9W2	M7TZK9	6794880	6792298	40559.M7U9W2	40559.M7TZK9	0.175	0	0	0	0.232	0.059	0.900	0.657	0.975
M7UQU5	M7UCS4	6797560	6795600	40559.M7UQU5	40559.M7UCS4	0	0	0	0	0.088	0	0.900	0.748	0.975
M7V0G3	M7UM99	6798671	6797018	40559.M7V0G3	40559.M7UM99	0	0	0.394	0	0.588	0.503	0	0.827	0.975
M7V3B5	M7TM22	6798880	6789626	40559.M7V3B5	40559.M7TM22	0.089	0	0	0	0.045	0.179	0.900	0.705	0.975
M7UWE1	M7UB19	6798373	6795177	40559.M7UWE1	40559.M7UB19	0	0	0	0	0.181	0.808	0	0.859	0.975
M7UEU5	M7U3L2	6795912	6793328	40559.M7UEU5	40559.M7U3L2	0.048	0	0	0	0.487	0.077	0.900	0.548	0.975
M7V074	M7U2A9	6798654	6792959	40559.M7V074	40559.M7U2A9	0	0	0	0	0.568	0.747	0	0.791	0.975
M7U4F9	M7TML3	6793575	6789748	40559.M7U4F9	40559.M7TML3	0	0	0	0	0.501	0.899	0	0.556	0.975
M7TWD4	M7TLI4	6791613	6789509	40559.M7TWD4	40559.M7TLI4	0	0	0	0	0.242	0.730	0	0.889	0.975
M7U2A9	M7TVT2	6792959	6791485	40559.M7U2A9	40559.M7TVT2	0	0	0	0	0.623	0.685	0	0.811	0.975
M7UIE0	M7TRW0	6796439	6790646	40559.M7UIE0	40559.M7TRW0	0	0	0	0	0.690	0.899	0	0.288	0.975
M7UT85	M7U9D3	6797914	6794761	40559.M7UT85	40559.M7U9D3	0	0	0	0	0.090	0	0.900	0.751	0.975
M7UMH3	M7TMZ0	6797056	6789824	40559.M7UMH3	40559.M7TMZ0	0	0	0	0	0.697	0.733	0	0.723	0.975
M7UMF3	M7TZ01	6797046	6792168	40559.M7UMF3	40559.M7TZ01	0.088	0	0	0	0.089	0.190	0.800	0.843	0.975
ADK1	M7TJX1	6789245	6789177	40559.M7TK82	40559.M7TJX1	0.048	0	0	0	0.045	0	0.900	0.767	0.975
M7UNY5	M7TRX1	6797282	6790653	40559.M7UNY5	40559.M7TRX1	0	0	0	0	0	0.254	0.800	0.844	0.974
M7U210	M7TRC5	6792878	6790534	40559.M7U210	40559.M7TRC5	0.049	0	0	0	0.972	0.060	0	0.097	0.974
M7UBR8	M7TTI8	6795380	6790998	40559.M7UBR8	40559.M7TTI8	0	0	0	0	0.691	0.683	0	0.760	0.974
M7U9D3	M7TTF1	6794761	6790976	40559.M7U9D3	40559.M7TTF1	0	0	0	0	0.346	0.114	0.900	0.614	0.974
M7UJF1	M7UIA9	6796599	6796426	40559.M7UJF1	40559.M7UIA9	0	0	0	0	0.972	0	0	0.128	0.974
M7UEL5	M7U0L2	6795877	6792516	40559.M7UEL5	40559.M7U0L2	0	0	0	0	0.722	0.899	0	0.175	0.974
M7U9C8	M7TZJ5	6794758	6792289	40559.M7U9C8	40559.M7TZJ5	0	0	0	0	0.924	0.642	0	0.132	0.974
TIF35	M7TU18	6797000	6791104	40559.M7UM55	40559.M7TU18	0	0	0	0	0.581	0.899	0	0.454	0.974
M7TUJ7	M7TRI5	6791215	6790567	40559.M7TUJ7	40559.M7TRI5	0	0	0	0	0.049	0.899	0	0.760	0.974
M7UAJ7	M7TNB7	6795041	6789903	40559.M7UAJ7	40559.M7TNB7	0	0	0	0	0.141	0.871	0	0.791	0.974
M7U9P3	M7TKK5	6794834	6789316	40559.M7U9P3	40559.M7TKK5	0	0	0	0	0.972	0	0	0.142	0.974
M7V3H5	M7TZX1	6798892	6792365	40559.M7V3H5	40559.M7TZX1	0.085	0.197	0	0	0.189	0.770	0	0.845	0.974
M7UTR9	M7U685	6797992	6794077	40559.M7UTR9	40559.M7U685	0	0	0	0	0.610	0.746	0	0.759	0.974
M7V0D4	M7TJ81	6798665	6789028	40559.M7V0D4	40559.M7TJ81	0	0	0	0	0.231	0.725	0	0.889	0.974
M7UMH3	M7U1P8	6797056	6792788	40559.M7UMH3	40559.M7U1P8	0	0	0	0	0.694	0.806	0	0.612	0.974
M7UEL5	M7U2Q5	6795877	6793077	40559.M7UEL5	40559.M7U2Q5	0	0	0	0	0.601	0.899	0	0.410	0.974
M7U6S6	M7TBV8	6794193	6788104	40559.M7U6S6	40559.M7TBV8	0	0	0	0	0.423	0.895	0	0.611	0.974
M7V244	M7TM08	6798785	6789618	40559.M7V244	40559.M7TM08	0	0	0	0	0.681	0.637	0	0.799	0.974
M7UDG7	M7TRW0	6795711	6790646	40559.M7UDG7	40559.M7TRW0	0	0	0	0	0.748	0.899	0	0.086	0.974
M7TMK3	M7TM34	6789742	6789634	40559.M7TMK3	40559.M7TM34	0.175	0	0.211	0	0.049	0	0.800	0.826	0.974
M7UU63	M7U2Y5	6798049	6793141	40559.M7UU63	40559.M7U2Y5	0	0	0.443	0.888	0.702	0.899	0	0.892	0.973
M7TVT1	M7TQL8	6791484	6790386	40559.M7TVT1	40559.M7TQL8	0.043	0	0.364	0	0.634	0.503	0	0.797	0.973
M7TWT5	M7TM13	6791701	6789621	40559.M7TWT5	40559.M7TM13	0.203	0	0	0	0.049	0.042	0.900	0.689	0.973
M7UTR9	M7TYC3	6797992	6792028	40559.M7UTR9	40559.M7TYC3	0	0	0	0	0.624	0.892	0	0.400	0.973
M7TX52	M7TVT2	6791769	6791485	40559.M7TX52	40559.M7TVT2	0	0	0	0	0.545	0.720	0	0.809	0.973
M7V074	M7U0C8	6798654	6792462	40559.M7V074	40559.M7U0C8	0	0	0	0	0.492	0.770	0	0.790	0.973
M7UEL5	M7U079	6795877	6792431	40559.M7UEL5	40559.M7U079	0	0	0	0	0.657	0.899	0	0.299	0.973
M7U1P8	M7TMZ0	6792788	6789824	40559.M7U1P8	40559.M7TMZ0	0	0	0	0	0.657	0.838	0	0.567	0.973
M7UPI2	M7U6P8	6797363	6794173	40559.M7UPI2	40559.M7U6P8	0.233	0	0	0	0.722	0	0	0.885	0.973
M7UHN0	M7UAL6	6796329	6795056	40559.M7UHN0	40559.M7UAL6	0	0	0	0	0.837	0.684	0	0.523	0.973
M7UTR9	M7UEL5	6797992	6795877	40559.M7UTR9	40559.M7UEL5	0	0	0	0	0.691	0.681	0	0.757	0.973
M7U9Y7	M7U397	6794896	6793232	40559.M7U9Y7	40559.M7U397	0.049	0	0	0	0.896	0.755	0	0	0.973
M7UMH3	M7U4F9	6797056	6793575	40559.M7UMH3	40559.M7U4F9	0	0	0	0	0.542	0.795	0	0.743	0.973
M7UJF1	M7TTA2	6796599	6790947	40559.M7UJF1	40559.M7TTA2	0	0	0	0	0.892	0	0	0.769	0.973
M7UEL5	M7TSC3	6795877	6790744	40559.M7UEL5	40559.M7TSC3	0.053	0	0	0	0.718	0.876	0	0.283	0.973
M7TQU5	M7TQF2	6790429	6790346	40559.M7TQU5	40559.M7TQF2	0	0	0	0	0.145	0.755	0	0.885	0.973
M7TRW0	M7TB45	6790646	6788047	40559.M7TRW0	40559.M7TB45	0	0	0	0	0.876	0.774	0	0.141	0.973
[truncated: 13,485 more rows]
