# Supplementary material for: Deciphering the Dynamics of Signaling Cascades and Virulence Factors of B. cinerea during Tomato Cell Wall Degradation
Source: Microorganisms. 2021 Aug 30;9(9):1837. doi: 10.3390/microorganisms9091837 (PMC8466851; doi:10.3390/microorganisms9091837)
Supplement: Supplementary file 1 [file microorganisms-09-01837-s001.zip › Supplementary Table S5.xlsx]

## Sheet: TCW
Cluster	Score (Density*#Nodes)	Nodes	Edges	NodeIDs	Input_GI	Imput accession number	Annotation_string	Annotation_Papers	Annotation_MIX	Gen_name	New annotation (Blastp B. cinerea B05.10)	BP (GO annotation)	MF(GO annotation)	CC	Cluster_Rol
1	8,571	22	90												polysaccharide catabolic process, carbohydrate catabolic process (cellulose and glucan)
				M7U249	154319766	XP_001559200.1	0	0	0	0		glucan catabolic process, polysaccharide catabolic process, carbohydrate catabolic process, glucan metabolic process, polysaccharide metabolic process, carbohydrate metabolic process, macromolecule catabolic process, organic substance catabolic process, catabolic process, metabolic process	helicase activity, ATPase activity, nucleoside-triphosphatase activity, purine ribonucleoside triphosphate binding, RNA binding, carboxypeptidase activity, translation initiation factor activity
				M7U249	154319766	XP_001559200.1	0	0	0	0		glucan catabolic process, polysaccharide catabolic process, carbohydrate catabolic process, glucan metabolic process, polysaccharide metabolic process, carbohydrate metabolic process, macromolecule catabolic process, organic substance catabolic process, catabolic process, metabolic process	helicase activity, ATPase activity, nucleoside-triphosphatase activity, purine ribonucleoside triphosphate binding, RNA binding, carboxypeptidase activity, translation initiation factor activity
				M7UTS8	347828254	CCD43951.1	0	Similar to NAD binding Rossmann fold oxidoreductase	Similar to NAD binding Rossmann fold oxidoreductase	BofuT4P58000003001		cellular metabolic process, cellular process, oxidation-reduction process, metabolic process	helicase activity, translation initiation factor activity, structural constituent of ribosome	cytoplasm, intracellular, cellular anatomical entity
				M7UR36	347830992	CCD46689.1	0	PGX, glycoside hydrolase family 28 protein	PGX, glycoside hydrolase family 28 protein	BofuT4P32000030001		cellular protein metabolic process, carbohydrate metabolic process, organonitrogen compound metabolic process, cellular protein modification process, phosphate-containing compound metabolic process, cellular metabolic process, protein metabolic process, nitrogen compound metabolic process, cellular macromolecule metabolic process, macromolecule modification, cellular component organization, prote…	helicase activity, ATPase activity, adenyl nucleotide binding, adenyl ribonucleotide binding, proton transmembrane transporter activity, purine ribonucleoside triphosphate binding, purine nucleotide binding, purine ribonucleotide binding, glucosidase activity, carboxypeptidase activity, mRNA binding, heterocyclic compound binding, Ran GTPase binding, anion binding, polysaccharide binding, nucleot…	extracellular region, cellular anatomical entity
				M7UTU7	1377704612	XP_024547538.1	0	Bcpg4	Bcpg4	0		carbohydrate metabolic process, cellular component organization, cellular process, external encapsulating structure organization, cellular component organization or biogenesis, cell wall organization, cell wall organization or biogenesis, metabolic process	helicase activity, ATPase activity, purine ribonucleoside triphosphate binding, carboxypeptidase activity, anion binding, translation initiation factor activity	extracellular region, cellular anatomical entity
				M7UGM6	347839564	CCD54136.1	0	Glycoside hydrolase family 1 protein	Glycoside hydrolase family 1 protein	BofuT4P43000001001		carbohydrate metabolic process, metabolic process	helicase activity, ATPase activity, nucleoside-triphosphatase activity, purine ribonucleoside triphosphate binding, RNA binding, carboxypeptidase activity, translation initiation factor activity
				M7UMK2	1377721195	XP_024553300.1	0	0	0	0		glucan catabolic process, polysaccharide catabolic process, carbohydrate catabolic process, glucan metabolic process, polysaccharide metabolic process, carbohydrate metabolic process, macromolecule catabolic process, organic substance catabolic process, catabolic process, oxidation-reduction process, metabolic process	helicase activity, ATPase activity, nucleoside-triphosphatase activity, purine ribonucleoside triphosphate binding, RNA binding, monovalent inorganic cation transmembrane transporter activity, symporter activity, carboxypeptidase activity, beta-galactosidase activity, polysaccharide binding, secondary active transmembrane transporter activity, hydrolase activity, acting on acid anhydrides, transl…	integral component of membrane, extracellular region, intrinsic component of membrane, membrane, cellular anatomical entity
				M7U5F9	125629516	CAM33462.1	0	Endopolygalacturonase 1	Endopolygalacturonase 1	pg1		carbohydrate metabolic process, cellular component organization, cellular process, external encapsulating structure organization, cellular component organization or biogenesis, cell wall organization, cell wall organization or biogenesis, metabolic process	helicase activity, ATPase activity, purine ribonucleoside triphosphate binding, carboxypeptidase activity, anion binding, translation initiation factor activity	extracellular region, cellular anatomical entity
				M7USX5	154300584	XP_001550707.1	0	0	0	0		cellulose catabolic process, cellulose metabolic process, glucan catabolic process, polysaccharide catabolic process, beta-glucan metabolic process, beta-glucan catabolic process, carbohydrate catabolic process, glucan metabolic process, polysaccharide metabolic process, carbohydrate metabolic process, cellular glucan metabolic process, macromolecule catabolic process, cellular polysaccharide cat…	helicase activity, ATPase activity, purine ribonucleoside triphosphate binding, symporter activity, carboxypeptidase activity, secondary active transmembrane transporter activity, hydrolase activity, acting on acid anhydrides, translation initiation factor activity, acetyltransferase activity	extracellular region, cellular anatomical entity
				M7U5I7	507414488	CCD44345.2	0	Glucanase	Glucanase	BofuT4P51000027001		cellulose catabolic process, cellulose metabolic process, glucan catabolic process, polysaccharide catabolic process, beta-glucan metabolic process, beta-glucan catabolic process, carbohydrate catabolic process, glucan metabolic process, polysaccharide metabolic process, carbohydrate metabolic process, cellular glucan metabolic process, macromolecule catabolic process, cellular polysaccharide cat…	helicase activity, ATPase activity, purine ribonucleoside triphosphate binding, symporter activity, carboxypeptidase activity, secondary active transmembrane transporter activity, hydrolase activity, acting on acid anhydrides, translation initiation factor activity, acetyltransferase activity	extracellular region, cellular anatomical entity
				M7V1Q3	154302933	XP_001551875.1	0	0	0	0		glucan catabolic process, polysaccharide catabolic process, carbohydrate catabolic process, glucan metabolic process, polysaccharide metabolic process, carbohydrate metabolic process, macromolecule catabolic process, organic substance catabolic process, catabolic process, metabolic process	helicase activity, ATPase activity, purine ribonucleoside triphosphate binding, symporter activity, carboxypeptidase activity, secondary active transmembrane transporter activity, hydrolase activity, acting on acid anhydrides, translation initiation factor activity, acetyltransferase activity	integral component of membrane, extracellular region, intrinsic component of membrane, membrane, cellular anatomical entity
				M7U3W5	154312003	XP_001555330.1	0	0	0	0
				M7UBX0	472246726	EMR91254.1	0	Putative exo-beta glucanase protein	Putative exo-beta glucanase protein	BcDW1_76		glucan catabolic process, polysaccharide catabolic process, carbohydrate catabolic process, glucan metabolic process, polysaccharide metabolic process, carbohydrate metabolic process, cellular glucan metabolic process, macromolecule catabolic process, cellular polysaccharide metabolic process, organic substance catabolic process, cellular metabolic process, cellular macromolecule metabolic proces…	helicase activity, ATPase activity, nucleoside-triphosphatase activity, purine ribonucleoside triphosphate binding, RNA binding, mannan endo-1,4-beta-mannosidase activity, carboxypeptidase activity, translation initiation factor activity	extracellular region, cell surface, cellular anatomical entity
				M7URS7	154322599	XP_001560614.1	0	Endo-beta-1,4-glucanase	Endo-beta-1,4-glucanase	cel5A		glucan catabolic process, polysaccharide catabolic process, carbohydrate catabolic process, glucan metabolic process, polysaccharide metabolic process, carbohydrate metabolic process, macromolecule catabolic process, organic substance catabolic process, catabolic process, metabolic process	helicase activity, ATPase activity, purine ribonucleoside triphosphate binding, carboxypeptidase activity, translation initiation factor activity
				M7TW47	347828099	CCD43796.1	0	Glycoside hydrolase family 17 protein	Glycoside hydrolase family 17 protein	BofuT4P5000010001		carbohydrate metabolic process, cellular component organization, cellular process, external encapsulating structure organization, cellular component organization or biogenesis, cell wall organization, cell wall organization or biogenesis, metabolic process	helicase activity, ATPase activity, nucleoside-triphosphatase activity, purine ribonucleoside triphosphate binding, RNA binding, carboxypeptidase activity, active ion transmembrane transporter activity, translation initiation factor activity, magnesium ion binding, glucan 1,4-alpha-glucosidase activity, succinate-CoA ligase activity	integral component of membrane, extracellular region, intrinsic component of membrane, membrane, cell wall, cell periphery, cell surface, external encapsulating structure, fungal-type cell wall, cellular anatomical entity
				M7TVM1	347440898	CCD33819.1	0	Glycoside hydrolase family 5 protein	Glycoside hydrolase family 5 protein	BofuT4P64000002001		glucan catabolic process, polysaccharide catabolic process, beta-glucan metabolic process, carbohydrate catabolic process, glucan metabolic process, polysaccharide metabolic process, carbohydrate metabolic process, cellular glucan metabolic process, macromolecule catabolic process, cellular polysaccharide metabolic process, organic substance catabolic process, cellular metabolic process, cellular…	helicase activity, ATPase activity, nucleoside-triphosphatase activity, purine ribonucleoside triphosphate binding, RNA binding, mannan endo-1,4-beta-mannosidase activity, carboxypeptidase activity, translation initiation factor activity, translation factor activity, RNA binding	integral component of membrane, organelle, intracellular organelle, non-membrane-bounded organelle, intracellular non-membrane-bounded organelle, extracellular region, intracellular, intrinsic component of membrane, cytoskeleton, membrane, actin cytoskeleton, mating projection, cell surface, mating projection tip, division septum, plasma membrane bounded cell projection, site of polarized growth,…
				M7U5B9	154304809	XP_001552808.1	0	0	0	0		cellulose catabolic process, cellulose metabolic process, glucan catabolic process, polysaccharide catabolic process, beta-glucan metabolic process, beta-glucan catabolic process, carbohydrate catabolic process, glucan metabolic process, polysaccharide metabolic process, carbohydrate metabolic process, cellular glucan metabolic process, macromolecule catabolic process, cellular polysaccharide cat…	helicase activity, ATPase activity, purine ribonucleoside triphosphate binding, symporter activity, carboxypeptidase activity, secondary active transmembrane transporter activity, serine hydrolase activity, hydrolase activity, acting on acid anhydrides, translation initiation factor activity, acetyltransferase activity	extracellular region, cellular anatomical entity
				M7UBF7	347835936	CCD50508.1	0	Glycoside hydrolase family 31 protein	Glycoside hydrolase family 31 protein	BofuT4P142000006001		carbohydrate metabolic process, metabolic process	helicase activity, ATPase activity, purine ribonucleoside triphosphate binding, carboxypeptidase activity, hydrolase activity, acting on acid anhydrides, translation initiation factor activity, acetyltransferase activity
				M7UXY9	154314102	XP_001556376.1	0	Glycoside hydrolase family 54 protein	Glycoside hydrolase family 54 protein	BofuT4P30000006001		polysaccharide metabolic process, carbohydrate metabolic process, L-arabinose metabolic process, small molecule metabolic process, arabinose metabolic process, arabinan metabolic process, metabolic process, pentose metabolic process	helicase activity, ATPase activity, purine ribonucleoside triphosphate binding, carboxypeptidase activity, alcohol dehydrogenase (NADP+) activity, translation initiation factor activity
				M7TF67	154295712	XP_001548290.1	0	0	0	0		carbohydrate metabolic process, metabolic process	helicase activity, ATPase activity, purine ribonucleoside triphosphate binding, carboxypeptidase activity, hydrolase activity, acting on acid anhydrides, translation initiation factor activity, acetyltransferase activity
				M7U9Y8	1377712404	XP_024550248.1	0	0	0	0		glucan catabolic process, polysaccharide catabolic process, carbohydrate catabolic process, glucan metabolic process, polysaccharide metabolic process, carbohydrate metabolic process, cellular glucan metabolic process, macromolecule catabolic process, cellular polysaccharide metabolic process, organic substance catabolic process, cellular metabolic process, cellular macromolecule metabolic proces…	helicase activity, ATPase activity, nucleoside-triphosphatase activity, purine ribonucleoside triphosphate binding, RNA binding, mannan endo-1,4-beta-mannosidase activity, symporter activity, carboxypeptidase activity, secondary active transmembrane transporter activity, hydrolase activity, acting on acid anhydrides, translation initiation factor activity, transferase activity, transferring hexos…	extracellular region, cell surface, cellular anatomical entity
				M7UFL4	507414476	CCD43799.2	0	Glycoside hydrolase family 51 protein	Glycoside hydrolase family 51 protein	BofuT4P5000011001		carbohydrate metabolic process, L-arabinose metabolic process, small molecule metabolic process, arabinose metabolic process, metabolic process, pentose metabolic process	helicase activity, ATPase activity, purine ribonucleoside triphosphate binding, carboxypeptidase activity, alcohol dehydrogenase (NADP+) activity, translation initiation factor activity
				M7TUP9	1377715903	XP_024551493.1	0	0	0	0		cellulose catabolic process, cellulose metabolic process, glucan catabolic process, polysaccharide catabolic process, beta-glucan metabolic process, beta-glucan catabolic process, carbohydrate catabolic process, glucan metabolic process, polysaccharide metabolic process, carbohydrate metabolic process, cellular glucan metabolic process, macromolecule catabolic process, cellular polysaccharide cat…	helicase activity, ATPase activity, nucleoside-triphosphatase activity, purine ribonucleoside triphosphate binding, RNA binding, carboxypeptidase activity, phosphatase activity, translation initiation factor activity
2	6,333	7	19												amide biosynthetic process, translation
				M7UXI7	347835237	CCD49809.1	0	Similar to 60S acidic ribosomal protein P1	Similar to 60S acidic ribosomal protein P1	BofuT4_P095170.1		amide biosynthetic process, translation, organonitrogen compound biosynthetic process, peptide biosynthetic process, cellular nitrogen compound biosynthetic process, cellular protein metabolic process, gene expression, macromolecule biosynthetic process, cellular macromolecule biosynthetic process, organic substance biosynthetic process, cellular biosynthetic process, cellular amide metabolic pro…	helicase activity, acetyltransferase activity, pyridoxal phosphate binding, protein dimerization activity, ubiquitin-like protein conjugating enzyme activity, protein serine/threonine kinase activity, oxidoreductase activity, acting on the aldehyde or oxo group of donors, iron-sulfur cluster binding, oxidoreductase activity, acting on NAD(P)H, nitronate monooxygenase activity, phospholipase activ…	cytoplasm, organelle, intracellular organelle, ribosome, non-membrane-bounded organelle, intracellular non-membrane-bounded organelle, intracellular, protein-containing complex, cytosol, ribosomal subunit, large ribosomal subunit, cytosolic ribosome, cytosolic large ribosomal subunit, ribonucleoprotein complex, cellular anatomical entity
				M7UCK7	1377710181	XP_001549250.2	60S acidic ribosomal protein P0; Ribosomal protein P0 is the functional equivalent of E.coli protein L10	0	60S acidic ribosomal protein P0; Ribosomal protein P0 is the functional equivalent of E.coli protein L10	0		amide biosynthetic process, translation, organonitrogen compound biosynthetic process, peptide biosynthetic process, cellular nitrogen compound biosynthetic process, cellular protein metabolic process, cellular protein-containing complex assembly, gene expression, macromolecule biosynthetic process, cellular macromolecule biosynthetic process, organic substance biosynthetic process, cellular bios…	helicase activity, pyrophosphatase activity, histone acetyltransferase activity, heterocyclic compound binding, Ran GTPase binding, acetyltransferase activity, pyridoxal phosphate binding, unfolded protein binding, protein dimerization activity, oxidoreductase activity, acting on NAD(P)H, quinone or similar compound as acceptor	cytoplasm, organelle, intracellular organelle, ribosome, non-membrane-bounded organelle, intracellular non-membrane-bounded organelle, intracellular, protein-containing complex, cytosol, ribosomal subunit, large ribosomal subunit, cytosolic ribosome, cytosolic large ribosomal subunit, ribonucleoprotein complex, cellular anatomical entity
				M7U5P3	154318339	XP_001558488.1	0	0	0	0		amide biosynthetic process, translation, organonitrogen compound biosynthetic process, peptide biosynthetic process, cellular nitrogen compound biosynthetic process, cellular protein metabolic process, gene expression, macromolecule biosynthetic process, cellular macromolecule biosynthetic process, organic substance biosynthetic process, cellular biosynthetic process, cellular amide metabolic pro…	helicase activity, pyrophosphatase activity, histone acetyltransferase activity, heterocyclic compound binding, Ran GTPase binding, Ras GTPase binding, acetyltransferase activity, oxidoreductase activity, nucleotidyltransferase activity, dolichyl-pyrophosphate Man7GlcNAc2 alpha-1,6-mannosyltransferase activity, enzyme regulator activity, ion transmembrane transporter activity, phosphorylative mec…	cytoplasm, intracellular, protein-containing complex, cytosol, cellular anatomical entity, eukaryotic translation elongation factor 1 complex
				M7UIE0	347827805	CCD43502.1	0	0	0	0
				M7U6T9	347441844	CCD34765.1	0	0	0	0			helicase activity, pyrophosphatase activity, histone acetyltransferase activity, heterocyclic compound binding, Ran GTPase binding, acetyltransferase activity	membrane-bounded organelle, intracellular membrane-bounded organelle, cytoplasm, organelle, intracellular organelle, nucleus, intracellular, cellular anatomical entity
				M7U4I7	472236605	EMR81533.1	0	0	0	0
				M7UFS6	347836732	CCD51304.1	0	0	0	0
3	5,6	6	14												mitotic cell cycle process, DNA conformation change, chromosome organization, organelle organization
				M7UVS8	347830592	CCD46289.1	0	0	0	0
				M7U9F1	472245814	EMR90374.1	0	0	0	0		cellular nitrogen compound metabolic process, organelle organization, organic cyclic compound metabolic process, heterocycle metabolic process, cellular aromatic compound metabolic process, nucleic acid metabolic process, cellular metabolic process, nucleobase-containing compound metabolic process, nitrogen compound metabolic process, cellular macromolecule metabolic process, cellular component o…		membrane-bounded organelle, intracellular membrane-bounded organelle, integral component of membrane, organelle, intracellular organelle, nucleus, non-membrane-bounded organelle, intracellular non-membrane-bounded organelle, intracellular, intrinsic component of membrane, membrane, chromosome, cellular anatomical entity, chromatin
				M7TYE6	154314257	XP_001556453.1	Condensin complex subunit 2; Regulatory subunit of the condensin complex, a complex required for conversion of interphase chromatin into mitotic-like condense chromosomes	0	Condensin complex subunit 2; Regulatory subunit of the condensin complex, a complex required for conversion of interphase chromatin into mitotic-like condense chromosomes	0
				M7UJI0	347838482	CCD53054.1	0	0	0	0		cellular nitrogen compound metabolic process, organelle organization, organic cyclic compound metabolic process, heterocycle metabolic process, cellular aromatic compound metabolic process, nucleic acid metabolic process, cellular metabolic process, nucleobase-containing compound metabolic process, nitrogen compound metabolic process, cellular macromolecule metabolic process, cellular component o…	helicase activity, beta-glucosidase activity, GTPase activity, adenyl nucleotide binding, adenyl ribonucleotide binding, proton transmembrane transporter activity, purine nucleotide binding, purine ribonucleotide binding, glucosidase activity, glucan exo-1,3-beta-glucosidase activity, carboxypeptidase activity, histone acetyltransferase activity, mRNA binding, galactosidase activity, heterocyclic…	membrane-bounded organelle, intracellular membrane-bounded organelle, organelle, intracellular organelle, nucleus, intracellular, cellular anatomical entity
				M7TN47	472237931	EMR82810.1	0	0	0	0		organelle organization, DNA packaging, cellular component organization, cellular process, chromosome condensation, nuclear division, cellular component organization or biogenesis, organelle fission, mitotic nuclear division, mitotic cell cycle, mitotic cell cycle process, DNA conformation change, chromosome organization		organelle, intracellular organelle, non-membrane-bounded organelle, intracellular non-membrane-bounded organelle, intracellular, protein-containing complex, chromosome, condensed chromosome, condensin complex, DNA packaging complex, cellular anatomical entity
				M7UFQ2	347826739	CCD42436.1	0	0	0	0		organelle organization, cellular component organization, cellular process, cellular component organization or biogenesis, chromosome organization	helicase activity, acetyltransferase activity, structural constituent of nuclear pore	membrane-bounded organelle, intracellular membrane-bounded organelle, organelle, intracellular organelle, nucleus, non-membrane-bounded organelle, intracellular non-membrane-bounded organelle, intracellular, protein-containing complex, chromosome, condensed chromosome, cellular anatomical entity, chromatin, cohesin complex
4	4,8	6	12												ROS detoxification
				M7UG12	347829942	CCD45639.1	0	0	0	0		amide biosynthetic process, translation, organonitrogen compound biosynthetic process, peptide biosynthetic process, cellular nitrogen compound biosynthetic process, cellular protein metabolic process, carboxylic acid metabolic process, cellular protein-containing complex assembly, gene expression, carbohydrate catabolic process, macromolecule biosynthetic process, cellular macromolecule biosynth…	helicase activity, pyrophosphatase activity, histone acetyltransferase activity, heterocyclic compound binding, Ran GTPase binding, translation initiation factor activity, small molecule binding, heme binding, transferase activity, transferring hexosyl groups, acetyltransferase activity, oxidoreductase activity, ribosome binding, NADH dehydrogenase (ubiquinone) activity, transferase activity, tra…	cytoplasm, intracellular, protein-containing complex, cytosol, catalytic complex, ribonucleoprotein complex, eukaryotic 48S preinitiation complex, eukaryotic 43S preinitiation complex, translation preinitiation complex, eukaryotic translation initiation factor 3 complex, phosphopyruvate hydratase complex, cellular anatomical entity
				M7U041	154291666	XP_001546414.1	0	Similar to glutathione reductase	Similar to glutathione reductase	BofuT4_P093670.1		cellular protein metabolic process, cellular amide metabolic process, peptide metabolic process, organonitrogen compound metabolic process, cellular nitrogen compound metabolic process, cellular protein modification process, cellular metabolic process, protein metabolic process, nitrogen compound metabolic process, cellular macromolecule metabolic process, macromolecule modification, protein modi…	helicase activity, heterocyclic compound binding, Ran GTPase binding, polysaccharide binding, nucleotide binding, transition metal ion transmembrane transporter activity, scopolin beta-glucosidase activity, translation initiation factor activity, protein binding, acetyltransferase activity, structural constituent of ribosome, ribosome binding, lysine N-methyltransferase activity, amylase activity…	membrane-bounded organelle, intracellular membrane-bounded organelle, cytoplasm, organelle, intracellular organelle, nucleus, mitochondrion, intracellular, cytosol, cellular anatomical entity
				M7TY60	154297221	XP_001549038.1	0	hypothetical protein BofuT4_P063890.1	hypothetical protein BofuT4_P063890.1	BofuT4_P063890.1		cellular amide metabolic process, peptide metabolic process, organonitrogen compound metabolic process, cellular nitrogen compound metabolic process, cellular metabolic process, nitrogen compound metabolic process, cellular process, oxidation-reduction process, cellular response to toxic substance, cellular response to stress, regulation of cellular process, biological regulation, sulfur compound…	helicase activity, heterocyclic compound binding, Ran GTPase binding, polysaccharide binding, nucleotide binding, transition metal ion transmembrane transporter activity, scopolin beta-glucosidase activity, translation initiation factor activity, protein binding, acetyltransferase activity, structural constituent of ribosome, ribosome binding, lysine N-methyltransferase activity, amylase activity…	membrane-bounded organelle, intracellular membrane-bounded organelle, cytoplasm, organelle, intracellular organelle, mitochondrion, intracellular, cytosol, cellular anatomical entity
				M7TKX1	347833493	CCD49190.1	0	CatA, catalase	CatA, catalase	BofuT4P22000036001		cellular metabolic process, cellular process, catabolic process, oxidation-reduction process, cellular catabolic process, cellular response to toxic substance, metabolic process, response to toxic substance, cellular response to stimulus, response to stress	helicase activity, heterocyclic compound binding, Ran GTPase binding, translation initiation factor activity, inorganic molecular entity transmembrane transporter activity, transferase activity, transferring hexosyl groups, acetyltransferase activity, structural constituent of ribosome, ribosome binding, oxidoreductase activity, acting on paired donors, with incorporation or reduction of molecula…	membrane-bounded organelle, intracellular membrane-bounded organelle, cytoplasm, organelle, intracellular organelle, mitochondrion, intracellular, peroxisome, microbody, cellular anatomical entity
				M7TZV6	472242094	EMR86794.1	0	hypothetical protein BofuT4_P001390.1	hypothetical protein BofuT4_P001390.1	BofuT4_P001390.1		cellular process, small molecule metabolic process, oxidation-reduction process, regulation of cellular process, biological regulation, metabolic process, regulation of biological process, regulation of biological quality, homeostatic process	helicase activity, translation initiation factor activity, structural constituent of ribosome, translation elongation factor activity, lyase activity, calcium ion binding
				M7TY19	51701964	Q70Q35.3	Superoxide dismutase [Cu-Zn]; Destroys radicals which are normally produced within the cells and which are toxic to biological systems; Belongs to the Cu-Zn superoxide dismutase family	Superoxide dismutase [Cu-Zn]	Superoxide dismutase [Cu-Zn]; Destroys radicals which are normally produced within the cells and which are toxic to biological systems; Belongs to the Cu-Zn superoxide dismutase family	sod1		cellular metabolic process, cellular process, oxidation-reduction process, cellular response to toxic substance, cellular response to stress, metabolic process, cellular response to oxidative stress, cellular response to chemical stress, response to toxic substance, cellular response to stimulus, response to stress	helicase activity, monovalent inorganic cation transmembrane transporter activity, DNA-dependent ATPase activity, translation initiation factor activity, transferase activity, transferring hexosyl groups, acetyltransferase activity, structural constituent of ribosome, ribosome binding, NADH dehydrogenase (ubiquinone) activity, kinase binding, calmodulin binding, protein kinase binding	cytoplasm, extracellular region, intracellular, extracellular space, cellular anatomical entity
5	4	4	6												ubiquitin-dependent protein catabolic process
				M7TYC3	472241533	EMR86249.1	0	0	0	0
				M7TSC3	347835785	CCD50357.1	0	0	0	0
				M7TPY2	347827041	CCD42738.1	0	0	0	0
				M7UUH0	154308422	XP_001553547.1	0	0	0	0		ubiquitin-dependent protein catabolic process, cellular protein metabolic process, modification-dependent protein catabolic process, organonitrogen compound metabolic process, macromolecule catabolic process, proteasome-mediated ubiquitin-dependent protein catabolic process, modification-dependent macromolecule catabolic process, cellular protein catabolic process, organic substance catabolic pro…	helicase activity, carboxypeptidase activity, flavin adenine dinucleotide binding, translation initiation factor activity, sugar-phosphatase activity, peptidase activity, metal ion binding, rRNA binding, vitamin binding	membrane-bounded organelle, intracellular membrane-bounded organelle, cytoplasm, organelle, intracellular organelle, nucleus, intracellular, protein-containing complex, catalytic complex, endopeptidase complex, peptidase complex, proteasome complex, proteasome core complex, cellular anatomical entity, proteasome core complex, alpha-subunit complex
6	3,333	4	5												gene expression
				M7TJL5	154293124	XP_001547112.1	0	0	0	0		gene expression, RNA metabolic process, cellular nitrogen compound metabolic process, organic cyclic compound metabolic process, heterocycle metabolic process, cellular aromatic compound metabolic process, nucleic acid metabolic process, cellular metabolic process, nucleobase-containing compound metabolic process, nitrogen compound metabolic process, RNA processing, cellular process, metabolic pr…	helicase activity, pyrophosphatase activity, histone acetyltransferase activity, heterocyclic compound binding, Ran GTPase binding, acetyltransferase activity	membrane-bounded organelle, intracellular membrane-bounded organelle, organelle, intracellular organelle, nucleus, intracellular, protein-containing complex, ribonucleoprotein complex, cellular anatomical entity
				M7UFB1	154300354	XP_001550593.1	0	0	0	0		amide transport, peptide transport, gene expression, RNA metabolic process, ncRNA metabolic process, protein transport, cellular nitrogen compound metabolic process, nitrogen compound transport, rRNA metabolic process, intracellular protein transport, cellular protein localization, organic cyclic compound metabolic process, heterocycle metabolic process, cellular aromatic compound metabolic proce…	helicase activity, pyrophosphatase activity, histone acetyltransferase activity, heterocyclic compound binding, Ran GTPase binding, acetyltransferase activity	membrane-bounded organelle, intracellular membrane-bounded organelle, organelle, intracellular organelle, nucleus, non-membrane-bounded organelle, intracellular non-membrane-bounded organelle, intracellular, organelle lumen, intracellular organelle lumen, nuclear lumen, protein-containing complex, membrane-enclosed lumen, ribonucleoprotein complex, 90S preribosome, small-subunit processome, nucle…
				M7TEQ3	347838321	CCD52893.1	0	0	0	0		cellular protein metabolic process, organonitrogen compound metabolic process, cellular protein modification process, peptidyl-amino acid modification, cellular metabolic process, protein metabolic process, nitrogen compound metabolic process, cellular macromolecule metabolic process, macromolecule modification, protein modification process, protein peptidyl-prolyl isomerization, cellular process…	helicase activity, translation initiation factor activity, vitamin binding, transcription regulator activity, organophosphate ester transmembrane transporter activity, kinase regulator activity
				M7TFG0	347827602	CCD43299.1	0	0	0	0		cellular component biogenesis, ribosome biogenesis, cellular process, ribonucleoprotein complex biogenesis, cellular component organization or biogenesis, ribosomal large subunit biogenesis	helicase activity, pyrophosphatase activity, histone acetyltransferase activity, heterocyclic compound binding, Ran GTPase binding, acetyltransferase activity, phosphoric ester hydrolase activity	membrane-bounded organelle, intracellular membrane-bounded organelle, organelle, intracellular organelle, nucleus, non-membrane-bounded organelle, intracellular non-membrane-bounded organelle, intracellular, organelle lumen, intracellular organelle lumen, nuclear lumen, membrane-enclosed lumen, nucleolus, cellular anatomical entity
7	3,333	4	5												oxidation-reduction process and organonitrogen compound metabolic process
				M7TNT4	347828340	CCD44037.1	0	Similar to oxidoreductase	Similar to oxidoreductase	BofuT4P55000004001		oxidation-reduction process, metabolic process	helicase activity, translation initiation factor activity, structural constituent of ribosome, tetrapyrrole binding, enzyme binding, cyclohydrolase activity, CoA-ligase activity, ribonuclease activity
				M7TML0	347833016	CCD48713.1	0	Similar to peroxisomal D3,D2-enoyl-CoA isomerase	Similar to peroxisomal D3,D2-enoyl-CoA isomerase	BofuT4_P033550.1		carboxylic acid metabolic process, monocarboxylic acid metabolic process, oxoacid metabolic process, organic substance catabolic process, cellular metabolic process, organic acid metabolic process, cellular process, small molecule metabolic process, catabolic process, oxidation-reduction process, cellular catabolic process, lipid catabolic process, fatty acid metabolic process, cellular lipid cat…	helicase activity, translation initiation factor activity, transcription regulator activity	membrane-bounded organelle, intracellular membrane-bounded organelle, cytoplasm, organelle, intracellular organelle, intracellular, organelle lumen, intracellular organelle lumen, membrane-enclosed lumen, peroxisomal matrix, peroxisome, microbody lumen, microbody, cellular anatomical entity
				M7UKE6	154292102	XP_001546628.1	0	Similar to MaoC-like dehydratase	Similar to MaoC-like dehydratase	BofuT4P143000026001
				M7TD14	154293128	XP_001547114.1	0	Putative choline carnitine o-acyltransferase protein	Putative choline carnitine o-acyltransferase protein	BcDW1_10144		organonitrogen compound metabolic process, cellular nitrogen compound metabolic process, cellular metabolic process, nitrogen compound metabolic process, cellular process, metabolic process	helicase activity, active ion transmembrane transporter activity, translation initiation factor activity, sodium:proton antiporter activity, metal ion transmembrane transporter activity, double-stranded DNA binding, GTP cyclohydrolase activity, divalent inorganic cation transmembrane transporter activity, RNA polymerase II C-terminal domain binding, CoA hydrolase activity	membrane-bounded organelle, intracellular membrane-bounded organelle, cytoplasm, organelle, intracellular organelle, mitochondrion, intracellular, peroxisome, microbody, cellular anatomical entity
8	3	3	3												mRNA processing
				M7TFV4	347831221	CCD46918.1	0	0	0	BofuT4_P038200.1		gene expression, RNA metabolic process, mRNA metabolic process, cellular nitrogen compound metabolic process, RNA splicing, via transesterification reactions with bulged adenosine as nucleophile, organic cyclic compound metabolic process, heterocycle metabolic process, mRNA processing, cellular aromatic compound metabolic process, nucleic acid metabolic process, cellular metabolic process, nucleo…		membrane-bounded organelle, intracellular membrane-bounded organelle, organelle, intracellular organelle, nucleus, intracellular, protein-containing complex, ribonucleoprotein complex, U4/U6 x U5 tri-snRNP complex, spliceosomal tri-snRNP complex, cellular anatomical entity, spliceosomal snRNP complex, Sm-like protein family complex, small nuclear ribonucleoprotein complex
				M7UXK3	347835616	CCD50188.1	0	0	0	BofuT4_P025870.1		gene expression, RNA metabolic process, mRNA metabolic process, macromolecule catabolic process, cellular nitrogen compound metabolic process, RNA splicing, via transesterification reactions with bulged adenosine as nucleophile, organic cyclic compound metabolic process, heterocycle metabolic process, mRNA processing, cellular aromatic compound metabolic process, nucleic acid metabolic process, o…		membrane-bounded organelle, intracellular membrane-bounded organelle, organelle, intracellular organelle, nucleus, intracellular, protein-containing complex, catalytic complex, ribonucleoprotein complex, U2-type prespliceosome, prespliceosome, spliceosomal complex, U2-type spliceosomal complex, catalytic step 2 spliceosome, U12-type spliceosomal complex, spliceosomal tri-snRNP complex, cellular a…
				M7TVQ3	154311740	XP_001555199.1	0	Bchsh155 [Botrytis cinerea B05.10]	Bchsh155 [Botrytis cinerea B05.10]	0
9	3	3	3												carbohydrate catabolic process (glycogen catabolic process)
				M7UXH6	154316440	XP_001557541.1	0	0	0	0
				M7U2F4	1377702755	XP_024546897.1	0	0	0	0		carbohydrate catabolic process, carbohydrate metabolic process, organic substance catabolic process, catabolic process, metabolic process	helicase activity, ATPase activity, purine ribonucleoside triphosphate binding, carboxypeptidase activity, secondary active transmembrane transporter activity, hydrolase activity, acting on acid anhydrides, translation initiation factor activity, transferase activity, transferring hexosyl groups, acetyltransferase activity, ribosome binding, metal ion:proton antiporter activity, proton-exporting …
				M7TKX0	347831458	CCD47155.1	Alpha-1,4 glucan phosphorylase; Phosphorylase is an important allosteric enzyme in carbohydrate metabolism. Enzymes from different sources differ in their regulatory mechanisms and in their natural substrates. However, all known phosphorylases share catalytic and structural properties	Alpha-1,4 glucan phosphorylase	Alpha-1,4 glucan phosphorylase; Phosphorylase is an important allosteric enzyme in carbohydrate metabolism. Enzymes from different sources differ in their regulatory mechanisms and in their natural substrates. However, all known phosphorylases share catalytic and structural properties	BofuT4P2000007001		carbohydrate metabolic process, metabolic process	helicase activity, heterocyclic compound binding, Ran GTPase binding, polysaccharide binding, active ion transmembrane transporter activity, translation initiation factor activity, protein binding, phosphatidylinositol phosphate binding, acetyltransferase activity, nucleoside binding, ribosome binding, small GTPase binding, protein phosphatase 1 binding, catalytic activity, acting on RNA, DNA sec…
10	3	3	3												unknown
				M7U2V0	347841466	CCD56038.1	0	0	0	BofuT4_P151700.1			helicase activity, monovalent inorganic cation transmembrane transporter activity, cellulose binding, transferase activity, transferring hexosyl groups, acetyltransferase activity, ribosome binding, NADH dehydrogenase (ubiquinone) activity
				M7TK62	347837756	CCD52328.1	0	0	0	0
				M7TPS9	347826782	CCD42479.1	0	0	0	0
11	3	3	3												DNA replication
				M7UU50	347828857	CCD44554.1	0	0	0	0		cellular protein-containing complex assembly, organelle organization, protein-containing complex assembly, cellular component assembly, protein-containing complex subunit organization, DNA packaging, cellular component biogenesis, cellular component organization, cellular process, cellular component organization or biogenesis, nucleosome assembly, centromere complex assembly, DNA replication-depe…	helicase activity, Ras GTPase binding, acetyltransferase activity, glucanosyltransferase activity	membrane-bounded organelle, intracellular membrane-bounded organelle, organelle, intracellular organelle, nucleus, intracellular, organelle lumen, intracellular organelle lumen, nuclear lumen, membrane-enclosed lumen, nucleoplasm, cellular anatomical entity
				M7TMT9	472237563	EMR82454.1	0	Putative deoxyuridine 5-triphosphate nucleotidohydrolase protein	Putative deoxyuridine 5-triphosphate nucleotidohydrolase protein	BcDW1_8947		organonitrogen compound biosynthetic process, cellular nitrogen compound biosynthetic process, nucleotide biosynthetic process, organic substance biosynthetic process, cellular biosynthetic process, organic cyclic compound biosynthetic process, organonitrogen compound metabolic process, cellular nitrogen compound metabolic process, nucleotide metabolic process, heterocycle biosynthetic process, a…	helicase activity, glucan exo-1,3-beta-glucosidase activity, carboxypeptidase activity, galactosidase activity, organic anion transmembrane transporter activity, translation initiation factor activity, DNA insertion or deletion binding, heme binding, alpha-mannosidase activity, transferase activity, transferring hexosyl groups, acetyltransferase activity, ribosome binding, NADH dehydrogenase (ubi…
				M7UAR7	1377705260	XP_001560772.2	0	0	0	0		cellular component organization, cellular process, external encapsulating structure organization, cellular component organization or biogenesis, cell wall modification, cell wall organization, cell wall organization or biogenesis	helicase activity, carboxypeptidase activity, ATPase-coupled transmembrane transporter activity, alpha-L-arabinofuranosidase activity, translation initiation factor activity, Ras GTPase binding, acetyltransferase activity, DNA binding, cytoskeletal protein binding, molecular adaptor activity	membrane-bounded organelle, intracellular membrane-bounded organelle, cytoplasm, organelle, intracellular organelle, nucleus, intracellular, cellular anatomical entity
12	3	3	3												oxidative phosphorylation (aerobic respiration)
				M7UE10	347840169	CCD54741.1	0	Similar to cytochrome C oxidase polypeptide VIA	Similar to cytochrome C oxidase polypeptide VIA	BofuT4_P160300.1		monovalent inorganic cation transport, proton transmembrane transport, inorganic cation transmembrane transport, cellular metabolic process, cation transport, inorganic ion transmembrane transport, cellular process, ion transport, cation transmembrane transport, transport, ion transmembrane transport, oxidation-reduction process, establishment of localization, transmembrane transport, metabolic p…	helicase activity, solute:proton symporter activity, zinc ion binding, cation transmembrane transporter activity, ATPase activity, coupled to transmembrane movement of ions, rotational mechanism, translation initiation factor activity, transferase activity, transferring phosphorus-containing groups, endopeptidase activity, structural constituent of ribosome, oxidoreductase activity, acting on a h…	membrane-bounded organelle, intracellular membrane-bounded organelle, integral component of membrane, cytoplasm, organelle, intracellular organelle, organelle membrane, mitochondrial envelope, mitochondrion, intracellular, intrinsic component of membrane, mitochondrial inner membrane, mitochondrial membrane, protein-containing complex, organelle envelope, membrane, organelle inner membrane, envel…
				M7U150	347838660	CCD53232.1	0	Similar to cytochrome c oxidase subunit 5A	Similar to cytochrome c oxidase subunit 5A	BofuT4_P122510.1		monovalent inorganic cation transport, proton transmembrane transport, phosphate-containing compound metabolic process, inorganic cation transmembrane transport, cellular metabolic process, cation transport, phosphorylation, phosphorus metabolic process, inorganic ion transmembrane transport, cellular process, ion transport, cation transmembrane transport, transport, ion transmembrane transport, …	helicase activity, solute:proton symporter activity, zinc ion binding, cation transmembrane transporter activity, ATPase activity, coupled to transmembrane movement of ions, rotational mechanism, translation initiation factor activity, transferase activity, transferring phosphorus-containing groups, endopeptidase activity, structural constituent of ribosome, oxidoreductase activity, acting on a h…	membrane-bounded organelle, intracellular membrane-bounded organelle, cytoplasm, organelle, intracellular organelle, organelle membrane, mitochondrial envelope, mitochondrion, intracellular, mitochondrial inner membrane, mitochondrial membrane, protein-containing complex, organelle envelope, membrane, organelle inner membrane, envelope, membrane protein complex, mitochondrial protein complex, mit…
				M7TQV8	472241231	EMR85961.1	0	Putative nadh-ubiquinone oxidoreductase protein	Putative nadh-ubiquinone oxidoreductase protein	BcDW1_5412		oxidation-reduction process, metabolic process	helicase activity, translation initiation factor activity, structural constituent of ribosome, phosphotransferase activity, alcohol group as acceptor, enzyme activator activity, metalloendopeptidase activity, identical protein binding, nutrient reservoir activity	integral component of membrane, intrinsic component of membrane, membrane, cellular anatomical entity
13	3	3	3												protein metabolic process (hydrolases)
				M7USM7	472245444	EMR90018.1	0	Putative hydrolase or acyltransferase of alpha beta superfamily protein	Putative hydrolase or acyltransferase of alpha beta superfamily protein	BcDW1_1500			helicase activity, carboxypeptidase activity, active ion transmembrane transporter activity, translation initiation factor activity, divalent inorganic cation transmembrane transporter activity, 6-phosphogluconolactonase activity, catalytic activity, acting on a protein, Ras guanyl-nucleotide exchange factor activity
				M7UYR7	341958672	A6SL49.1	0	Probable dipeptidyl-aminopeptidase B	Probable dipeptidyl-aminopeptidase B	dapB(BC1G_13641)		organonitrogen compound metabolic process, protein metabolic process, nitrogen compound metabolic process, proteolysis, metabolic process	helicase activity, transition metal ion binding, hydrolase activity, carboxypeptidase activity, hydrolase activity, acting on acid anhydrides, in phosphorus-containing anhydrides, flavin adenine dinucleotide binding, carbohydrate binding, translation initiation factor activity, metal ion binding, oxidoreductase activity, acting on CH-OH group of donors, vitamin binding	membrane-bounded organelle, intracellular membrane-bounded organelle, integral component of membrane, cytoplasm, organelle, intracellular organelle, organelle membrane, intracellular, intrinsic component of membrane, bounding membrane of organelle, membrane, whole membrane, vacuole, vacuolar membrane, cellular anatomical entity
				M7V1W1	172052498	A6SAG8.2	0	Leukotriene A-4 hydrolase homolog	Leukotriene A-4 hydrolase homolog	BC1G_09514		cellular amide metabolic process, peptide metabolic process, organonitrogen compound metabolic process, cellular nitrogen compound metabolic process, organic substance catabolic process, cellular metabolic process, protein metabolic process, nitrogen compound metabolic process, cellular process, organonitrogen compound catabolic process, catabolic process, cellular catabolic process, lipid metabo…	helicase activity, transition metal ion binding, monovalent inorganic cation transmembrane transporter activity, cellulose binding, hydrolase activity, carboxypeptidase activity, flavin adenine dinucleotide binding, purine nucleoside binding, translation initiation factor activity, metal ion binding, transferase activity, transferring hexosyl groups, acetyltransferase activity, ribosome binding, …	membrane-bounded organelle, intracellular membrane-bounded organelle, cytoplasm, organelle, intracellular organelle, nucleus, intracellular, cellular anatomical entity
14	3	3	3												Signal transduction (Small GTPases)
				M7UIQ7	472238558	EMR83417.1	0	BcCLA4, mitogen-activated protein kinase : p21-activated kinasen (PAK)	BcCLA4, mitogen-activated protein kinase : p21-activated kinasen (PAK)	BofuT4_P051820.1	Bccla4 (XP_024547628.1): Serine/threonine-protein kinase (PAK kinase)	cellular protein metabolic process, organonitrogen compound metabolic process, cellular protein modification process, phosphate-containing compound metabolic process, activation of protein kinase activity, cellular metabolic process, protein metabolic process, nitrogen compound metabolic process, cellular macromolecule metabolic process, macromolecule modification, protein modification process, p…	helicase activity, adenyl nucleotide binding, adenyl ribonucleotide binding, proton transmembrane transporter activity, purine nucleotide binding, purine ribonucleotide binding, glucosidase activity, mRNA binding, heterocyclic compound binding, Ran GTPase binding, polysaccharide binding, nucleotide binding, transition metal ion transmembrane transporter activity, active ion transmembrane transpor…	cytoplasm, intracellular, cellular anatomical entity
				M7U3R1	154303291	XP_001552053.1	0	BcCdc4, RhoGEF protein [Botrytis cinerea T4]	BcCdc4, RhoGEF protein [Botrytis cinerea T4]	BofuT4_P148340.1	Bccdc24 (XP_024548590.1): Rho GEF	organelle organization, cellular component organization, cytoskeleton organization, cellular process, cellular component organization or biogenesis, regulation of cellular process, biological regulation, septin ring organization, regulation of biological process, cellular response to stimulus	helicase activity, transferase activity, Ras GTPase binding, N-acetyltransferase activity, acetyltransferase activity, N-acyltransferase activity, nucleotidyltransferase activity, N6-(1,2-dicarboxyethyl)AMP AMP-lyase (fumarate-forming) activity, oxidoreductase activity, acting on NAD(P)H, carbon-oxygen lyase activity, carbon-nitrogen lyase activity, large ribosomal subunit rRNA binding	membrane-bounded organelle, intracellular membrane-bounded organelle, cytoplasm, organelle, intracellular organelle, nucleus, intracellular, mating projection, mating projection tip, division septum, plasma membrane bounded cell projection, site of polarized growth, cell tip, cell septum, cell projection, cellular anatomical entity, cell division site
				M7TLZ6	1377701398	XP_001561237.2	0	0	0	0	BCIN_01g06710 (XP_001561237.2): Rho GEF/BAR containing protein	cellular process, regulation of cellular process, biological regulation, regulation of biological process, cellular response to stimulus	helicase activity, transferase activity, Ras GTPase binding, N-acetyltransferase activity, acetyltransferase activity, N-acyltransferase activity, nucleotidyltransferase activity, N6-(1,2-dicarboxyethyl)AMP AMP-lyase (fumarate-forming) activity, oxidoreductase activity, acting on NAD(P)H, carbon-oxygen lyase activity, carbon-nitrogen lyase activity, large ribosomal subunit rRNA binding	cytoplasm, intracellular, cellular anatomical entity
Supplementary Table S5. Clustering analysis results using MCODE and String interactions network of proteins identifiend under TCW in B. cinerea proteomes (membranome, phosphoproteome, phosphomembranome and secretome)
