# Supplementary material for: Deciphering the Dynamics of Signaling Cascades and Virulence Factors of B. cinerea during Tomato Cell Wall Degradation
Source: Microorganisms. 2021 Aug 30;9(9):1837. doi: 10.3390/microorganisms9091837 (PMC8466851; doi:10.3390/microorganisms9091837)
Supplement: Supplementary file 1 [file microorganisms-09-01837-s001.zip › Supplementary Table S6.xlsx]

## Sheet: Glu
Cluster	Score (Density*#Nodes)	Nodes	Edges	NodeIDs	Nombre_original_GI	Nombre_original_XP	Annotation_string	Annotation_Papers	Annotation_MIX	Gen_name	New annotation (Blastp B. cinerea B05.10)	BP	MF	CC	Cluster_Rol
1	72545	78	2793												Translation and protein biosynthesis
				M7TVJ2	347836760	CCD51332.1	0	Similar to 40S ribosomal protein S14	Similar to 40S ribosomal protein S14	BofuT4P10000009001		amide biosynthetic process, translation, organonitrogen compound biosynthetic process, peptide biosynthetic process, cellular nitrogen compound biosynthetic process, cellular protein metabolic process, cellular protein-containing complex assembly, gene expression, macromolecule biosynthetic process, cellular macromolecule biosynthetic process, RNA metabolic process, organic substance biosynthetic…	RNA binding, nucleic acid binding, mRNA binding, organic cyclic compound binding, heterocyclic compound binding, binding, structural constituent of ribosome, rRNA binding, small ribosomal subunit rRNA binding, structural molecule activity, mRNA 5'-UTR binding	organelle, intracellular organelle, ribosome, non-membrane-bounded organelle, intracellular non-membrane-bounded organelle, intracellular, cellular anatomical entity
				M7TY38	347440894	CCD33815.1	Protein transport protein Sec61 subunit beta; Necessary for protein translocation in the endoplasmic reticulum	Similar to translocon beta subunit Sbh1	Protein transport protein Sec61 subunit beta; Necessary for protein translocation in the endoplasmic reticulum	BofuT4_P064170.1		amide transport, peptide transport, protein transport, nitrogen compound transport, intracellular protein transport, cellular protein localization, protein localization to organelle, phosphate-containing compound metabolic process, protein targeting, cellular metabolic process, protein targeting to ER, establishment of protein localization, protein localization, establishment of localization in c…	hydrolase activity, phosphatase activity, catalytic activity, protein binding, binding, phosphoric ester hydrolase activity, hydrolase activity, acting on ester bonds, GTPase binding, molecular function regulator, enzyme binding, guanyl-nucleotide exchange factor activity, ARF guanyl-nucleotide exchange factor activity	membrane-bounded organelle, intracellular membrane-bounded organelle, integral component of membrane, cytoplasm, organelle, intracellular organelle, organelle membrane, intracellular, intrinsic component of membrane, bounding membrane of organelle, endoplasmic reticulum membrane, protein-containing complex, endomembrane system, membrane, endoplasmic reticulum, nuclear outer membrane-endoplasmic r…
				M7U1T8	347841963	CCD56535.1	0	Similar to transport protein Sec61 subunit gamma	Similar to transport protein Sec61 subunit gamma	BofuT4_P147040.1		amide transport, peptide transport, protein transport, nitrogen compound transport, intracellular protein transport, cellular protein localization, protein localization to organelle, protein targeting, protein targeting to ER, establishment of protein localization, protein localization, establishment of localization in cell, organic substance transport, intracellular transport, establishment of p…	primary active transmembrane transporter activity, active transmembrane transporter activity, transmembrane transporter activity, transporter activity, protein transmembrane transporter activity, macromolecule transmembrane transporter activity, P-P-bond-hydrolysis-driven protein transmembrane transporter activity, protein transporter activity, peptide transmembrane transporter activity, amide tr…	membrane-bounded organelle, intracellular membrane-bounded organelle, integral component of membrane, cytoplasm, organelle, intracellular organelle, organelle membrane, intracellular, intrinsic component of membrane, bounding membrane of organelle, endoplasmic reticulum membrane, protein-containing complex, endomembrane system, membrane, endoplasmic reticulum, nuclear outer membrane-endoplasmic r…
				M7U9Q8	472238502	EMR83363.1	0	Putative hsp70 nucleotide exchange factor fes1 protein	Putative hsp70 nucleotide exchange factor fes1 protein	BcDW1_7990		biological regulation, regulation of catalytic activity	adenyl nucleotide binding, purine nucleotide binding, organic cyclic compound binding, heterocyclic compound binding, nucleoside phosphate binding, nucleotide binding, small molecule binding, binding, enzyme regulator activity, nucleoside-triphosphatase regulator activity, adenyl-nucleotide exchange factor activity, ATPase regulator activity, molecular function regulator	membrane-bounded organelle, intracellular membrane-bounded organelle, cytoplasm, organelle, intracellular organelle, intracellular, endomembrane system, endoplasmic reticulum, cellular anatomical entity
				M7TFU5	347836681	CCD51253.1	0	Similar to 60S ribosomal protein L23a	Similar to 60S ribosomal protein L23a	BofuT4P10000001001		amide biosynthetic process, translation, organonitrogen compound biosynthetic process, peptide biosynthetic process, cellular nitrogen compound biosynthetic process, cellular protein metabolic process, cellular protein-containing complex assembly, gene expression, macromolecule biosynthetic process, cellular macromolecule biosynthetic process, organic substance biosynthetic process, cellular bios…	structural constituent of ribosome, structural molecule activity	cytoplasm, organelle, intracellular organelle, ribosome, non-membrane-bounded organelle, intracellular non-membrane-bounded organelle, intracellular, protein-containing complex, cytosol, ribosomal subunit, large ribosomal subunit, cytosolic ribosome, cytosolic large ribosomal subunit, ribonucleoprotein complex, cellular anatomical entity
				M7TNF8	347828492	CCD44189.1	0	Similar to 60S ribosomal protein l3	Similar to 60S ribosomal protein l3	BofuT4_P057690.1		amide biosynthetic process, translation, organonitrogen compound biosynthetic process, peptide biosynthetic process, cellular nitrogen compound biosynthetic process, cellular protein metabolic process, cellular protein-containing complex assembly, gene expression, macromolecule biosynthetic process, cellular macromolecule biosynthetic process, organic substance biosynthetic process, cellular bios…	RNA binding, nucleic acid binding, organic cyclic compound binding, heterocyclic compound binding, binding, structural constituent of ribosome, structural molecule activity	cytoplasm, organelle, intracellular organelle, ribosome, non-membrane-bounded organelle, intracellular non-membrane-bounded organelle, intracellular, protein-containing complex, cytosol, ribosomal subunit, large ribosomal subunit, cytosolic ribosome, cytosolic large ribosomal subunit, ribonucleoprotein complex, cellular anatomical entity
				M7UBM9	347841395	CCD55967.1	0	Similar to 50S ribosomal subunit L7	Similar to 50S ribosomal subunit L7	BofuT4P145000008001		amide biosynthetic process, translation, organonitrogen compound biosynthetic process, peptide biosynthetic process, cellular nitrogen compound biosynthetic process, cellular protein metabolic process, cellular protein-containing complex assembly, gene expression, macromolecule biosynthetic process, cellular macromolecule biosynthetic process, organic substance biosynthetic process, cellular bios…	RNA binding, nucleic acid binding, organic cyclic compound binding, heterocyclic compound binding, binding, structural constituent of ribosome, structural molecule activity	cytoplasm, organelle, intracellular organelle, ribosome, non-membrane-bounded organelle, intracellular non-membrane-bounded organelle, intracellular, protein-containing complex, cytosol, ribosomal subunit, large ribosomal subunit, cytosolic ribosome, cytosolic large ribosomal subunit, ribonucleoprotein complex, cellular anatomical entity
				M7TGY5	347838559	CCD53131.1	0	Similar to 40s ribosomal protein S15	Similar to 40s ribosomal protein S15	BofuT4_P121500.1		amide biosynthetic process, translation, organonitrogen compound biosynthetic process, peptide biosynthetic process, cellular nitrogen compound biosynthetic process, cellular protein metabolic process, cellular protein-containing complex assembly, gene expression, macromolecule biosynthetic process, cellular macromolecule biosynthetic process, organic substance biosynthetic process, cellular bios…	RNA binding, nucleic acid binding, organic cyclic compound binding, heterocyclic compound binding, binding, structural constituent of ribosome, structural molecule activity	cytoplasm, organelle, intracellular organelle, ribosome, non-membrane-bounded organelle, intracellular non-membrane-bounded organelle, intracellular, protein-containing complex, cytosol, small ribosomal subunit, ribosomal subunit, cytosolic small ribosomal subunit, cytosolic ribosome, ribonucleoprotein complex, cellular anatomical entity
				M7U2B0	472243014	EMR87685.1	0	Putative 40s ribosomal protein s20 protein	Putative 40s ribosomal protein s20 protein	BcDW1_3681		amide biosynthetic process, translation, organonitrogen compound biosynthetic process, peptide biosynthetic process, cellular nitrogen compound biosynthetic process, cellular protein metabolic process, gene expression, macromolecule biosynthetic process, cellular macromolecule biosynthetic process, RNA metabolic process, organic substance biosynthetic process, cellular biosynthetic process, cellu…	RNA binding, nucleic acid binding, organic cyclic compound binding, heterocyclic compound binding, binding, structural constituent of ribosome, structural molecule activity	cytoplasm, organelle, intracellular organelle, ribosome, non-membrane-bounded organelle, intracellular non-membrane-bounded organelle, intracellular, protein-containing complex, cytosol, small ribosomal subunit, ribosomal subunit, cytosolic small ribosomal subunit, cytosolic ribosome, ribonucleoprotein complex, cellular anatomical entity
				M7U1U8	347841950	CCD56522.1	0	40S ribosomal protein S4	40S ribosomal protein S4	BofuT4_P146910.1		amide biosynthetic process, translation, organonitrogen compound biosynthetic process, peptide biosynthetic process, cellular nitrogen compound biosynthetic process, cellular protein metabolic process, gene expression, macromolecule biosynthetic process, cellular macromolecule biosynthetic process, organic substance biosynthetic process, cellular biosynthetic process, cellular amide metabolic pro…	RNA binding, nucleic acid binding, organic cyclic compound binding, heterocyclic compound binding, binding, structural constituent of ribosome, rRNA binding, structural molecule activity	cytoplasm, organelle, intracellular organelle, ribosome, non-membrane-bounded organelle, intracellular non-membrane-bounded organelle, intracellular, protein-containing complex, cytosol, small ribosomal subunit, ribosomal subunit, cytosolic small ribosomal subunit, cytosolic ribosome, ribonucleoprotein complex, cellular anatomical entity
				M7U3D3	347842441	CCD57013.1	0	Similar to 40S ribosomal protein S13	Similar to 40S ribosomal protein S13	BofuT4P101000051001		amide biosynthetic process, translation, organonitrogen compound biosynthetic process, peptide biosynthetic process, cellular nitrogen compound biosynthetic process, cellular protein metabolic process, gene expression, macromolecule biosynthetic process, cellular macromolecule biosynthetic process, RNA metabolic process, organic substance biosynthetic process, cellular biosynthetic process, cellu…	RNA binding, nucleic acid binding, organic cyclic compound binding, heterocyclic compound binding, binding, structural constituent of ribosome, rRNA binding, small ribosomal subunit rRNA binding, structural molecule activity	membrane-bounded organelle, intracellular membrane-bounded organelle, cytoplasm, organelle, intracellular organelle, nucleus, ribosome, non-membrane-bounded organelle, intracellular non-membrane-bounded organelle, intracellular, organelle lumen, intracellular organelle lumen, nuclear lumen, protein-containing complex, cytosol, small ribosomal subunit, ribosomal subunit, cytosolic small ribosomal …
				M7U039	154310248	XP_001554456.1	0	Ribosomal protein L19	Ribosomal protein L19	BofuT4_P085220.1		amide biosynthetic process, translation, organonitrogen compound biosynthetic process, peptide biosynthetic process, cellular nitrogen compound biosynthetic process, cellular protein metabolic process, gene expression, macromolecule biosynthetic process, cellular macromolecule biosynthetic process, organic substance biosynthetic process, cellular biosynthetic process, cellular amide metabolic pro…	RNA binding, nucleic acid binding, organic cyclic compound binding, heterocyclic compound binding, protein binding, binding, structural constituent of ribosome, ribosome binding, structural molecule activity, ribonucleoprotein complex binding, protein-containing complex binding, enzyme regulator activity, molecular function regulator, enzyme binding, protein kinase regulator activity, kinase bind…	cytoplasm, organelle, intracellular organelle, ribosome, non-membrane-bounded organelle, intracellular non-membrane-bounded organelle, intracellular, protein-containing complex, cytosol, ribosomal subunit, large ribosomal subunit, cytosolic ribosome, cytosolic large ribosomal subunit, ribonucleoprotein complex, cellular anatomical entity
				M7TMH6	347833614	CCD49311.1	0	Similar to 40S ribosomal protein S11	Similar to 40S ribosomal protein S11	BofuT4_P031870.1		amide biosynthetic process, translation, organonitrogen compound biosynthetic process, peptide biosynthetic process, cellular nitrogen compound biosynthetic process, cellular protein metabolic process, gene expression, macromolecule biosynthetic process, cellular macromolecule biosynthetic process, organic substance biosynthetic process, cellular biosynthetic process, cellular amide metabolic pro…	structural constituent of ribosome, structural molecule activity	cytoplasm, organelle, intracellular organelle, ribosome, non-membrane-bounded organelle, intracellular non-membrane-bounded organelle, intracellular, protein-containing complex, cytosol, small ribosomal subunit, ribosomal subunit, cytosolic small ribosomal subunit, cytosolic ribosome, ribonucleoprotein complex, cellular anatomical entity
				M7UT32	472242248	EMR86947.1	0	40S ribosomal protein S8	40S ribosomal protein S8	BcDW1_4353		amide biosynthetic process, translation, organonitrogen compound biosynthetic process, peptide biosynthetic process, cellular nitrogen compound biosynthetic process, cellular protein metabolic process, gene expression, macromolecule biosynthetic process, cellular macromolecule biosynthetic process, RNA metabolic process, organic substance biosynthetic process, cellular biosynthetic process, cellu…	catalytic activity, oxidoreductase activity, structural constituent of ribosome, structural molecule activity	cytoplasm, organelle, intracellular organelle, ribosome, non-membrane-bounded organelle, intracellular non-membrane-bounded organelle, intracellular, protein-containing complex, cytosol, small ribosomal subunit, ribosomal subunit, cytosolic small ribosomal subunit, cytosolic ribosome, ribonucleoprotein complex, cellular anatomical entity
				M7U5E2	347828603	CCD44300.1	0	Similar to ribosomal protein l7ae	Similar to ribosomal protein l7ae	BofuT4P51000009001		gene expression, RNA metabolic process, mRNA metabolic process, ncRNA metabolic process, cellular nitrogen compound metabolic process, rRNA metabolic process, RNA splicing, via transesterification reactions with bulged adenosine as nucleophile, organic cyclic compound metabolic process, heterocycle metabolic process, mRNA processing, cellular aromatic compound metabolic process, nucleic acid meta…	RNA binding, nucleic acid binding, organic cyclic compound binding, heterocyclic compound binding, binding	membrane-bounded organelle, intracellular membrane-bounded organelle, organelle, intracellular organelle, nucleus, ribosome, non-membrane-bounded organelle, intracellular non-membrane-bounded organelle, intracellular, organelle lumen, intracellular organelle lumen, nuclear lumen, protein-containing complex, membrane-enclosed lumen, ribonucleoprotein complex, small-subunit processome, U4/U6 x U5 t…
				M7TRW0	347835464	CCD50036.1	0	Similar to 60S ribosomal protein L22	Similar to 60S ribosomal protein L22	BofuT4P151000005001		amide biosynthetic process, translation, organonitrogen compound biosynthetic process, peptide biosynthetic process, cellular nitrogen compound biosynthetic process, cellular protein metabolic process, gene expression, macromolecule biosynthetic process, cellular macromolecule biosynthetic process, organic substance biosynthetic process, cellular biosynthetic process, cellular amide metabolic pro…	RNA binding, nucleic acid binding, organic cyclic compound binding, heterocyclic compound binding, binding, structural constituent of ribosome, structural molecule activity	integral component of membrane, organelle, intracellular organelle, ribosome, non-membrane-bounded organelle, intracellular non-membrane-bounded organelle, intracellular, intrinsic component of membrane, membrane, cellular anatomical entity
				M7TUR1	347836345	CCD50917.1	0	Similar to 40S ribosomal protein S3	Similar to 40S ribosomal protein S3	BofuT4_P086960.1		amide biosynthetic process, translation, organonitrogen compound biosynthetic process, peptide biosynthetic process, amide transport, peptide transport, cellular nitrogen compound biosynthetic process, cellular protein metabolic process, gene expression, macromolecule biosynthetic process, cellular macromolecule biosynthetic process, organic substance biosynthetic process, cellular biosynthetic p…	RNA binding, nucleic acid binding, organic cyclic compound binding, heterocyclic compound binding, catalytic activity, protein binding, binding, structural constituent of ribosome, structural molecule activity, enzyme binding, catalytic activity, acting on DNA, kinase binding, protein kinase A catalytic subunit binding, DNA-(apurinic or apyrimidinic site) endonuclease activity, protein kinase A b…	membrane-bounded organelle, intracellular membrane-bounded organelle, cytoplasm, organelle, intracellular organelle, nucleus, ribosome, non-membrane-bounded organelle, intracellular non-membrane-bounded organelle, intracellular, protein-containing complex, cytosol, small ribosomal subunit, ribosomal subunit, cytosolic small ribosomal subunit, cytosolic ribosome, ribonucleoprotein complex, preribo…
				M7V3H5	347835339	CCD49911.1	0	Similar to glutamyl-tRNA synthetase	Similar to glutamyl-tRNA synthetase	BofuT4_P096190.1		amide biosynthetic process, translation, organonitrogen compound biosynthetic process, peptide biosynthetic process, cellular nitrogen compound biosynthetic process, cellular protein metabolic process, carboxylic acid metabolic process, gene expression, macromolecule biosynthetic process, cellular macromolecule biosynthetic process, RNA metabolic process, tRNA metabolic process, organic substance…	ATP binding, adenyl nucleotide binding, adenyl ribonucleotide binding, purine ribonucleoside triphosphate binding, purine nucleotide binding, purine ribonucleotide binding, ribonucleotide binding, organic cyclic compound binding, heterocyclic compound binding, anion binding, nucleoside phosphate binding, nucleotide binding, carbohydrate derivative binding, catalytic activity, small molecule bindi…	cytoplasm, intracellular, protein-containing complex, cytosol, cellular anatomical entity, methionyl glutamyl tRNA synthetase complex
				M7UGG2	347836819	CCD51391.1	0	Similar to 60S ribosomal protein L7a	Similar to 60S ribosomal protein L7a	BofuT4_P016970.1		gene expression, RNA metabolic process, ncRNA metabolic process, cellular nitrogen compound metabolic process, rRNA metabolic process, organic cyclic compound metabolic process, heterocycle metabolic process, cellular aromatic compound metabolic process, nucleic acid metabolic process, cellular metabolic process, nucleobase-containing compound metabolic process, nitrogen compound metabolic proces…	RNA binding, nucleic acid binding, organic cyclic compound binding, heterocyclic compound binding, binding	cytoplasm, organelle, intracellular organelle, ribosome, non-membrane-bounded organelle, intracellular non-membrane-bounded organelle, intracellular, protein-containing complex, cytosol, ribosomal subunit, large ribosomal subunit, cytosolic ribosome, cytosolic large ribosomal subunit, ribonucleoprotein complex, cellular anatomical entity
				M7UCK7	154297648	XP_001549250.1	60S acidic ribosomal protein P0; Ribosomal protein P0 is the functional equivalent of E.coli protein L10	Similar to 60S acidic ribosomal protein P0	60S acidic ribosomal protein P0; Ribosomal protein P0 is the functional equivalent of E.coli protein L10	BofuT4P101000057001		amide biosynthetic process, translation, organonitrogen compound biosynthetic process, peptide biosynthetic process, cellular nitrogen compound biosynthetic process, cellular protein metabolic process, cellular protein-containing complex assembly, gene expression, macromolecule biosynthetic process, cellular macromolecule biosynthetic process, organic substance biosynthetic process, cellular bios…	RNA binding, nucleic acid binding, organic cyclic compound binding, heterocyclic compound binding, binding, structural constituent of ribosome, rRNA binding, structural molecule activity, large ribosomal subunit rRNA binding	cytoplasm, organelle, intracellular organelle, ribosome, non-membrane-bounded organelle, intracellular non-membrane-bounded organelle, intracellular, protein-containing complex, cytosol, ribosomal subunit, large ribosomal subunit, cytosolic ribosome, cytosolic large ribosomal subunit, ribonucleoprotein complex, cellular anatomical entity
				M7TS09	472239249	EMR84070.1	0	Putative 60s ribosomal protein l9 protein	Putative 60s ribosomal protein l9 protein	BcDW1_7292		amide biosynthetic process, translation, organonitrogen compound biosynthetic process, peptide biosynthetic process, cellular nitrogen compound biosynthetic process, cellular protein metabolic process, gene expression, macromolecule biosynthetic process, cellular macromolecule biosynthetic process, organic substance biosynthetic process, cellular biosynthetic process, cellular amide metabolic pro…	RNA binding, nucleic acid binding, organic cyclic compound binding, heterocyclic compound binding, binding, structural constituent of ribosome, rRNA binding, structural molecule activity	cytoplasm, organelle, intracellular organelle, ribosome, non-membrane-bounded organelle, intracellular non-membrane-bounded organelle, intracellular, protein-containing complex, cytosol, ribosomal subunit, large ribosomal subunit, cytosolic ribosome, cytosolic large ribosomal subunit, ribonucleoprotein complex, cellular anatomical entity
				M7TJB9	347836248	CCD50820.1	0	Similar to 60s ribosomal protein L10	Similar to 60s ribosomal protein L10	BofuT4_P087240.1		amide biosynthetic process, translation, organonitrogen compound biosynthetic process, peptide biosynthetic process, cellular nitrogen compound biosynthetic process, cellular protein metabolic process, cellular protein-containing complex assembly, gene expression, macromolecule biosynthetic process, cellular macromolecule biosynthetic process, organic substance biosynthetic process, cellular bios…	structural constituent of ribosome, structural molecule activity	cytoplasm, organelle, intracellular organelle, ribosome, non-membrane-bounded organelle, intracellular non-membrane-bounded organelle, intracellular, protein-containing complex, cytosol, ribosomal subunit, large ribosomal subunit, cytosolic ribosome, cytosolic large ribosomal subunit, ribonucleoprotein complex, cellular anatomical entity
				M7UFS6	347836732	CCD51304.1	0	40S ribosomal protein S12	40S ribosomal protein S12	BofuT4_P016100.1
				TIF35	229463755	A6SGN8.1	Eukaryotic translation initiation factor 3 subunit G; RNA-binding component of the eukaryotic translation initiation factor 3 (eIF-3) complex, which is involved in protein synthesis of a specialized repertoire of mRNAs and, together with other initiation factors, stimulates binding of mRNA and methionyl-tRNAi to the 40S ribosome. The eIF-3 complex specifically targets and initiates translation of…	Eukaryotic translation initiation factor 3 subunit G	Eukaryotic translation initiation factor 3 subunit G; RNA-binding component of the eukaryotic translation initiation factor 3 (eIF-3) complex, which is involved in protein synthesis of a specialized repertoire of mRNAs and, together with other initiation factors, stimulates binding of mRNA and methionyl-tRNAi to the 40S ribosome. The eIF-3 complex specifically targets and initiates translation of…	tif35(BC1G_11662)		amide biosynthetic process, translation, organonitrogen compound biosynthetic process, peptide biosynthetic process, cellular nitrogen compound biosynthetic process, cellular protein metabolic process, cellular protein-containing complex assembly, gene expression, macromolecule biosynthetic process, cellular macromolecule biosynthetic process, organic substance biosynthetic process, cellular bios…	RNA binding, nucleic acid binding, organic cyclic compound binding, heterocyclic compound binding, translation initiation factor activity, binding, translation factor activity, RNA binding, translation regulator activity, nucleic acid binding, translation regulator activity	cytoplasm, intracellular, protein-containing complex, ribonucleoprotein complex, eukaryotic 48S preinitiation complex, eukaryotic 43S preinitiation complex, translation preinitiation complex, eukaryotic translation initiation factor 3 complex, eukaryotic translation initiation factor 3 complex, eIF3e, eukaryotic translation initiation factor 3 complex, eIF3m, cellular anatomical entity
				M7U397	347830450	CCD46147.1	0	Similar to elongation factor 2	Similar to elongation factor 2	BofuT4_P116970.1		amide biosynthetic process, translation, organonitrogen compound biosynthetic process, peptide biosynthetic process, cellular nitrogen compound biosynthetic process, cellular protein metabolic process, gene expression, macromolecule biosynthetic process, cellular macromolecule biosynthetic process, organic substance biosynthetic process, cellular biosynthetic process, cellular amide metabolic pro…	nucleoside-triphosphatase activity, GTPase activity, purine ribonucleoside triphosphate binding, purine nucleotide binding, purine ribonucleotide binding, RNA binding, pyrophosphatase activity, hydrolase activity, nucleic acid binding, guanyl ribonucleotide binding, GTP binding, purine ribonucleoside binding, guanyl nucleotide binding, ribonucleotide binding, hydrolase activity, acting on acid an…
				M7TNU7	347441467	CCD34388.1	40S ribosomal protein S21; Required for the processing of the 20S rRNA-precursor to mature 18S rRNA in a late step of the maturation of 40S ribosomal subunits. Has a physiological role leading to 18S rRNA stability	40S ribosomal protein S21	40S ribosomal protein S21; Required for the processing of the 20S rRNA-precursor to mature 18S rRNA in a late step of the maturation of 40S ribosomal subunits. Has a physiological role leading to 18S rRNA stability	BofuT4_P103480.1		amide biosynthetic process, translation, organonitrogen compound biosynthetic process, peptide biosynthetic process, cellular nitrogen compound biosynthetic process, cellular protein metabolic process, gene expression, macromolecule biosynthetic process, cellular macromolecule biosynthetic process, RNA metabolic process, organic substance biosynthetic process, cellular biosynthetic process, cellu…	structural constituent of ribosome, structural molecule activity	cytoplasm, organelle, intracellular organelle, ribosome, non-membrane-bounded organelle, intracellular non-membrane-bounded organelle, intracellular, protein-containing complex, cytosol, small ribosomal subunit, ribosomal subunit, cytosolic small ribosomal subunit, cytosolic ribosome, ribonucleoprotein complex, cellular anatomical entity
				M7U0Z5	347840068	CCD54640.1	0	Similar to 60s ribosomal protein l37a	Similar to 60s ribosomal protein l37a	BofuT4_P126880.1		amide biosynthetic process, translation, organonitrogen compound biosynthetic process, peptide biosynthetic process, cellular nitrogen compound biosynthetic process, cellular protein metabolic process, gene expression, macromolecule biosynthetic process, cellular macromolecule biosynthetic process, organic substance biosynthetic process, cellular biosynthetic process, cellular amide metabolic pro…	structural constituent of ribosome, structural molecule activity	organelle, intracellular organelle, ribosome, non-membrane-bounded organelle, intracellular non-membrane-bounded organelle, intracellular, cellular anatomical entity
				M7U5P3	472244387	EMR89004.1	0	Putative elongation factor 1-beta protein	Putative elongation factor 1-beta protein	BcDW1_2264		amide biosynthetic process, translation, organonitrogen compound biosynthetic process, peptide biosynthetic process, cellular nitrogen compound biosynthetic process, cellular protein metabolic process, gene expression, macromolecule biosynthetic process, cellular macromolecule biosynthetic process, organic substance biosynthetic process, cellular biosynthetic process, cellular amide metabolic pro…	RNA binding, nucleic acid binding, organic cyclic compound binding, heterocyclic compound binding, protein binding, binding, translation factor activity, RNA binding, GTPase binding, translation regulator activity, nucleic acid binding, translation elongation factor activity, translation regulator activity, molecular function regulator, enzyme binding, guanyl-nucleotide exchange factor activity	cytoplasm, intracellular, protein-containing complex, cytosol, cellular anatomical entity, eukaryotic translation elongation factor 1 complex
				M7THW4	347841474	CCD56046.1	0	Similar to 60S ribosomal protein L28	Similar to 60S ribosomal protein L28	BofuT4_P151780.1		amide biosynthetic process, translation, organonitrogen compound biosynthetic process, peptide biosynthetic process, cellular nitrogen compound biosynthetic process, cellular protein metabolic process, gene expression, macromolecule biosynthetic process, cellular macromolecule biosynthetic process, organic substance biosynthetic process, cellular biosynthetic process, cellular amide metabolic pro…	structural constituent of ribosome, structural molecule activity	cytoplasm, organelle, intracellular organelle, ribosome, non-membrane-bounded organelle, intracellular non-membrane-bounded organelle, intracellular, protein-containing complex, cytosol, ribosomal subunit, large ribosomal subunit, cytosolic ribosome, cytosolic large ribosomal subunit, ribonucleoprotein complex, cellular anatomical entity
				M7TK08	472236548	EMR81479.1	0	similar to 60S ribosomal protein l12	similar to 60S ribosomal protein l12	BofuT4_P022660.1		amide biosynthetic process, translation, organonitrogen compound biosynthetic process, peptide biosynthetic process, cellular nitrogen compound biosynthetic process, cellular protein metabolic process, cellular protein-containing complex assembly, gene expression, macromolecule biosynthetic process, cellular macromolecule biosynthetic process, organic substance biosynthetic process, cellular bios…	RNA binding, nucleic acid binding, organic cyclic compound binding, heterocyclic compound binding, binding, structural constituent of ribosome, rRNA binding, structural molecule activity, large ribosomal subunit rRNA binding	cytoplasm, organelle, intracellular organelle, ribosome, non-membrane-bounded organelle, intracellular non-membrane-bounded organelle, intracellular, protein-containing complex, cytosol, ribosomal subunit, large ribosomal subunit, cytosolic ribosome, cytosolic large ribosomal subunit, ribonucleoprotein complex, cellular anatomical entity
				M7V1A0	347841080	CCD55652.1	0	Similar to eukaryotic translation initiation factor 2 subunit alpha	Similar to eukaryotic translation initiation factor 2 subunit alpha	BofuT4_P154640.1		amide biosynthetic process, translation, organonitrogen compound biosynthetic process, peptide biosynthetic process, cellular nitrogen compound biosynthetic process, cellular protein metabolic process, cellular protein-containing complex assembly, gene expression, macromolecule biosynthetic process, cellular macromolecule biosynthetic process, organic substance biosynthetic process, cellular bios…	purine ribonucleoside triphosphate binding, purine nucleotide binding, purine ribonucleotide binding, RNA binding, nucleic acid binding, guanyl ribonucleotide binding, GTP binding, purine ribonucleoside binding, guanyl nucleotide binding, ribonucleotide binding, organic cyclic compound binding, heterocyclic compound binding, anion binding, nucleoside phosphate binding, nucleotide binding, ribonuc…	cytoplasm, organelle, intracellular organelle, non-membrane-bounded organelle, intracellular non-membrane-bounded organelle, intracellular, protein-containing complex, ribonucleoprotein complex, cytoplasmic stress granule, cytoplasmic ribonucleoprotein granule, ribonucleoprotein granule, supramolecular complex, eukaryotic 48S preinitiation complex, translation preinitiation complex, cellular anat…
				M7TBA2	154289936	XP_001545571.1	0	Ribosomal protein L15	Ribosomal protein L15	BofuT4_P098500.1		amide biosynthetic process, translation, organonitrogen compound biosynthetic process, peptide biosynthetic process, cellular nitrogen compound biosynthetic process, cellular protein metabolic process, gene expression, macromolecule biosynthetic process, cellular macromolecule biosynthetic process, organic substance biosynthetic process, cellular biosynthetic process, cellular amide metabolic pro…	structural constituent of ribosome, structural molecule activity	organelle, intracellular organelle, ribosome, non-membrane-bounded organelle, intracellular non-membrane-bounded organelle, intracellular, cellular anatomical entity
				M7U4I7	332183108	AEE25909.1	0	Hex	Hex	0		amide biosynthetic process, translation, organonitrogen compound biosynthetic process, peptide biosynthetic process, cellular nitrogen compound biosynthetic process, cellular protein metabolic process, gene expression, macromolecule biosynthetic process, cellular macromolecule biosynthetic process, organic substance biosynthetic process, cellular biosynthetic process, cellular amide metabolic pro…	RNA binding, nucleic acid binding, organic cyclic compound binding, heterocyclic compound binding, binding, translation factor activity, RNA binding, ribosome binding, translation regulator activity, nucleic acid binding, ribonucleoprotein complex binding, protein-containing complex binding, translation elongation factor activity, translation regulator activity
				M7UG31	347831134	CCD46831.1	0	60S ribosomal protein L18	60S ribosomal protein L18	BofuT4_P115370.1		amide biosynthetic process, translation, organonitrogen compound biosynthetic process, peptide biosynthetic process, cellular nitrogen compound biosynthetic process, cellular protein metabolic process, gene expression, macromolecule biosynthetic process, cellular macromolecule biosynthetic process, organic substance biosynthetic process, cellular biosynthetic process, cellular amide metabolic pro…	RNA binding, nucleic acid binding, organic cyclic compound binding, heterocyclic compound binding, binding, structural constituent of ribosome, structural molecule activity	cytoplasm, organelle, intracellular organelle, ribosome, non-membrane-bounded organelle, intracellular non-membrane-bounded organelle, intracellular, protein-containing complex, cytosol, ribosomal subunit, large ribosomal subunit, cytosolic ribosome, cytosolic large ribosomal subunit, ribonucleoprotein complex, cellular anatomical entity
				M7UFN7	347836381	CCD50953.1	0	Similar to 60S ribosomal protein L17	Similar to 60S ribosomal protein L17	BofuT4_P022210.1		amide biosynthetic process, translation, organonitrogen compound biosynthetic process, peptide biosynthetic process, cellular nitrogen compound biosynthetic process, cellular protein metabolic process, gene expression, macromolecule biosynthetic process, cellular macromolecule biosynthetic process, organic substance biosynthetic process, cellular biosynthetic process, cellular amide metabolic pro…	catalytic activity, oxidoreductase activity, structural constituent of ribosome, oxidoreductase activity, acting on paired donors, with incorporation or reduction of molecular oxygen, structural molecule activity, trimethyllysine dioxygenase activity, dioxygenase activity, 2-oxoglutarate-dependent dioxygenase activity	cytoplasm, organelle, intracellular organelle, ribosome, non-membrane-bounded organelle, intracellular non-membrane-bounded organelle, intracellular, protein-containing complex, cytosol, ribosomal subunit, large ribosomal subunit, cytosolic ribosome, cytosolic large ribosomal subunit, ribonucleoprotein complex, cellular anatomical entity
				RPS1	269969565	A6RZS5.1	0	40S ribosomal protein S1	40S ribosomal protein S1	rps1(BC1G_06094)		amide biosynthetic process, translation, organonitrogen compound biosynthetic process, peptide biosynthetic process, cellular nitrogen compound biosynthetic process, cellular protein metabolic process, gene expression, macromolecule biosynthetic process, cellular macromolecule biosynthetic process, organic substance biosynthetic process, cellular biosynthetic process, cellular amide metabolic pro…	nucleoside-triphosphatase activity, GTPase activity, purine ribonucleoside triphosphate binding, purine nucleotide binding, purine ribonucleotide binding, pyrophosphatase activity, hydrolase activity, guanyl ribonucleotide binding, GTP binding, purine ribonucleoside binding, guanyl nucleotide binding, ribonucleotide binding, hydrolase activity, acting on acid anhydrides, in phosphorus-containing …	cytoplasm, organelle, intracellular organelle, ribosome, non-membrane-bounded organelle, intracellular non-membrane-bounded organelle, intracellular, protein-containing complex, cytosol, small ribosomal subunit, ribosomal subunit, cytosolic small ribosomal subunit, cytosolic ribosome, ribonucleoprotein complex, cellular anatomical entity
				M7UEA6	154315039	XP_001556843.1	0	0	0	BofuT4_P149590.1		amide biosynthetic process, translation, organonitrogen compound biosynthetic process, peptide biosynthetic process, cellular nitrogen compound biosynthetic process, cellular protein metabolic process, gene expression, macromolecule biosynthetic process, cellular macromolecule biosynthetic process, RNA metabolic process, organic substance biosynthetic process, cellular biosynthetic process, cellu…	RNA binding, nucleic acid binding, mRNA binding, organic cyclic compound binding, heterocyclic compound binding, binding, structural constituent of ribosome, structural molecule activity	cytoplasm, organelle, intracellular organelle, ribosome, non-membrane-bounded organelle, intracellular non-membrane-bounded organelle, intracellular, protein-containing complex, cytosol, ribosomal subunit, large ribosomal subunit, cytosolic ribosome, cytosolic large ribosomal subunit, ribonucleoprotein complex, cellular anatomical entity
				M7TL16	472236862	EMR81784.1	0	similar to ATP-binding cassette sub-family E member 1	similar to ATP-binding cassette sub-family E member 1	BofuT4_P080660.1		amide biosynthetic process, translation, organonitrogen compound biosynthetic process, peptide biosynthetic process, amide transport, peptide transport, cellular nitrogen compound biosynthetic process, cellular protein metabolic process, gene expression, macromolecule biosynthetic process, cellular macromolecule biosynthetic process, organic substance biosynthetic process, cellular biosynthetic p…	ATPase activity, nucleoside-triphosphatase activity, ATP binding, adenyl nucleotide binding, adenyl ribonucleotide binding, purine ribonucleoside triphosphate binding, purine nucleotide binding, purine ribonucleotide binding, RNA binding, pyrophosphatase activity, transition metal ion binding, hydrolase activity, nucleic acid binding, iron ion binding, ribonucleotide binding, hydrolase activity, …	membrane-bounded organelle, intracellular membrane-bounded organelle, cytoplasm, organelle, intracellular organelle, nucleus, intracellular, protein-containing complex, eukaryotic translation initiation factor 3 complex, cellular anatomical entity
				M7TPW2	347829170	CCD44867.1	0	Similar to eukaryotic peptide chain release factor subunit 1	Similar to eukaryotic peptide chain release factor subunit 1	BofuT4_P052160.1		amide biosynthetic process, translation, organonitrogen compound biosynthetic process, peptide biosynthetic process, cellular nitrogen compound biosynthetic process, cellular protein metabolic process, carboxylic acid metabolic process, gene expression, macromolecule biosynthetic process, cellular macromolecule biosynthetic process, RNA metabolic process, organic substance biosynthetic process, c…	RNA binding, nucleic acid binding, mRNA binding, organic cyclic compound binding, heterocyclic compound binding, catalytic activity, binding, translation factor activity, RNA binding, hydro-lyase activity, translation regulator activity, nucleic acid binding, translation release factor activity, codon specific, sequence-specific mRNA binding, translation regulator activity, carbon-oxygen lyase ac…	cytoplasm, organelle, intracellular organelle, non-membrane-bounded organelle, intracellular non-membrane-bounded organelle, intracellular, protein-containing complex, cytosol, cytoplasmic stress granule, cytoplasmic ribonucleoprotein granule, ribonucleoprotein granule, supramolecular complex, cellular anatomical entity, translation release factor complex
				M7TB45	347838558	CCD53130.1	0	Similar to 60S acidic ribosomal protein P2	Similar to 60S acidic ribosomal protein P2	BofuT4_P121490.1		amide biosynthetic process, translation, organonitrogen compound biosynthetic process, peptide biosynthetic process, cellular nitrogen compound biosynthetic process, cellular protein metabolic process, gene expression, macromolecule biosynthetic process, cellular macromolecule biosynthetic process, organic substance biosynthetic process, cellular biosynthetic process, cellular amide metabolic pro…	structural constituent of ribosome, structural molecule activity	organelle, intracellular organelle, ribosome, non-membrane-bounded organelle, intracellular non-membrane-bounded organelle, intracellular, cellular anatomical entity
				M7UTZ9	347838656	CCD53228.1	0	Similar to 60S ribosomal protein L4	Similar to 60S ribosomal protein L4	BofuT4_P122470.1		amide biosynthetic process, translation, organonitrogen compound biosynthetic process, peptide biosynthetic process, cellular nitrogen compound biosynthetic process, cellular protein metabolic process, gene expression, macromolecule biosynthetic process, cellular macromolecule biosynthetic process, organic substance biosynthetic process, cellular biosynthetic process, cellular amide metabolic pro…	RNA binding, nucleic acid binding, organic cyclic compound binding, heterocyclic compound binding, binding, structural constituent of ribosome, structural molecule activity	cytoplasm, organelle, intracellular organelle, ribosome, non-membrane-bounded organelle, intracellular non-membrane-bounded organelle, intracellular, protein-containing complex, cytosol, ribosomal subunit, large ribosomal subunit, cytosolic ribosome, cytosolic large ribosomal subunit, ribonucleoprotein complex, cellular anatomical entity
				RPS0	229891581	A6RMY2.1	40S ribosomal protein S0; Required for the assembly and/or stability of the 40S ribosomal subunit. Required for the processing of the 20S rRNA- precursor to mature 18S rRNA in a late step of the maturation of 40S ribosomal subunits	40S ribosomal protein S0	40S ribosomal protein S0; Required for the assembly and/or stability of the 40S ribosomal subunit. Required for the processing of the 20S rRNA- precursor to mature 18S rRNA in a late step of the maturation of 40S ribosomal subunits	rps0(BC1G_01804)		amide biosynthetic process, translation, organonitrogen compound biosynthetic process, peptide biosynthetic process, cellular nitrogen compound biosynthetic process, cellular protein metabolic process, cellular protein-containing complex assembly, gene expression, macromolecule biosynthetic process, cellular macromolecule biosynthetic process, organic substance biosynthetic process, cellular bios…	structural constituent of ribosome, structural molecule activity	cytoplasm, organelle, intracellular organelle, ribosome, non-membrane-bounded organelle, intracellular non-membrane-bounded organelle, intracellular, protein-containing complex, cytosol, small ribosomal subunit, ribosomal subunit, cytosolic small ribosomal subunit, cytosolic ribosome, ribonucleoprotein complex, cellular anatomical entity
				M7U6X2	347830985	CCD46682.1	0	Similar to 60s ribosomal protein l23	Similar to 60s ribosomal protein l23	BofuT4_P042930.1		amide biosynthetic process, translation, organonitrogen compound biosynthetic process, peptide biosynthetic process, cellular nitrogen compound biosynthetic process, cellular protein metabolic process, gene expression, macromolecule biosynthetic process, cellular macromolecule biosynthetic process, organic substance biosynthetic process, cellular biosynthetic process, cellular amide metabolic pro…	RNA binding, nucleic acid binding, organic cyclic compound binding, heterocyclic compound binding, binding, structural constituent of ribosome, rRNA binding, structural molecule activity, large ribosomal subunit rRNA binding	cytoplasm, organelle, intracellular organelle, ribosome, non-membrane-bounded organelle, intracellular non-membrane-bounded organelle, intracellular, protein-containing complex, cytosol, ribosomal subunit, large ribosomal subunit, cytosolic ribosome, cytosolic large ribosomal subunit, ribonucleoprotein complex, cellular anatomical entity
				M7TU18	347828469	CCD44166.1	0	BcGBL1, heterotrimeric Gbeta-like protein	BcGBL1, heterotrimeric Gbeta-like protein	BofuT4_P057460.1		amide biosynthetic process, translation, organonitrogen compound biosynthetic process, peptide biosynthetic process, cellular nitrogen compound biosynthetic process, cellular protein metabolic process, gene expression, macromolecule biosynthetic process, cellular macromolecule biosynthetic process, organic substance biosynthetic process, cellular biosynthetic process, cellular amide metabolic pro…	ATP binding, adenyl nucleotide binding, adenyl ribonucleotide binding, purine ribonucleoside triphosphate binding, purine nucleotide binding, purine ribonucleotide binding, nucleic acid binding, ribonucleotide binding, organic cyclic compound binding, heterocyclic compound binding, anion binding, nucleoside phosphate binding, nucleotide binding, carbohydrate derivative binding, small molecule bin…	membrane-bounded organelle, intracellular membrane-bounded organelle, cytoplasm, organelle, intracellular organelle, nucleus, ribosome, non-membrane-bounded organelle, intracellular non-membrane-bounded organelle, intracellular, protein-containing complex, cytosol, small ribosomal subunit, ribosomal subunit, cytosolic small ribosomal subunit, cytosolic ribosome, ribonucleoprotein complex, cellula…
				M7UE58	347837250	CCD51822.1	0	Similar to 40S ribosomal protein S19	Similar to 40S ribosomal protein S19	BofuT4P10000098001		amide biosynthetic process, translation, organonitrogen compound biosynthetic process, peptide biosynthetic process, cellular nitrogen compound biosynthetic process, cellular protein metabolic process, cellular protein-containing complex assembly, gene expression, macromolecule biosynthetic process, cellular macromolecule biosynthetic process, organic substance biosynthetic process, cellular bios…	RNA binding, nucleic acid binding, organic cyclic compound binding, heterocyclic compound binding, binding, structural constituent of ribosome, structural molecule activity	cytoplasm, organelle, intracellular organelle, ribosome, non-membrane-bounded organelle, intracellular non-membrane-bounded organelle, intracellular, protein-containing complex, cytosol, small ribosomal subunit, ribosomal subunit, cytosolic small ribosomal subunit, cytosolic ribosome, ribonucleoprotein complex, cellular anatomical entity
				M7U6S6	472237384	EMR82283.1	0	Putative 40s ribosomal protein s18 protein	Putative 40s ribosomal protein s18 protein	BcDW1_9086		amide biosynthetic process, translation, organonitrogen compound biosynthetic process, peptide biosynthetic process, cellular nitrogen compound biosynthetic process, cellular protein metabolic process, gene expression, macromolecule biosynthetic process, cellular macromolecule biosynthetic process, organic substance biosynthetic process, cellular biosynthetic process, cellular amide metabolic pro…	RNA binding, nucleic acid binding, organic cyclic compound binding, heterocyclic compound binding, binding, structural constituent of ribosome, structural molecule activity	cytoplasm, organelle, intracellular organelle, ribosome, non-membrane-bounded organelle, intracellular non-membrane-bounded organelle, intracellular, protein-containing complex, cytosol, small ribosomal subunit, ribosomal subunit, ribonucleoprotein complex, cellular anatomical entity
				M7TNA6	347441549	CCD34470.1	0	Similar to 60S ribosomal protein L27a	Similar to 60S ribosomal protein L27a	BofuT4_P102650.1		amide biosynthetic process, translation, organonitrogen compound biosynthetic process, peptide biosynthetic process, cellular nitrogen compound biosynthetic process, cellular protein metabolic process, gene expression, macromolecule biosynthetic process, cellular macromolecule biosynthetic process, organic substance biosynthetic process, cellular biosynthetic process, cellular amide metabolic pro…	structural constituent of ribosome, structural molecule activity	cytoplasm, organelle, intracellular organelle, ribosome, non-membrane-bounded organelle, intracellular non-membrane-bounded organelle, intracellular, protein-containing complex, cytosol, ribosomal subunit, large ribosomal subunit, cytosolic ribosome, cytosolic large ribosomal subunit, ribonucleoprotein complex, cellular anatomical entity
				M7UJ73	347836247	CCD50819.1	0	Similar to 60S ribosomal protein L30	Similar to 60S ribosomal protein L30	BofuT4_P087230.1		amide biosynthetic process, translation, organonitrogen compound biosynthetic process, peptide biosynthetic process, cellular nitrogen compound biosynthetic process, cellular protein metabolic process, gene expression, macromolecule biosynthetic process, cellular macromolecule biosynthetic process, organic substance biosynthetic process, cellular biosynthetic process, cellular amide metabolic pro…	RNA binding, nucleic acid binding, organic cyclic compound binding, heterocyclic compound binding, binding, structural constituent of ribosome, structural molecule activity	cytoplasm, organelle, intracellular organelle, ribosome, non-membrane-bounded organelle, intracellular non-membrane-bounded organelle, intracellular, protein-containing complex, cytosol, ribosomal subunit, large ribosomal subunit, cytosolic ribosome, cytosolic large ribosomal subunit, ribonucleoprotein complex, cellular anatomical entity
				M7U1I6	347826642	CCD42339.1	0	Similar to 60s ribosomal protein l11	Similar to 60s ribosomal protein l11	BofuT4P9000017001		amide biosynthetic process, translation, organonitrogen compound biosynthetic process, peptide biosynthetic process, cellular nitrogen compound biosynthetic process, cellular protein metabolic process, cellular protein-containing complex assembly, gene expression, macromolecule biosynthetic process, cellular macromolecule biosynthetic process, organic substance biosynthetic process, cellular bios…	RNA binding, nucleic acid binding, organic cyclic compound binding, heterocyclic compound binding, binding, structural constituent of ribosome, structural molecule activity	cytoplasm, organelle, intracellular organelle, ribosome, non-membrane-bounded organelle, intracellular non-membrane-bounded organelle, intracellular, protein-containing complex, cytosol, ribosomal subunit, large ribosomal subunit, cytosolic ribosome, cytosolic large ribosomal subunit, ribonucleoprotein complex, cellular anatomical entity
				M7U9Y7	347827027	CCD42724.1	0	60S ribosomal protein L27	60S ribosomal protein L27	BofuT4_P073360.1		amide biosynthetic process, translation, organonitrogen compound biosynthetic process, peptide biosynthetic process, cellular nitrogen compound biosynthetic process, cellular protein metabolic process, gene expression, macromolecule biosynthetic process, cellular macromolecule biosynthetic process, organic substance biosynthetic process, cellular biosynthetic process, cellular amide metabolic pro…	structural constituent of ribosome, structural molecule activity	cytoplasm, organelle, intracellular organelle, ribosome, non-membrane-bounded organelle, intracellular non-membrane-bounded organelle, intracellular, protein-containing complex, cytosol, ribosomal subunit, large ribosomal subunit, cytosolic ribosome, cytosolic large ribosomal subunit, ribonucleoprotein complex, cellular anatomical entity
				M7UQ89	472244513	EMR89128.1	0	Putative translationally-controlled tumor protein	Putative translationally-controlled tumor protein	BcDW1_2224
				M7TB55	154308996	XP_001553833.1	0	hypothetical protein BofuT4_P121360.1	hypothetical protein BofuT4_P121360.1	BofuT4_P121360.1		gene expression, RNA metabolic process, mRNA metabolic process, cellular nitrogen compound metabolic process, organic cyclic compound metabolic process, heterocycle metabolic process, mRNA processing, cellular aromatic compound metabolic process, nucleic acid metabolic process, cellular metabolic process, nucleobase-containing compound metabolic process, nitrogen compound metabolic process, RNA p…	adenyl nucleotide binding, purine nucleotide binding, organic cyclic compound binding, heterocyclic compound binding, nucleoside phosphate binding, nucleotide binding, small molecule binding, binding, enzyme regulator activity, nucleoside-triphosphatase regulator activity, adenyl-nucleotide exchange factor activity, ATPase regulator activity, molecular function regulator	membrane-bounded organelle, intracellular membrane-bounded organelle, integral component of membrane, cytoplasm, organelle, intracellular organelle, intracellular, intrinsic component of membrane, endomembrane system, membrane, endoplasmic reticulum, cellular anatomical entity
				M7UIE0	347827805	CCD43502.1	0	Similar to 40s ribosomal protein s5	Similar to 40s ribosomal protein s5	BofuT4P6000004001
				M7TGE0	347828934	CCD44631.1	0	Similar to ribosomal protein L14	Similar to ribosomal protein L14	BofuT4_P055320.1		amide biosynthetic process, translation, organonitrogen compound biosynthetic process, peptide biosynthetic process, cellular nitrogen compound biosynthetic process, cellular protein metabolic process, gene expression, macromolecule biosynthetic process, cellular macromolecule biosynthetic process, organic substance biosynthetic process, cellular biosynthetic process, cellular amide metabolic pro…	RNA binding, nucleic acid binding, organic cyclic compound binding, heterocyclic compound binding, binding, structural constituent of ribosome, structural molecule activity	cytoplasm, organelle, intracellular organelle, ribosome, non-membrane-bounded organelle, intracellular non-membrane-bounded organelle, intracellular, protein-containing complex, cytosol, ribosomal subunit, large ribosomal subunit, cytosolic ribosome, cytosolic large ribosomal subunit, ribonucleoprotein complex, cellular anatomical entity, nascent polypeptide-associated complex
				M7TFS1	347836733	CCD51305.1	0	Similar to 40S ribosomal protein S22	Similar to 40S ribosomal protein S22	BofuT4_P016110.1		amide biosynthetic process, translation, organonitrogen compound biosynthetic process, peptide biosynthetic process, cellular nitrogen compound biosynthetic process, cellular protein metabolic process, gene expression, macromolecule biosynthetic process, cellular macromolecule biosynthetic process, organic substance biosynthetic process, cellular biosynthetic process, cellular amide metabolic pro…	structural constituent of ribosome, structural molecule activity	cytoplasm, organelle, intracellular organelle, ribosome, non-membrane-bounded organelle, intracellular non-membrane-bounded organelle, intracellular, protein-containing complex, cytosol, small ribosomal subunit, ribosomal subunit, cytosolic small ribosomal subunit, cytosolic ribosome, ribonucleoprotein complex, cellular anatomical entity
				M7UF17	347836758	CCD51330.1	0	Similar to 40S ribosomal protein S16	Similar to 40S ribosomal protein S16	BofuT4_P016360.1		amide biosynthetic process, translation, organonitrogen compound biosynthetic process, peptide biosynthetic process, cellular nitrogen compound biosynthetic process, cellular protein metabolic process, gene expression, macromolecule biosynthetic process, cellular macromolecule biosynthetic process, RNA metabolic process, organic substance biosynthetic process, cellular biosynthetic process, cellu…	RNA binding, nucleic acid binding, organic cyclic compound binding, heterocyclic compound binding, binding, structural constituent of ribosome, structural molecule activity	cytoplasm, organelle, intracellular organelle, ribosome, non-membrane-bounded organelle, intracellular non-membrane-bounded organelle, intracellular, protein-containing complex, cytosol, small ribosomal subunit, ribosomal subunit, cytosolic small ribosomal subunit, cytosolic ribosome, ribonucleoprotein complex, cellular anatomical entity
				M7TKD0	347828301	CCD43998.1	0	Ribosomal protein	Ribosomal protein	BofuT4_P062080.1		amide biosynthetic process, translation, organonitrogen compound biosynthetic process, peptide biosynthetic process, cellular nitrogen compound biosynthetic process, cellular protein metabolic process, gene expression, macromolecule biosynthetic process, cellular macromolecule biosynthetic process, RNA metabolic process, organic substance biosynthetic process, cellular biosynthetic process, cellu…	RNA binding, nucleic acid binding, organic cyclic compound binding, heterocyclic compound binding, binding, structural constituent of ribosome, structural molecule activity	cytoplasm, organelle, intracellular organelle, ribosome, non-membrane-bounded organelle, intracellular non-membrane-bounded organelle, intracellular, protein-containing complex, cytosol, ribosomal subunit, large ribosomal subunit, cytosolic ribosome, cytosolic large ribosomal subunit, ribonucleoprotein complex, cellular anatomical entity
				M7UB66	154302203	XP_001551512.1	0	Eukaryotic translation initiation factor 5A	Eukaryotic translation initiation factor 5A	BofuT4_P116430.1		amide biosynthetic process, translation, organonitrogen compound biosynthetic process, peptide biosynthetic process, cellular nitrogen compound biosynthetic process, cellular protein metabolic process, gene expression, macromolecule biosynthetic process, cellular macromolecule biosynthetic process, organic substance biosynthetic process, cellular biosynthetic process, cellular amide metabolic pro…	RNA binding, nucleic acid binding, organic cyclic compound binding, heterocyclic compound binding, translation initiation factor activity, binding, translation factor activity, RNA binding, structural constituent of ribosome, ribosome binding, structural molecule activity, translation regulator activity, nucleic acid binding, ribonucleoprotein complex binding, protein-containing complex binding, …	organelle, intracellular organelle, ribosome, non-membrane-bounded organelle, intracellular non-membrane-bounded organelle, intracellular, cellular anatomical entity
				M7UJ90	347838247	CCD52819.1	0	Similar to glutaminyl-tRNA synthetase	Similar to glutaminyl-tRNA synthetase	BofuT4_P002660.1		amide biosynthetic process, translation, organonitrogen compound biosynthetic process, peptide biosynthetic process, cellular nitrogen compound biosynthetic process, cellular protein metabolic process, carboxylic acid metabolic process, gene expression, macromolecule biosynthetic process, cellular macromolecule biosynthetic process, RNA metabolic process, tRNA metabolic process, organic substance…	ATP binding, adenyl nucleotide binding, adenyl ribonucleotide binding, purine ribonucleoside triphosphate binding, purine nucleotide binding, purine ribonucleotide binding, ribonucleotide binding, organic cyclic compound binding, heterocyclic compound binding, anion binding, nucleoside phosphate binding, nucleotide binding, carbohydrate derivative binding, catalytic activity, small molecule bindi…	cytoplasm, intracellular, cytosol, cellular anatomical entity
				M7TIW5	347829326	CCD45023.1	0	Similar to 40s ribosomal protein s23	Similar to 40s ribosomal protein s23	BofuT4P3000001001		amide biosynthetic process, translation, organonitrogen compound biosynthetic process, peptide biosynthetic process, cellular nitrogen compound biosynthetic process, cellular protein metabolic process, gene expression, macromolecule biosynthetic process, cellular macromolecule biosynthetic process, organic substance biosynthetic process, cellular biosynthetic process, cellular amide metabolic pro…	structural constituent of ribosome, structural molecule activity	cytoplasm, organelle, intracellular organelle, ribosome, non-membrane-bounded organelle, intracellular non-membrane-bounded organelle, intracellular, protein-containing complex, cytosol, small ribosomal subunit, ribosomal subunit, cytosolic small ribosomal subunit, cytosolic ribosome, ribonucleoprotein complex, cellular anatomical entity
				M7TAK6	224612138	ACN60144.1	0	Protein elicitor PebC1	Protein elicitor PebC1	0		amide biosynthetic process, translation, organonitrogen compound biosynthetic process, peptide biosynthetic process, amide transport, peptide transport, cellular nitrogen compound biosynthetic process, cellular protein metabolic process, gene expression, macromolecule biosynthetic process, cellular macromolecule biosynthetic process, organic substance biosynthetic process, cellular biosynthetic p…	protein binding, binding, structural constituent of ribosome, unfolded protein binding, structural molecule activity	membrane-bounded organelle, intracellular membrane-bounded organelle, cytoplasm, organelle, intracellular organelle, nucleus, ribosome, non-membrane-bounded organelle, intracellular non-membrane-bounded organelle, intracellular, protein-containing complex, cellular anatomical entity, nascent polypeptide-associated complex
				M7U743	347829972	CCD45669.1	0	0	0	BofuT4P34000010001		amide biosynthetic process, translation, organonitrogen compound biosynthetic process, peptide biosynthetic process, cellular nitrogen compound biosynthetic process, cellular protein metabolic process, gene expression, macromolecule biosynthetic process, cellular macromolecule biosynthetic process, organic substance biosynthetic process, cellular biosynthetic process, cellular amide metabolic pro…	structural constituent of ribosome, structural molecule activity	organelle, intracellular organelle, ribosome, non-membrane-bounded organelle, intracellular non-membrane-bounded organelle, intracellular, cellular anatomical entity
				M7U1C1	160409961	A6S6B0.1	0	Nascent polypeptide-associated complex subunit beta	Nascent polypeptide-associated complex subunit beta	egd1(BC1G_07699)		amide transport, peptide transport, protein transport, nitrogen compound transport, intracellular protein transport, cellular protein localization, protein localization to organelle, protein targeting, protein targeting to ER, establishment of protein localization, protein localization, establishment of localization in cell, organic substance transport, intracellular transport, establishment of p…	protein binding, binding, unfolded protein binding	membrane-bounded organelle, intracellular membrane-bounded organelle, cytoplasm, organelle, intracellular organelle, nucleus, ribosome, non-membrane-bounded organelle, intracellular non-membrane-bounded organelle, intracellular, protein-containing complex, cytosol, ribonucleoprotein complex, polysome, polysomal ribosome, cellular anatomical entity, nascent polypeptide-associated complex
				M7TBV8	347832143	CCD47840.1	Elongation factor 1-alpha; This protein promotes the GTP-dependent binding of aminoacyl-tRNA to the A-site of ribosomes during protein biosynthesis	Elongation factor 1-alpha	Elongation factor 1-alpha; This protein promotes the GTP-dependent binding of aminoacyl-tRNA to the A-site of ribosomes during protein biosynthesis	BofuT4_P113440.1		amide biosynthetic process, translation, organonitrogen compound biosynthetic process, peptide biosynthetic process, cellular nitrogen compound biosynthetic process, cellular protein metabolic process, gene expression, macromolecule biosynthetic process, cellular macromolecule biosynthetic process, organic substance biosynthetic process, cellular biosynthetic process, cellular amide metabolic pro…	nucleoside-triphosphatase activity, GTPase activity, purine ribonucleoside triphosphate binding, purine nucleotide binding, purine ribonucleotide binding, RNA binding, pyrophosphatase activity, hydrolase activity, nucleic acid binding, guanyl ribonucleotide binding, GTP binding, purine ribonucleoside binding, guanyl nucleotide binding, ribonucleotide binding, hydrolase activity, acting on acid an…
				M7TB98	347441864	CCD34785.1	0	0	0	BofuT4_P098440.1		gene expression, RNA metabolic process, ncRNA metabolic process, cellular nitrogen compound metabolic process, rRNA metabolic process, organic cyclic compound metabolic process, heterocycle metabolic process, cellular aromatic compound metabolic process, nucleic acid metabolic process, cellular metabolic process, nucleobase-containing compound metabolic process, nitrogen compound metabolic proces…	RNA binding, nucleic acid binding, organic cyclic compound binding, heterocyclic compound binding, binding, snoRNA binding, box H/ACA snoRNA binding	membrane-bounded organelle, intracellular membrane-bounded organelle, organelle, intracellular organelle, nucleus, non-membrane-bounded organelle, intracellular non-membrane-bounded organelle, intracellular, organelle lumen, intracellular organelle lumen, nuclear lumen, protein-containing complex, membrane-enclosed lumen, catalytic complex, ribonucleoprotein complex, small nucleolar ribonucleopro…
				M7U4C9	347836421	CCD50993.1	0	0	0	BofuT4P12000005001		cellular protein metabolic process, gene expression, RNA metabolic process, ncRNA metabolic process, organonitrogen compound metabolic process, cellular nitrogen compound metabolic process, organelle organization, cellular protein modification process, rRNA metabolic process, organic cyclic compound metabolic process, heterocycle metabolic process, cellular aromatic compound metabolic process, nu…	RNA binding, nucleic acid binding, mRNA binding, organic cyclic compound binding, heterocyclic compound binding, transferase activity, catalytic activity, binding, methyltransferase activity, S-adenosylmethionine-dependent methyltransferase activity, transferase activity, transferring one-carbon groups, catalytic activity, acting on RNA, N-methyltransferase activity, catalytic activity, acting on…	membrane-bounded organelle, intracellular membrane-bounded organelle, integral component of membrane, organelle, intracellular organelle, nucleus, non-membrane-bounded organelle, intracellular non-membrane-bounded organelle, intracellular, intrinsic component of membrane, organelle lumen, intracellular organelle lumen, nuclear lumen, protein-containing complex, membrane, membrane-enclosed lumen, …
				M7TXA1	347827951	CCD43648.1	0	0	0	BofuT4_P064900.1		amide biosynthetic process, translation, organonitrogen compound biosynthetic process, peptide biosynthetic process, cellular nitrogen compound biosynthetic process, cellular protein metabolic process, gene expression, macromolecule biosynthetic process, cellular macromolecule biosynthetic process, organic substance biosynthetic process, cellular biosynthetic process, cellular amide metabolic pro…	structural constituent of ribosome, structural molecule activity	membrane-bounded organelle, intracellular membrane-bounded organelle, cytoplasm, organelle, intracellular organelle, ribosome, non-membrane-bounded organelle, intracellular non-membrane-bounded organelle, mitochondrion, intracellular, protein-containing complex, ribosomal subunit, large ribosomal subunit, ribonucleoprotein complex, cellular anatomical entity
				M7U210	472245372	EMR89946.1	0	Putative 40s ribosomal protein s2 protein	Putative 40s ribosomal protein s2 protein	BcDW1_1428		amide biosynthetic process, translation, organonitrogen compound biosynthetic process, peptide biosynthetic process, amide transport, peptide transport, cellular nitrogen compound biosynthetic process, cellular protein metabolic process, gene expression, macromolecule biosynthetic process, cellular macromolecule biosynthetic process, organic substance biosynthetic process, cellular biosynthetic p…	RNA binding, nucleic acid binding, organic cyclic compound binding, heterocyclic compound binding, binding, structural constituent of ribosome, rRNA binding, small ribosomal subunit rRNA binding, structural molecule activity	cytoplasm, organelle, intracellular organelle, ribosome, non-membrane-bounded organelle, intracellular non-membrane-bounded organelle, intracellular, protein-containing complex, cytosol, small ribosomal subunit, ribosomal subunit, cytosolic small ribosomal subunit, cytosolic ribosome, ribonucleoprotein complex, small-subunit processome, cellular anatomical entity, preribosome
				M7UW74	347829377	CCD45074.1	Eukaryotic translation initiation factor 3 subunit F; Component of the eukaryotic translation initiation factor 3 (eIF-3) complex, which is involved in protein synthesis of a specialized repertoire of mRNAs and, together with other initiation factors, stimulates binding of mRNA and methionyl-tRNAi to the 40S ribosome. The eIF-3 complex specifically targets and initiates translation of a subset of…	Eukaryotic translation initiation factor 3 subunit F	Eukaryotic translation initiation factor 3 subunit F; Component of the eukaryotic translation initiation factor 3 (eIF-3) complex, which is involved in protein synthesis of a specialized repertoire of mRNAs and, together with other initiation factors, stimulates binding of mRNA and methionyl-tRNAi to the 40S ribosome. The eIF-3 complex specifically targets and initiates translation of a subset of…	BofuT4_P007910.1		amide biosynthetic process, translation, organonitrogen compound biosynthetic process, peptide biosynthetic process, cellular nitrogen compound biosynthetic process, cellular protein metabolic process, cellular protein-containing complex assembly, gene expression, macromolecule biosynthetic process, cellular macromolecule biosynthetic process, organic substance biosynthetic process, cellular bios…	RNA binding, nucleic acid binding, organic cyclic compound binding, heterocyclic compound binding, translation initiation factor activity, protein binding, binding, translation factor activity, RNA binding, translation regulator activity, nucleic acid binding, translation regulator activity, translation initiation factor binding	cytoplasm, intracellular, protein-containing complex, ribonucleoprotein complex, eukaryotic 48S preinitiation complex, eukaryotic 43S preinitiation complex, translation preinitiation complex, eukaryotic translation initiation factor 3 complex, eukaryotic translation initiation factor 3 complex, eIF3e, eukaryotic translation initiation factor 3 complex, eIF3m, cellular anatomical entity
				M7TWH2	347828514	CCD44211.1	0	40S ribosomal protein S24	40S ribosomal protein S24	BofuT4_P057910.1		amide biosynthetic process, translation, organonitrogen compound biosynthetic process, peptide biosynthetic process, cellular nitrogen compound biosynthetic process, cellular protein metabolic process, gene expression, macromolecule biosynthetic process, cellular macromolecule biosynthetic process, organic substance biosynthetic process, cellular biosynthetic process, cellular amide metabolic pro…	structural constituent of ribosome, structural molecule activity	organelle, intracellular organelle, ribosome, non-membrane-bounded organelle, intracellular non-membrane-bounded organelle, intracellular, cellular anatomical entity
				M7U9Q2	472245831	EMR90390.1	0	Putative 60s ribosomal protein l31 protein	Putative 60s ribosomal protein l31 protein	BcDW1_931		amide biosynthetic process, translation, organonitrogen compound biosynthetic process, peptide biosynthetic process, cellular nitrogen compound biosynthetic process, cellular protein metabolic process, gene expression, macromolecule biosynthetic process, cellular macromolecule biosynthetic process, organic substance biosynthetic process, cellular biosynthetic process, cellular amide metabolic pro…	structural constituent of ribosome, structural molecule activity	cytoplasm, organelle, intracellular organelle, ribosome, non-membrane-bounded organelle, intracellular non-membrane-bounded organelle, intracellular, protein-containing complex, cytosol, ribosomal subunit, large ribosomal subunit, cytosolic ribosome, cytosolic large ribosomal subunit, ribonucleoprotein complex, cellular anatomical entity
				M7UC69	347839766	CCD54338.1	0	Similar to 60S ribosomal protein L16	Similar to 60S ribosomal protein L16	BofuT4_P130380.1		amide biosynthetic process, translation, organonitrogen compound biosynthetic process, peptide biosynthetic process, cellular nitrogen compound biosynthetic process, cellular protein metabolic process, gene expression, macromolecule biosynthetic process, cellular macromolecule biosynthetic process, organic substance biosynthetic process, cellular biosynthetic process, cellular amide metabolic pro…	RNA binding, nucleic acid binding, mRNA binding, organic cyclic compound binding, heterocyclic compound binding, binding, structural constituent of ribosome, structural molecule activity	cytoplasm, organelle, intracellular organelle, ribosome, non-membrane-bounded organelle, intracellular non-membrane-bounded organelle, intracellular, protein-containing complex, cytosol, ribosomal subunit, large ribosomal subunit, cytosolic ribosome, cytosolic large ribosomal subunit, ribonucleoprotein complex, cellular anatomical entity
				M7UDG7	347836429	CCD51001.1	0	Similar to 40s ribosomal protein S7	Similar to 40s ribosomal protein S7	BofuT4_P022690.1		amide biosynthetic process, translation, organonitrogen compound biosynthetic process, peptide biosynthetic process, cellular nitrogen compound biosynthetic process, cellular protein metabolic process, gene expression, macromolecule biosynthetic process, cellular macromolecule biosynthetic process, RNA metabolic process, organic substance biosynthetic process, cellular biosynthetic process, cellu…	structural constituent of ribosome, structural molecule activity	cytoplasm, organelle, intracellular organelle, ribosome, non-membrane-bounded organelle, intracellular non-membrane-bounded organelle, intracellular, protein-containing complex, cytosol, small ribosomal subunit, ribosomal subunit, cytosolic small ribosomal subunit, cytosolic ribosome, ribonucleoprotein complex, small-subunit processome, cellular anatomical entity, preribosome
				M7U4M8	347832401	CCD48098.1	0	Similar to 60S ribosomal protein L13	Similar to 60S ribosomal protein L13	BofuT4_P111110.1		amide biosynthetic process, translation, organonitrogen compound biosynthetic process, peptide biosynthetic process, cellular nitrogen compound biosynthetic process, cellular protein metabolic process, gene expression, macromolecule biosynthetic process, cellular macromolecule biosynthetic process, organic substance biosynthetic process, cellular biosynthetic process, cellular amide metabolic pro…	RNA binding, nucleic acid binding, organic cyclic compound binding, heterocyclic compound binding, binding, structural constituent of ribosome, structural molecule activity	cytoplasm, organelle, intracellular organelle, ribosome, non-membrane-bounded organelle, intracellular non-membrane-bounded organelle, intracellular, protein-containing complex, cytosol, ribosomal subunit, large ribosomal subunit, cytosolic ribosome, cytosolic large ribosomal subunit, ribonucleoprotein complex, cellular anatomical entity
				M7TIY3	347837836	CCD52408.1	0	Similar to 30S ribosomal subunit S4	Similar to 30S ribosomal subunit S4	BofuT4_P077010.1		amide biosynthetic process, translation, organonitrogen compound biosynthetic process, peptide biosynthetic process, cellular nitrogen compound biosynthetic process, cellular protein metabolic process, gene expression, macromolecule biosynthetic process, cellular macromolecule biosynthetic process, organic substance biosynthetic process, cellular biosynthetic process, cellular amide metabolic pro…	RNA binding, nucleic acid binding, organic cyclic compound binding, heterocyclic compound binding, binding, structural constituent of ribosome, rRNA binding, structural molecule activity	membrane-bounded organelle, intracellular membrane-bounded organelle, cytoplasm, organelle, intracellular organelle, ribosome, non-membrane-bounded organelle, intracellular non-membrane-bounded organelle, mitochondrion, intracellular, organelle lumen, intracellular organelle lumen, protein-containing complex, mitochondrial matrix, small ribosomal subunit, ribosomal subunit, membrane-enclosed lume…
				M7TXZ5	347832333	CCD48030.1	0	40S ribosomal protein S27	40S ribosomal protein S27	BofuT4_P110430.1		amide biosynthetic process, translation, organonitrogen compound biosynthetic process, peptide biosynthetic process, cellular nitrogen compound biosynthetic process, cellular protein metabolic process, cellular protein-containing complex assembly, gene expression, macromolecule biosynthetic process, cellular macromolecule biosynthetic process, organic substance biosynthetic process, cellular bios…	RNA binding, nucleic acid binding, organic cyclic compound binding, heterocyclic compound binding, transferase activity, catalytic activity, metal ion binding, binding, structural constituent of ribosome, ion binding, structural molecule activity, cation binding	cytoplasm, organelle, intracellular organelle, ribosome, non-membrane-bounded organelle, intracellular non-membrane-bounded organelle, intracellular, protein-containing complex, cytosol, small ribosomal subunit, ribosomal subunit, cytosolic small ribosomal subunit, cytosolic ribosome, ribonucleoprotein complex, cellular anatomical entity
				M7ULH7	347837574	CCD52146.1	0	0	0	BofuT4P103000005001		amide biosynthetic process, translation, organonitrogen compound biosynthetic process, peptide biosynthetic process, cellular nitrogen compound biosynthetic process, cellular protein metabolic process, gene expression, macromolecule biosynthetic process, cellular macromolecule biosynthetic process, organic substance biosynthetic process, cellular biosynthetic process, cellular amide metabolic pro…	structural constituent of ribosome, structural molecule activity	membrane-bounded organelle, intracellular membrane-bounded organelle, cytoplasm, organelle, intracellular organelle, ribosome, non-membrane-bounded organelle, intracellular non-membrane-bounded organelle, mitochondrion, intracellular, organelle lumen, intracellular organelle lumen, protein-containing complex, mitochondrial matrix, ribosomal subunit, large ribosomal subunit, membrane-enclosed lume…
2	1712	26	214												Proteasome: protein degradation
				M7UMH3	472243438	EMR88093.1	0	Proteasome subunit alpha type	Proteasome subunit alpha type	BcDW1_3205		ubiquitin-dependent protein catabolic process, cellular protein metabolic process, modification-dependent protein catabolic process, organonitrogen compound metabolic process, macromolecule catabolic process, proteasome-mediated ubiquitin-dependent protein catabolic process, modification-dependent macromolecule catabolic process, cellular protein catabolic process, organic substance catabolic pro…	hydrolase activity, peptidase activity, acting on L-amino acid peptides, catalytic activity, threonine-type endopeptidase activity, endopeptidase activity, peptidase activity, threonine-type peptidase activity, catalytic activity, acting on a protein	membrane-bounded organelle, intracellular membrane-bounded organelle, cytoplasm, organelle, intracellular organelle, nucleus, mitochondrion, intracellular, organelle lumen, intracellular organelle lumen, nuclear lumen, protein-containing complex, cytosol, endomembrane system, membrane, membrane-enclosed lumen, nuclear outer membrane-endoplasmic reticulum membrane network, catalytic complex, endop…
				M7UTR9	154294744	XP_001547811.1	0	similar to ubiquitin carboxyl-terminal hydrolase	similar to ubiquitin carboxyl-terminal hydrolase	BofuT4_P159450.1		ubiquitin-dependent protein catabolic process, cellular protein metabolic process, modification-dependent protein catabolic process, organonitrogen compound metabolic process, macromolecule catabolic process, cellular protein modification process, protein modification by small protein conjugation or removal, modification-dependent macromolecule catabolic process, cellular protein catabolic proces…	hydrolase activity, peptidase activity, acting on L-amino acid peptides, catalytic activity, peptidase activity, cysteine-type peptidase activity, omega peptidase activity, catalytic activity, acting on a protein, ubiquitin-like protein-specific protease activity, thiol-dependent ubiquitinyl hydrolase activity, ubiquitinyl hydrolase activity	membrane-bounded organelle, intracellular membrane-bounded organelle, organelle, intracellular organelle, nucleus, intracellular, cellular anatomical entity
				M7TJ12	347842499	CCD57071.1	0	Proteasome subunit beta type	Proteasome subunit beta type	BofuT4_P143330.1		ubiquitin-dependent protein catabolic process, cellular nitrogen compound biosynthetic process, cellular protein metabolic process, gene expression, macromolecule biosynthetic process, cellular macromolecule biosynthetic process, RNA metabolic process, modification-dependent protein catabolic process, organic substance biosynthetic process, cellular biosynthetic process, nucleic acid-templated tr…	transition metal ion binding, zinc ion binding, hydrolase activity, nucleic acid binding, organic cyclic compound binding, heterocyclic compound binding, peptidase activity, acting on L-amino acid peptides, catalytic activity, threonine-type endopeptidase activity, endopeptidase activity, peptidase activity, metal ion binding, binding, ion binding, DNA binding, threonine-type peptidase activity, …	membrane-bounded organelle, intracellular membrane-bounded organelle, cytoplasm, organelle, intracellular organelle, nucleus, intracellular, protein-containing complex, cytosol, catalytic complex, endopeptidase complex, peptidase complex, proteasome storage granule, proteasome complex, cytosolic proteasome complex, proteasome core complex, cellular anatomical entity, proteasome core complex, beta…
				M7U079	347830932	CCD46629.1	0	Similar to 26S proteasome non-ATPase regulatory subunit 11	Similar to 26S proteasome non-ATPase regulatory subunit 11	BofuT4_P042400.1		ubiquitin-dependent protein catabolic process, cellular protein metabolic process, cellular protein-containing complex assembly, modification-dependent protein catabolic process, organonitrogen compound metabolic process, macromolecule catabolic process, protein-containing complex assembly, cellular component assembly, modification-dependent macromolecule catabolic process, cellular protein catab…	nucleic acid binding, organic cyclic compound binding, heterocyclic compound binding, binding, DNA binding, structural molecule activity	cytoplasm, intracellular, protein-containing complex, cytosol, catalytic complex, endopeptidase complex, peptidase complex, proteasome storage granule, proteasome complex, cytosolic proteasome complex, proteasome accessory complex, proteasome regulatory particle, proteasome regulatory particle, lid subcomplex, cellular anatomical entity
				M7UKS5	154308476	XP_001553574.1	0	Proteasome subunit beta type	Proteasome subunit beta type	BofuT4_P014180.1		ubiquitin-dependent protein catabolic process, cellular protein metabolic process, modification-dependent protein catabolic process, organonitrogen compound metabolic process, macromolecule catabolic process, proteasome-mediated ubiquitin-dependent protein catabolic process, modification-dependent macromolecule catabolic process, cellular protein catabolic process, organic substance catabolic pro…	hydrolase activity, peptidase activity, acting on L-amino acid peptides, catalytic activity, threonine-type endopeptidase activity, endopeptidase activity, peptidase activity, threonine-type peptidase activity, enzyme regulator activity, enzyme activator activity, catalytic activity, acting on a protein, molecular function regulator, endopeptidase activator activity, peptidase regulator activity,…	membrane-bounded organelle, intracellular membrane-bounded organelle, cytoplasm, organelle, intracellular organelle, nucleus, intracellular, protein-containing complex, catalytic complex, endopeptidase complex, peptidase complex, proteasome complex, proteasome core complex, cellular anatomical entity, proteasome core complex, beta-subunit complex
				M7UK24	347832932	CCD48629.1	0	Similar to 26S proteasome regulatory subunit (Secreted protein)	Similar to 26S proteasome regulatory subunit (Secreted protein)	BofuT4_P110130.1		ubiquitin-dependent protein catabolic process, cellular protein metabolic process, modification-dependent protein catabolic process, organonitrogen compound metabolic process, macromolecule catabolic process, proteasome-mediated ubiquitin-dependent protein catabolic process, modification-dependent macromolecule catabolic process, cellular protein catabolic process, organic substance catabolic pro…		intracellular, protein-containing complex, catalytic complex, endopeptidase complex, peptidase complex, proteasome complex, proteasome accessory complex, proteasome regulatory particle
				M7UPJ1	154304837	XP_001552822.1	DNA-directed RNA polymerase subunit beta; DNA-dependent RNA polymerase catalyzes the transcription of DNA into RNA using the four ribonucleoside triphosphates as substrates	DNA-directed RNA polymerase	DNA-directed RNA polymerase subunit beta; DNA-dependent RNA polymerase catalyzes the transcription of DNA into RNA using the four ribonucleoside triphosphates as substrates	BofuT4_P059390.1		monovalent inorganic cation transport, proton transmembrane transport, cellular nitrogen compound biosynthetic process, gene expression, macromolecule biosynthetic process, cellular macromolecule biosynthetic process, RNA metabolic process, organic substance biosynthetic process, cellular biosynthetic process, nucleic acid-templated transcription, organic cyclic compound biosynthetic process, cel…	RNA binding, nucleic acid binding, organic cyclic compound binding, heterocyclic compound binding, transferase activity, ATPase-coupled transmembrane transporter activity, ribonucleoside binding, carbohydrate derivative binding, catalytic activity, small molecule binding, transferase activity, transferring phosphorus-containing groups, primary active transmembrane transporter activity, binding, D…	membrane-bounded organelle, intracellular membrane-bounded organelle, cytoplasm, organelle, intracellular organelle, nucleus, non-membrane-bounded organelle, intracellular non-membrane-bounded organelle, organelle membrane, intracellular, bounding membrane of organelle, organelle lumen, intracellular organelle lumen, nuclear lumen, nuclear chromosome, protein-containing complex, membrane, transfe…
				M7TRB3	347841583	CCD56155.1	0	Similar to ubiquitin-like protein DskB	Similar to ubiquitin-like protein DskB	BofuT4P114000020001
				M7U0L2	347830983	CCD46680.1	0	Similar to 26S proteasome regulatory subunit	Similar to 26S proteasome regulatory subunit	BofuT4_P042910.1		ubiquitin-dependent protein catabolic process, cellular protein metabolic process, modification-dependent protein catabolic process, organonitrogen compound metabolic process, macromolecule catabolic process, proteasome-mediated ubiquitin-dependent protein catabolic process, cellular protein modification process, protein modification by small protein conjugation or removal, modification-dependent…	hydrolase activity, peptidase activity, acting on L-amino acid peptides, metallopeptidase activity, catalytic activity, peptidase activity, binding, thiol-dependent ubiquitin-specific protease activity, cysteine-type peptidase activity, omega peptidase activity, protein-containing complex binding, catalytic activity, acting on a protein, ubiquitin-like protein-specific protease activity, Lys63-sp…	intracellular, protein-containing complex, catalytic complex, endopeptidase complex, peptidase complex, proteasome complex, proteasome accessory complex, proteasome regulatory particle, proteasome regulatory particle, lid subcomplex
				M7U685	347831836	CCD47533.1	0	0	0	BofuT4_P006920.1		ubiquitin-dependent protein catabolic process, cellular protein metabolic process, modification-dependent protein catabolic process, DNA duplex unwinding, organonitrogen compound metabolic process, macromolecule catabolic process, cellular nitrogen compound metabolic process, proteasome-mediated ubiquitin-dependent protein catabolic process, organelle organization, organic cyclic compound metabol…	helicase activity, ATPase activity, nucleoside-triphosphatase activity, ATP binding, adenyl nucleotide binding, adenyl ribonucleotide binding, purine ribonucleoside triphosphate binding, purine nucleotide binding, purine ribonucleotide binding, pyrophosphatase activity, hydrolase activity, nucleic acid binding, ribonucleotide binding, hydrolase activity, acting on acid anhydrides, in phosphorus-c…	membrane-bounded organelle, intracellular membrane-bounded organelle, cytoplasm, organelle, intracellular organelle, nucleus, intracellular, protein-containing complex, cytosol, catalytic complex, endopeptidase complex, peptidase complex, proteasome complex, proteasome accessory complex, proteasome regulatory particle, proteasome regulatory particle, lid subcomplex, cellular anatomical entity
				M7TYC3	472241533	EMR86249.1	0	Putative rna polymerase ii transcription factor protein	Putative rna polymerase ii transcription factor protein	BcDW1_5148
				M7TRI5	347440865	CCD33786.1	DNA-directed RNA polymerase subunit; DNA-dependent RNA polymerase catalyzes the transcription of DNA into RNA using the four ribonucleoside triphosphates as substrates	DNA-directed RNA polymerase	DNA-directed RNA polymerase subunit; DNA-dependent RNA polymerase catalyzes the transcription of DNA into RNA using the four ribonucleoside triphosphates as substrates	BofuT4_P063880.1		cellular nitrogen compound biosynthetic process, gene expression, macromolecule biosynthetic process, cellular macromolecule biosynthetic process, RNA metabolic process, organic substance biosynthetic process, cellular biosynthetic process, nucleic acid-templated transcription, organic cyclic compound biosynthetic process, cellular nitrogen compound metabolic process, heterocycle biosynthetic pro…	nucleic acid binding, organic cyclic compound binding, heterocyclic compound binding, transferase activity, catalytic activity, transferase activity, transferring phosphorus-containing groups, binding, DNA-directed 5'-3' RNA polymerase activity, DNA binding, RNA polymerase II activity, nucleotidyltransferase activity, 5'-3' RNA polymerase activity, catalytic activity, acting on RNA, RNA polymeras…	membrane-bounded organelle, intracellular membrane-bounded organelle, organelle, intracellular organelle, nucleus, intracellular, organelle lumen, intracellular organelle lumen, nuclear lumen, protein-containing complex, transferase complex, membrane-enclosed lumen, catalytic complex, transferase complex, transferring phosphorus-containing groups, nuclear DNA-directed RNA polymerase complex, nucl…
				M7TFZ8	347829946	CCD45643.1	0	BcPIO6, similar to 26S protease regulatory subunit S10b	BcPIO6, similar to 26S protease regulatory subunit S10b	BofuT4_P046610.1		ubiquitin-dependent protein catabolic process, cellular nitrogen compound biosynthetic process, cellular protein metabolic process, cellular protein-containing complex assembly, gene expression, macromolecule biosynthetic process, cellular macromolecule biosynthetic process, RNA metabolic process, modification-dependent protein catabolic process, organic substance biosynthetic process, cellular b…	ATP binding, adenyl nucleotide binding, adenyl ribonucleotide binding, purine ribonucleoside triphosphate binding, purine nucleotide binding, purine ribonucleotide binding, hydrolase activity, ribonucleotide binding, organic cyclic compound binding, heterocyclic compound binding, anion binding, nucleoside phosphate binding, nucleotide binding, carbohydrate derivative binding, catalytic activity, …	membrane-bounded organelle, intracellular membrane-bounded organelle, cytoplasm, organelle, intracellular organelle, nucleus, intracellular, protein-containing complex, cytosol, catalytic complex, endopeptidase complex, peptidase complex, proteasome complex, cytosolic proteasome complex, proteasome accessory complex, proteasome regulatory particle, cellular anatomical entity, proteasome regulator…
				M7TPY2	347827041	CCD42738.1	0	0	0	BofuT4_P073500.1
				M7TSC3	347835785	CCD50357.1	0	Similar to 26S protease regulatory subunit 6A	Similar to 26S protease regulatory subunit 6A	BofuT4P143000024001
				M7UEL5	347440672	CCD33593.1	0	Proteasome subunit alpha type	Proteasome subunit alpha type	BofuT4_P072720.1		ubiquitin-dependent protein catabolic process, cellular protein metabolic process, modification-dependent protein catabolic process, organonitrogen compound metabolic process, macromolecule catabolic process, proteasome-mediated ubiquitin-dependent protein catabolic process, modification-dependent macromolecule catabolic process, cellular protein catabolic process, organic substance catabolic pro…	hydrolase activity, peptidase activity, acting on L-amino acid peptides, catalytic activity, threonine-type endopeptidase activity, endopeptidase activity, peptidase activity, threonine-type peptidase activity, catalytic activity, acting on a protein	membrane-bounded organelle, intracellular membrane-bounded organelle, cytoplasm, organelle, intracellular organelle, nucleus, intracellular, protein-containing complex, catalytic complex, endopeptidase complex, peptidase complex, proteasome complex, proteasome core complex, cellular anatomical entity, proteasome core complex, alpha-subunit complex
				M7U2Q5	347837540	CCD52112.1	0	Similar to 26S proteasome non-ATPase regulatory subunit 2	Similar to 26S proteasome non-ATPase regulatory subunit 2	BofuT4_P082710.1		ubiquitin-dependent protein catabolic process, cellular protein metabolic process, modification-dependent protein catabolic process, organonitrogen compound metabolic process, macromolecule catabolic process, proteasome-mediated ubiquitin-dependent protein catabolic process, modification-dependent macromolecule catabolic process, cellular protein catabolic process, organic substance catabolic pro…	enzyme regulator activity, molecular function regulator	membrane-bounded organelle, intracellular membrane-bounded organelle, cytoplasm, organelle, intracellular organelle, nucleus, intracellular, protein-containing complex, cytosol, catalytic complex, endopeptidase complex, peptidase complex, proteasome storage granule, proteasome complex, cytosolic proteasome complex, proteasome accessory complex, proteasome regulatory particle, cellular anatomical …
				M7TUZ1	347826621	CCD42318.1	0	Similar to proteasome subunit beta type-1-A	Similar to proteasome subunit beta type-1-A	BofuT4P9000012001		ubiquitin-dependent protein catabolic process, cellular protein metabolic process, modification-dependent protein catabolic process, organonitrogen compound metabolic process, macromolecule catabolic process, proteasome-mediated ubiquitin-dependent protein catabolic process, modification-dependent macromolecule catabolic process, cellular protein catabolic process, organic substance catabolic pro…	hydrolase activity, peptidase activity, acting on L-amino acid peptides, catalytic activity, threonine-type endopeptidase activity, endopeptidase activity, peptidase activity, threonine-type peptidase activity, catalytic activity, acting on a protein	membrane-bounded organelle, intracellular membrane-bounded organelle, cytoplasm, organelle, intracellular organelle, nucleus, intracellular, protein-containing complex, catalytic complex, endopeptidase complex, peptidase complex, proteasome complex, proteasome core complex, cellular anatomical entity, proteasome core complex, beta-subunit complex
				M7TJB0	347839951	CCD54523.1	0	Similar to proteasome regulatory particle subunit (RpnG)	Similar to proteasome regulatory particle subunit (RpnG)	BofuT4_P125710.1		ubiquitin-dependent protein catabolic process, cellular protein metabolic process, modification-dependent protein catabolic process, organonitrogen compound metabolic process, macromolecule catabolic process, proteasome-mediated ubiquitin-dependent protein catabolic process, organelle organization, modification-dependent macromolecule catabolic process, cellular protein catabolic process, organic…	structural molecule activity, enzyme regulator activity, molecular function regulator	membrane-bounded organelle, intracellular membrane-bounded organelle, organelle, intracellular organelle, nucleus, intracellular, protein-containing complex, catalytic complex, endopeptidase complex, peptidase complex, proteasome complex, proteasome accessory complex, proteasome regulatory particle, proteasome regulatory particle, lid subcomplex, cellular anatomical entity
				M7U4F9	472243880	EMR88519.1	0	similar to 26S proteasome non-ATPase regulatory subunit 12	similar to 26S proteasome non-ATPase regulatory subunit 12	BofuT4_P028700.1		ubiquitin-dependent protein catabolic process, cellular protein metabolic process, modification-dependent protein catabolic process, organonitrogen compound metabolic process, macromolecule catabolic process, proteasome-mediated ubiquitin-dependent protein catabolic process, modification-dependent macromolecule catabolic process, cellular protein catabolic process, organic substance catabolic pro…	nucleic acid binding, organic cyclic compound binding, heterocyclic compound binding, binding, DNA binding	membrane-bounded organelle, intracellular membrane-bounded organelle, cytoplasm, organelle, intracellular organelle, nucleus, intracellular, organelle lumen, intracellular organelle lumen, nuclear lumen, protein-containing complex, membrane-enclosed lumen, catalytic complex, endopeptidase complex, peptidase complex, proteasome complex, proteasome accessory complex, proteasome regulatory particle,…
				M7UQ69	347831814	CCD47511.1	ATP synthase subunit alpha; Produces ATP from ADP in the presence of a proton gradient across the membrane	ATP synthase subunit alpha	ATP synthase subunit alpha; Produces ATP from ADP in the presence of a proton gradient across the membrane	BofuT4P2000074001		organonitrogen compound biosynthetic process, monovalent inorganic cation transport, proton transmembrane transport, cellular nitrogen compound biosynthetic process, purine ribonucleoside triphosphate biosynthetic process, purine ribonucleotide biosynthetic process, nucleotide biosynthetic process, organic substance biosynthetic process, cellular biosynthetic process, purine ribonucleotide metabo…	ATP binding, adenyl nucleotide binding, adenyl ribonucleotide binding, proton transmembrane transporter activity, purine ribonucleoside triphosphate binding, purine nucleotide binding, purine ribonucleotide binding, monovalent inorganic cation transmembrane transporter activity, ribonucleotide binding, organic cyclic compound binding, heterocyclic compound binding, anion binding, nucleoside phosp…	intracellular, protein-containing complex, membrane, membrane protein complex, proton-transporting two-sector ATPase complex, proton-transporting two-sector ATPase complex, catalytic domain, proton-transporting ATP synthase complex, catalytic core F(1), proton-transporting ATP synthase complex, cellular anatomical entity
				M7TY39	347828016	CCD43713.1	0	Similar to U3 small nucleolar RNA-associated protein 10	Similar to U3 small nucleolar RNA-associated protein 10	BofuT4_P063450.1		cellular nitrogen compound biosynthetic process, gene expression, macromolecule biosynthetic process, cellular macromolecule biosynthetic process, RNA metabolic process, organic substance biosynthetic process, cellular biosynthetic process, nucleic acid-templated transcription, ncRNA metabolic process, organic cyclic compound biosynthetic process, cellular nitrogen compound metabolic process, het…	ATP binding, adenyl nucleotide binding, adenyl ribonucleotide binding, purine ribonucleoside triphosphate binding, purine nucleotide binding, purine ribonucleotide binding, RNA binding, nucleic acid binding, ribonucleotide binding, organic cyclic compound binding, heterocyclic compound binding, anion binding, nucleoside phosphate binding, nucleotide binding, carbohydrate derivative binding, small…	membrane-bounded organelle, intracellular membrane-bounded organelle, organelle, intracellular organelle, nucleus, non-membrane-bounded organelle, intracellular non-membrane-bounded organelle, intracellular, organelle lumen, intracellular organelle lumen, nuclear lumen, protein-containing complex, membrane-enclosed lumen, ribonucleoprotein complex, 90S preribosome, small-subunit processome, nucle…
				M7U1P8	472242788	EMR87469.1	0	Proteasome subunit beta type	Proteasome subunit beta type	BcDW1_3922		ubiquitin-dependent protein catabolic process, cellular protein metabolic process, modification-dependent protein catabolic process, organonitrogen compound metabolic process, macromolecule catabolic process, proteasome-mediated ubiquitin-dependent protein catabolic process, modification-dependent macromolecule catabolic process, cellular protein catabolic process, organic substance catabolic pro…	hydrolase activity, peptidase activity, acting on L-amino acid peptides, catalytic activity, threonine-type endopeptidase activity, endopeptidase activity, peptidase activity, threonine-type peptidase activity, catalytic activity, acting on a protein	membrane-bounded organelle, intracellular membrane-bounded organelle, cytoplasm, organelle, intracellular organelle, nucleus, intracellular, protein-containing complex, catalytic complex, endopeptidase complex, peptidase complex, proteasome complex, proteasome core complex, cellular anatomical entity
				M7THE7	472238074	EMR82951.1	0	Putative proteasome regulatory particle subunit protein	Putative proteasome regulatory particle subunit protein	BcDW1_8500				intracellular, protein-containing complex, catalytic complex, endopeptidase complex, peptidase complex, proteasome complex
				M7TML3	347833025	CCD48722.1	0	Proteasome subunit alpha type	Proteasome subunit alpha type	BofuT4_P033640.1		ubiquitin-dependent protein catabolic process, cellular protein metabolic process, modification-dependent protein catabolic process, organonitrogen compound metabolic process, macromolecule catabolic process, proteasome-mediated ubiquitin-dependent protein catabolic process, modification-dependent macromolecule catabolic process, cellular protein catabolic process, organic substance catabolic pro…	hydrolase activity, peptidase activity, acting on L-amino acid peptides, catalytic activity, threonine-type endopeptidase activity, endopeptidase activity, peptidase activity, threonine-type peptidase activity, catalytic activity, acting on a protein	membrane-bounded organelle, intracellular membrane-bounded organelle, cytoplasm, organelle, intracellular organelle, nucleus, intracellular, protein-containing complex, cytosol, catalytic complex, endopeptidase complex, peptidase complex, proteasome storage granule, proteasome complex, cytosolic proteasome complex, proteasome core complex, cellular anatomical entity, proteasome core complex, alph…
				M7UG12	347829943	CCD45640.1	0	Similar to enolase 1	Similar to enolase 1	BofuT4_P046580.1		amide biosynthetic process, translation, organonitrogen compound biosynthetic process, peptide biosynthetic process, cellular nitrogen compound biosynthetic process, cellular protein metabolic process, carboxylic acid metabolic process, cellular protein-containing complex assembly, gene expression, carbohydrate catabolic process, macromolecule biosynthetic process, cellular macromolecule biosynth…	RNA binding, nucleic acid binding, organic cyclic compound binding, heterocyclic compound binding, catalytic activity, translation initiation factor activity, magnesium ion binding, metal ion binding, binding, translation factor activity, RNA binding, ion binding, cation binding, hydro-lyase activity, translation regulator activity, nucleic acid binding, phosphopyruvate hydratase activity, transl…	cytoplasm, intracellular, protein-containing complex, cytosol, catalytic complex, ribonucleoprotein complex, eukaryotic 48S preinitiation complex, eukaryotic 43S preinitiation complex, translation preinitiation complex, eukaryotic translation initiation factor 3 complex, phosphopyruvate hydratase complex, cellular anatomical entity
3	16176	35	275												Glucose metabolism (glycogenesis, glycolysis), pentose phosphate pathway, amino acid synthesis (leucine and lysine), and cellular respiration
				M7U500	347832071	CCD47768.1	0	Similar to phosphoglucomutase	Similar to phosphoglucomutase	BofuT4_P037480.1		carbohydrate metabolic process, metabolic process	catalytic activity, intramolecular transferase activity, phosphotransferases, phosphoglucomutase activity, intramolecular transferase activity, isomerase activity	cytoplasm, intracellular, cytosol, cellular anatomical entity
				M7U6K2	347827605	CCD43302.1	0	Similar to NADH-ubiquinone oxidoreductase 23 kDa subunit	Similar to NADH-ubiquinone oxidoreductase 23 kDa subunit	BofuT4_P067100.1		cellular protein-containing complex assembly, organelle organization, protein-containing complex assembly, cellular component assembly, phosphate-containing compound metabolic process, mitochondrion organization, cellular metabolic process, protein-containing complex subunit organization, cellular component biogenesis, cellular component organization, phosphorylation, phosphorus metabolic process…	catalytic activity, binding, oxidoreductase activity, 4 iron, 4 sulfur cluster binding, NADH dehydrogenase activity, iron-sulfur cluster binding, oxidoreductase activity, acting on NAD(P)H, metal cluster binding	membrane-bounded organelle, intracellular membrane-bounded organelle, cytoplasm, organelle, intracellular organelle, mitochondrion, intracellular, membrane, cellular anatomical entity
				M7TSW9	347838075	CCD52647.1	0	Similar to 10 kDa heat shock protein	Similar to 10 kDa heat shock protein	BofuT4_P000940.1		amide transport, peptide transport, cellular protein-containing complex assembly, protein transport, nitrogen compound transport, organelle organization, protein-containing complex assembly, intracellular protein transport, cellular protein localization, protein localization to organelle, cellular component assembly, mitochondrion organization, protein targeting, protein-containing complex subuni…	ATP binding, adenyl nucleotide binding, adenyl ribonucleotide binding, purine ribonucleoside triphosphate binding, purine nucleotide binding, purine ribonucleotide binding, ribonucleotide binding, organic cyclic compound binding, heterocyclic compound binding, anion binding, nucleoside phosphate binding, nucleotide binding, carbohydrate derivative binding, small molecule binding, protein binding,…	membrane-bounded organelle, intracellular membrane-bounded organelle, cytoplasm, organelle, intracellular organelle, mitochondrion, intracellular, organelle lumen, intracellular organelle lumen, mitochondrial matrix, membrane-enclosed lumen, cellular anatomical entity
				M7U4D2	347833334	CCD49031.1	0	Similar to isopropylmalate dehydrogenase	Similar to isopropylmalate dehydrogenase	BofuT4P22000016001		organonitrogen compound biosynthetic process, carboxylic acid metabolic process, organic substance biosynthetic process, cellular biosynthetic process, organonitrogen compound metabolic process, carboxylic acid biosynthetic process, oxoacid metabolic process, biosynthetic process, alpha-amino acid biosynthetic process, cellular metabolic process, nitrogen compound metabolic process, organic acid …	organic cyclic compound binding, heterocyclic compound binding, nucleoside phosphate binding, nucleotide binding, catalytic activity, small molecule binding, magnesium ion binding, metal ion binding, binding, oxidoreductase activity, ion binding, oxidoreductase activity, acting on CH-OH group of donors, NAD binding, cation binding, oxidoreductase activity, acting on the CH-OH group of donors, NAD…	membrane-bounded organelle, intracellular membrane-bounded organelle, cytoplasm, organelle, intracellular organelle, mitochondrion, intracellular, cellular anatomical entity
				M7TP93	472238072	EMR82949.1	0	Putative aconitate hydratase protein	Putative aconitate hydratase protein	BcDW1_8498		organelle organization, mitochondrion organization, cellular metabolic process, cellular component organization, cellular process, cellular component organization or biogenesis, mitochondrial genome maintenance, oxidation-reduction process, cellular respiration, metabolic process, aerobic respiration	nucleic acid binding, organic cyclic compound binding, heterocyclic compound binding, catalytic activity, metal ion binding, binding, double-stranded DNA binding, ion binding, DNA binding, single-stranded DNA binding, cation binding, hydro-lyase activity, 4 iron, 4 sulfur cluster binding, iron-sulfur cluster binding, aconitate hydratase activity, metal cluster binding, carbon-oxygen lyase activit…	membrane-bounded organelle, intracellular membrane-bounded organelle, cytoplasm, organelle, intracellular organelle, non-membrane-bounded organelle, intracellular non-membrane-bounded organelle, mitochondrion, intracellular, organelle lumen, intracellular organelle lumen, cytosol, mitochondrial matrix, membrane-enclosed lumen, mitochondrial nucleoid, nucleoid, cellular anatomical entity
				M7UHD4	472238075	EMR82952.1	0	Putative nadh-ubiquinone oxidoreductase 39 kDa protein	Putative nadh-ubiquinone oxidoreductase 39 kDa protein	BcDW1_8501		cellular protein metabolic process, organonitrogen compound metabolic process, cellular protein modification process, peptidyl-amino acid modification, cellular metabolic process, protein metabolic process, peptidyl-lysine modification, nitrogen compound metabolic process, cellular macromolecule metabolic process, macromolecule modification, protein modification process, cellular process, oxidati…	transferase activity, catalytic activity, oxidoreductase activity, methyltransferase activity, lysine N-methyltransferase activity, S-adenosylmethionine-dependent methyltransferase activity, transferase activity, transferring one-carbon groups, N-methyltransferase activity, NADH dehydrogenase activity, catalytic activity, acting on a protein, protein-lysine N-methyltransferase activity, oxidoredu…	cytoplasm, intracellular, cellular anatomical entity
				M7TM34	472237259	EMR82164.1	0	similar to dihydrolipoyl dehydrogenase	similar to dihydrolipoyl dehydrogenase	BofuT4_P153560.1		organonitrogen compound biosynthetic process, carboxylic acid metabolic process, organic substance biosynthetic process, cellular biosynthetic process, organonitrogen compound metabolic process, monocarboxylic acid metabolic process, carboxylic acid biosynthetic process, oxoacid metabolic process, biosynthetic process, alpha-amino acid biosynthetic process, organic substance catabolic process, py…	RNA binding, nucleic acid binding, organic cyclic compound binding, heterocyclic compound binding, anion binding, nucleoside phosphate binding, nucleotide binding, flavin adenine dinucleotide binding, catalytic activity, small molecule binding, binding, oxidoreductase activity, ion binding, oxidoreductase activity, acting on the aldehyde or oxo group of donors, pyruvate dehydrogenase activity, gl…	membrane-bounded organelle, intracellular membrane-bounded organelle, cytoplasm, organelle, intracellular organelle, non-membrane-bounded organelle, intracellular non-membrane-bounded organelle, mitochondrion, intracellular, organelle lumen, intracellular organelle lumen, protein-containing complex, mitochondrial matrix, transferase complex, membrane-enclosed lumen, catalytic complex, mitochondri…
				M7U2D5	347841327	CCD55899.1	0	Similar to NADH-ubiquinone oxidoreductase	Similar to NADH-ubiquinone oxidoreductase	BofuT4_P150310.1		phosphate-containing compound metabolic process, cellular metabolic process, phosphorylation, phosphorus metabolic process, cellular process, oxidation-reduction process, cellular respiration, metabolic process, mitochondrial electron transport, NADH to ubiquinone, mitochondrial ATP synthesis coupled electron transport		membrane-bounded organelle, intracellular membrane-bounded organelle, cytoplasm, organelle, intracellular organelle, mitochondrion, intracellular, cellular anatomical entity
				M7V4I5	154294290	XP_001547587.1	0	Putative nadh-ubiquinone oxidoreductase b18 protein	Putative nadh-ubiquinone oxidoreductase b18 protein	BcDW1_270		oxidation-reduction process, metabolic process	organic cyclic compound binding, heterocyclic compound binding, anion binding, nucleoside phosphate binding, nucleotide binding, flavin adenine dinucleotide binding, catalytic activity, small molecule binding, binding, oxidoreductase activity, ion binding, NADH dehydrogenase (ubiquinone) activity, NADH dehydrogenase activity, NADH dehydrogenase (quinone) activity, oxidoreductase activity, acting …	membrane-bounded organelle, intracellular membrane-bounded organelle, integral component of membrane, cytoplasm, organelle, intracellular organelle, mitochondrion, intracellular, intrinsic component of membrane, membrane, cellular anatomical entity
				M7TNU5	472240435	EMR85206.1	0	ATP-dependent 6-phosphofructokinase	ATP-dependent 6-phosphofructokinase	BcDW1_6201		carboxylic acid metabolic process, carbohydrate catabolic process, carbohydrate metabolic process, purine ribonucleotide metabolic process, organonitrogen compound metabolic process, monocarboxylic acid metabolic process, cellular nitrogen compound metabolic process, nucleotide metabolic process, protein-containing complex assembly, oxoacid metabolic process, cellular component assembly, phosphat…	ATP binding, adenyl nucleotide binding, adenyl ribonucleotide binding, purine ribonucleoside triphosphate binding, purine nucleotide binding, purine ribonucleotide binding, ribonucleotide binding, organic cyclic compound binding, heterocyclic compound binding, anion binding, nucleoside phosphate binding, nucleotide binding, transferase activity, carbohydrate derivative binding, kinase activity, c…	membrane-bounded organelle, intracellular membrane-bounded organelle, cytoplasm, organelle, intracellular organelle, mitochondrion, intracellular, protein-containing complex, cytosol, transferase complex, catalytic complex, transferase complex, transferring phosphorus-containing groups, cellular anatomical entity, 6-phosphofructokinase complex
				M7UAG9	347830710	CCD46407.1	0	Similar to mitochondrial-processing peptidase subunit beta	Similar to mitochondrial-processing peptidase subunit beta	BofuT4P32000003001		amide transport, peptide transport, cellular protein metabolic process, gene expression, protein transport, organonitrogen compound metabolic process, nitrogen compound transport, organelle organization, intracellular protein transport, cellular protein localization, protein localization to organelle, mitochondrion organization, protein targeting, cellular metabolic process, protein metabolic pro…	hydrolase activity, peptidase activity, acting on L-amino acid peptides, metallopeptidase activity, catalytic activity, endopeptidase activity, peptidase activity, metal ion binding, binding, ion binding, cation binding, catalytic activity, acting on a protein, metalloendopeptidase activity	membrane-bounded organelle, intracellular membrane-bounded organelle, cytoplasm, organelle, intracellular organelle, organelle membrane, mitochondrial envelope, mitochondrion, intracellular, mitochondrial inner membrane, mitochondrial membrane, organelle lumen, intracellular organelle lumen, protein-containing complex, mitochondrial matrix, organelle envelope, membrane, organelle inner membrane, …
				M7U5M1	347837407	CCD51979.1	0	0	0	BofuT4_P081380.1		carbohydrate metabolic process, phosphate-containing compound metabolic process, cellular metabolic process, phosphorus metabolic process, cellular process, organophosphate metabolic process, carbohydrate derivative metabolic process, small molecule metabolic process, oxidation-reduction process, metabolic process, pentose metabolic process	catalytic activity, intramolecular oxidoreductase activity, interconverting aldoses and ketoses, ribose-5-phosphate isomerase activity, intramolecular oxidoreductase activity, isomerase activity	membrane-bounded organelle, intracellular membrane-bounded organelle, organelle, intracellular organelle, intracellular, cellular anatomical entity
				M7UCS0	347839991	CCD54563.1	0	Similar to NADH-ubiquinone oxidoreductase 30.4 kDa subunit	Similar to NADH-ubiquinone oxidoreductase 30.4 kDa subunit	BofuT4_P126110.1		oxidation-reduction process, metabolic process	catalytic activity, oxidoreductase activity, NADH dehydrogenase (ubiquinone) activity, NADH dehydrogenase activity, NADH dehydrogenase (quinone) activity, oxidoreductase activity, acting on NAD(P)H, oxidoreductase activity, acting on NAD(P)H, quinone or similar compound as acceptor
				M7UKQ4	472242742	EMR87423.1	0	Glucose-6-phosphate 1-dehydrogenase	Glucose-6-phosphate 1-dehydrogenase	BcDW1_3876		carbohydrate metabolic process, phosphate-containing compound metabolic process, cellular metabolic process, phosphorus metabolic process, cellular process, organophosphate metabolic process, carbohydrate derivative metabolic process, small molecule metabolic process, oxidation-reduction process, metabolic process, response to stress	organic cyclic compound binding, heterocyclic compound binding, nucleoside phosphate binding, nucleotide binding, catalytic activity, small molecule binding, binding, oxidoreductase activity, oxidoreductase activity, acting on CH-OH group of donors, oxidoreductase activity, acting on the CH-OH group of donors, NAD or NADP as acceptor, NADP binding, glucose-6-phosphate dehydrogenase activity
				M7TYJ2	347440819	CCD33740.1	0	Similar to NADH-ubiquinone oxidoreductase 21 kDa subunit	Similar to NADH-ubiquinone oxidoreductase 21 kDa subunit	BofuT4_P065520.1		cellular metabolic process, cellular process, oxidation-reduction process, metabolic process	catalytic activity, oxidoreductase activity, NADH dehydrogenase (ubiquinone) activity, NADH dehydrogenase activity, NADH dehydrogenase (quinone) activity, oxidoreductase activity, acting on NAD(P)H, oxidoreductase activity, acting on NAD(P)H, quinone or similar compound as acceptor
				M7U1W9	347842399	CCD56971.1	0	Similar to NADH-ubiquinone oxidoreductase 49 kDa subunit	Similar to NADH-ubiquinone oxidoreductase 49 kDa subunit	BofuT4P101000042001		phosphate-containing compound metabolic process, cellular metabolic process, phosphorylation, phosphorus metabolic process, cellular process, oxidation-reduction process, cellular respiration, metabolic process, mitochondrial electron transport, NADH to ubiquinone, mitochondrial ATP synthesis coupled electron transport	organic cyclic compound binding, heterocyclic compound binding, nucleoside phosphate binding, nucleotide binding, catalytic activity, small molecule binding, binding, oxidoreductase activity, NAD binding, NADH dehydrogenase (ubiquinone) activity, NADH dehydrogenase activity, NADH dehydrogenase (quinone) activity, oxidoreductase activity, acting on NAD(P)H, oxidoreductase activity, acting on NAD(P…	membrane-bounded organelle, intracellular membrane-bounded organelle, cytoplasm, organelle, intracellular organelle, mitochondrion, intracellular, cellular anatomical entity
				M7TK68	347832954	CCD48651.1	0	Citrate synthase	Citrate synthase	BofuT4_P110350.1		carboxylic acid metabolic process, carbohydrate metabolic process, oxoacid metabolic process, cellular metabolic process, organic acid metabolic process, cellular process, small molecule metabolic process, oxidation-reduction process, citrate metabolic process, cellular respiration, metabolic process, aerobic respiration	transferase activity, catalytic activity, transferase activity, transferring acyl groups, citrate (Si)-synthase activity, citrate synthase activity, transferase activity, transferring acyl groups, acyl groups converted into alkyl on transfer	membrane-bounded organelle, intracellular membrane-bounded organelle, cytoplasm, organelle, intracellular organelle, mitochondrion, intracellular, organelle lumen, intracellular organelle lumen, mitochondrial matrix, membrane-enclosed lumen, cellular anatomical entity
				M7TH49	347441863	CCD34784.1	0	Similar to ubiquinol-cytochrome c reductase complex ubiquinone-binding protein	Similar to ubiquinol-cytochrome c reductase complex ubiquinone-binding protein	BofuT4_P098430.1		phosphate-containing compound metabolic process, cellular metabolic process, phosphorylation, phosphorus metabolic process, cellular process, oxidation-reduction process, cellular respiration, metabolic process, mitochondrial ATP synthesis coupled electron transport, mitochondrial electron transport, ubiquinol to cytochrome c	catalytic activity, oxidoreductase activity, oxidoreductase activity, acting on diphenols and related substances as donors, oxidoreductase activity, acting on diphenols and related substances as donors, cytochrome as acceptor, ubiquinol-cytochrome-c reductase activity, electron transfer activity	membrane-bounded organelle, intracellular membrane-bounded organelle, integral component of membrane, cytoplasm, organelle, intracellular organelle, organelle membrane, mitochondrial envelope, mitochondrion, intracellular, intrinsic component of membrane, mitochondrial inner membrane, mitochondrial membrane, protein-containing complex, organelle envelope, membrane, organelle inner membrane, catal…
				M7UNB4	154304513	XP_001552661.1	0	Similar to NADH-ubiquinone oxidoreductase 24 kDa subunit	Similar to NADH-ubiquinone oxidoreductase 24 kDa subunit	BofuT4_P100920.1		cellular metabolic process, cellular process, transport, oxidation-reduction process, establishment of localization, transmembrane transport, cellular respiration, metabolic process, localization	catalytic activity, oxidoreductase activity, channel activity, transmembrane transporter activity, passive transmembrane transporter activity, transporter activity	integral component of membrane, intrinsic component of membrane, membrane, cellular anatomical entity
				M7TDA4	347836498	CCD51070.1	0	Similar to mitochondrial ATP synthase delta chain	Similar to mitochondrial ATP synthase delta chain	BofuT4P12000011001		organonitrogen compound biosynthetic process, monovalent inorganic cation transport, proton transmembrane transport, cellular nitrogen compound biosynthetic process, purine ribonucleoside triphosphate biosynthetic process, purine ribonucleotide biosynthetic process, nucleotide biosynthetic process, organic substance biosynthetic process, cellular biosynthetic process, purine ribonucleotide metabo…	proton transmembrane transporter activity, monovalent inorganic cation transmembrane transporter activity, transferase activity, inorganic cation transmembrane transporter activity, cation transmembrane transporter activity, catalytic activity, proton channel activity, inorganic molecular entity transmembrane transporter activity, transferase activity, transferring phosphorus-containing groups, i…	membrane-bounded organelle, intracellular membrane-bounded organelle, cytoplasm, organelle, intracellular organelle, organelle membrane, mitochondrial envelope, mitochondrion, intracellular, mitochondrial inner membrane, mitochondrial membrane, protein-containing complex, organelle envelope, membrane, organelle inner membrane, envelope, membrane protein complex, proton-transporting two-sector ATP…
				M7U6P8	347826865	CCD42562.1	0	Similar to fructose-1,6-bisphosphatase	Similar to fructose-1,6-bisphosphatase	BofuT4_P076450.1		carbohydrate metabolic process, organic substance biosynthetic process, cellular biosynthetic process, phosphate-containing compound metabolic process, biosynthetic process, cellular metabolic process, phosphorus metabolic process, dephosphorylation, small molecule biosynthetic process, cellular process, cellular carbohydrate metabolic process, organophosphate metabolic process, carbohydrate deri…	hydrolase activity, phosphatase activity, catalytic activity, sugar-phosphatase activity, fructose 1,6-bisphosphate 1-phosphatase activity, phosphoric ester hydrolase activity, hydrolase activity, acting on ester bonds, carbohydrate phosphatase activity	cytoplasm, intracellular, cytosol, cellular anatomical entity
				M7TUJ3	347838650	CCD53222.1	0	Similar to ATP synthase subunit 4	Similar to ATP synthase subunit 4	BofuT4_P122410.1		organonitrogen compound biosynthetic process, monovalent inorganic cation transport, proton transmembrane transport, cellular nitrogen compound biosynthetic process, purine ribonucleoside triphosphate biosynthetic process, purine ribonucleotide biosynthetic process, nucleotide biosynthetic process, organic substance biosynthetic process, cellular biosynthetic process, purine ribonucleotide metabo…	proton transmembrane transporter activity, monovalent inorganic cation transmembrane transporter activity, inorganic cation transmembrane transporter activity, cation transmembrane transporter activity, inorganic molecular entity transmembrane transporter activity, ion transmembrane transporter activity, transmembrane transporter activity, transporter activity	membrane-bounded organelle, intracellular membrane-bounded organelle, cytoplasm, organelle, intracellular organelle, organelle membrane, mitochondrial envelope, mitochondrion, intracellular, mitochondrial inner membrane, mitochondrial membrane, protein-containing complex, organelle envelope, membrane, organelle inner membrane, envelope, membrane protein complex, proton-transporting two-sector ATP…
				M7UHK1	472241505	EMR86223.1	0	Putative oxoglutarate dehydrogenase protein	Putative oxoglutarate dehydrogenase protein	BcDW1_5147		cellular metabolic process, cellular process, oxidation-reduction process, cellular respiration, metabolic process, aerobic respiration	organic cyclic compound binding, heterocyclic compound binding, anion binding, catalytic activity, small molecule binding, binding, oxidoreductase activity, ion binding, cation binding, oxidoreductase activity, acting on the aldehyde or oxo group of donors, vitamin binding, oxoglutarate dehydrogenase (succinyl-transferring) activity, oxidoreductase activity, acting on the aldehyde or oxo group of…	membrane-bounded organelle, intracellular membrane-bounded organelle, cytoplasm, organelle, intracellular organelle, mitochondrion, intracellular, protein-containing complex, transferase complex, catalytic complex, oxidoreductase complex, oxoglutarate dehydrogenase complex, dihydrolipoyl dehydrogenase complex, tricarboxylic acid cycle enzyme complex, cellular anatomical entity
				M7U0G6	154316476	XP_001557559.1	0	Similar to aconitate hydratase	Similar to aconitate hydratase	BofuT4_P095060.1		cellular metabolic process, cellular process, oxidation-reduction process, cellular respiration, metabolic process, aerobic respiration	catalytic activity, metal ion binding, binding, ion binding, cation binding, hydro-lyase activity, 4 iron, 4 sulfur cluster binding, iron-sulfur cluster binding, aconitate hydratase activity, metal cluster binding, carbon-oxygen lyase activity, lyase activity	membrane-bounded organelle, intracellular membrane-bounded organelle, cytoplasm, organelle, intracellular organelle, mitochondrion, intracellular, cytosol, cellular anatomical entity
				M7UVP8	347835908	CCD50480.1	Homoaconitase, mitochondrial; Catalyzes the reversible hydration of cis-homoaconitate to (2R,3S)-homoisocitrate, a step in the alpha-aminoadipate pathway for lysine biosynthesis	Homoaconitase, mitochondrial	Homoaconitase, mitochondrial; Catalyzes the reversible hydration of cis-homoaconitate to (2R,3S)-homoisocitrate, a step in the alpha-aminoadipate pathway for lysine biosynthesis	BofuT4_P088790.1		organonitrogen compound biosynthetic process, carboxylic acid metabolic process, organic substance biosynthetic process, cellular biosynthetic process, organonitrogen compound metabolic process, carboxylic acid biosynthetic process, oxoacid metabolic process, biosynthetic process, alpha-amino acid biosynthetic process, cellular metabolic process, nitrogen compound metabolic process, organic acid …	catalytic activity, metal ion binding, binding, ion binding, cation binding, hydro-lyase activity, 4 iron, 4 sulfur cluster binding, iron-sulfur cluster binding, metal cluster binding, carbon-oxygen lyase activity, homoaconitate hydratase activity, lyase activity	membrane-bounded organelle, intracellular membrane-bounded organelle, cytoplasm, organelle, intracellular organelle, mitochondrion, intracellular, cellular anatomical entity
				M7TRY1	472239105	EMR83934.1	0	Putative cytochrome b-c1 complex subunit 2 protein	Putative cytochrome b-c1 complex subunit 2 protein	BcDW1_7458		organonitrogen compound biosynthetic process, monovalent inorganic cation transport, proton transmembrane transport, cellular nitrogen compound biosynthetic process, purine ribonucleoside triphosphate biosynthetic process, purine ribonucleotide biosynthetic process, nucleotide biosynthetic process, organic substance biosynthetic process, cellular biosynthetic process, purine ribonucleotide metabo…	proton transmembrane transporter activity, monovalent inorganic cation transmembrane transporter activity, transferase activity, inorganic cation transmembrane transporter activity, cation transmembrane transporter activity, catalytic activity, proton channel activity, inorganic molecular entity transmembrane transporter activity, transferase activity, transferring phosphorus-containing groups, i…	membrane-bounded organelle, intracellular membrane-bounded organelle, cytoplasm, organelle, intracellular organelle, organelle membrane, mitochondrial envelope, mitochondrion, intracellular, mitochondrial inner membrane, mitochondrial membrane, protein-containing complex, organelle envelope, membrane, organelle inner membrane, envelope, membrane protein complex, proton-transporting two-sector ATP…
				M7TTA2	347838159	CCD52731.1	Cytochrome b-c1 complex subunit Rieske, mitochondrial; Component of the ubiquinol-cytochrome c reductase complex (complex III or cytochrome b-c1 complex), which is a respiratory chain that generates an electrochemical potential coupled to ATP synthesis	Cytochrome b-c1 complex subunit Rieske, mitochondrial	Cytochrome b-c1 complex subunit Rieske, mitochondrial; Component of the ubiquinol-cytochrome c reductase complex (complex III or cytochrome b-c1 complex), which is a respiratory chain that generates an electrochemical potential coupled to ATP synthesis	BofuT4P0000063001		phosphate-containing compound metabolic process, cellular metabolic process, phosphorylation, phosphorus metabolic process, cellular process, oxidation-reduction process, cellular respiration, metabolic process, mitochondrial ATP synthesis coupled electron transport, mitochondrial electron transport, ubiquinol to cytochrome c	organic cyclic compound binding, heterocyclic compound binding, anion binding, nucleoside phosphate binding, nucleotide binding, FAD binding, flavin adenine dinucleotide binding, catalytic activity, small molecule binding, binding, oxidoreductase activity, ion binding, iron-sulfur cluster binding, 2 iron, 2 sulfur cluster binding, oxidoreductase activity, acting on diphenols and related substance…	membrane-bounded organelle, intracellular membrane-bounded organelle, integral component of membrane, cytoplasm, organelle, intracellular organelle, organelle membrane, mitochondrial envelope, mitochondrion, intracellular, intrinsic component of membrane, mitochondrial inner membrane, mitochondrial membrane, protein-containing complex, organelle envelope, membrane, organelle inner membrane, catal…
				M7U9F8	347828184	CCD43881.1	0	Similar to ATP/ADP carrier protein	Similar to ATP/ADP carrier protein	BofuT4_P060910.1		nitrogen compound transport, organic substance transport, adenine nucleotide transport, cellular process, ion transport, transport, nucleobase-containing compound transport, ion transmembrane transport, organic anion transport, mitochondrial transport, anion transport, establishment of localization, purine nucleotide transport, transmembrane transport, anion transmembrane transport, ATP transport…	secondary active transmembrane transporter activity, active ion transmembrane transporter activity, organic anion transmembrane transporter activity, ion transmembrane transporter activity, active transmembrane transporter activity, transmembrane transporter activity, anion transmembrane transporter activity, anion:anion antiporter activity, adenine nucleotide transmembrane transporter activity, …	membrane-bounded organelle, intracellular membrane-bounded organelle, integral component of membrane, cytoplasm, organelle, intracellular organelle, ribosome, non-membrane-bounded organelle, intracellular non-membrane-bounded organelle, organelle membrane, mitochondrial envelope, mitochondrion, intracellular, intrinsic component of membrane, mitochondrial inner membrane, mitochondrial membrane, o…
				M7TXV6	257700360	CBC48973.1	Succinate dehydrogenase [ubiquinone] iron-sulfur subunit, mitochondrial; Iron-sulfur protein (IP) subunit of succinate dehydrogenase (SDH) that is involved in complex II of the mitochondrial electron transport chain and is responsible for transferring electrons from succinate to ubiquinone (coenzyme Q)	Succinate dehydrogenase [ubiquinone] iron-sulfur subunit, mitochondrial	Succinate dehydrogenase [ubiquinone] iron-sulfur subunit, mitochondrial; Iron-sulfur protein (IP) subunit of succinate dehydrogenase (SDH) that is involved in complex II of the mitochondrial electron transport chain and is responsible for transferring electrons from succinate to ubiquinone (coenzyme Q)	0		cellular metabolic process, cellular process, oxidation-reduction process, cellular respiration, metabolic process, aerobic respiration	catalytic activity, metal ion binding, binding, oxidoreductase activity, ion binding, cation binding, 4 iron, 4 sulfur cluster binding, iron-sulfur cluster binding, 2 iron, 2 sulfur cluster binding, succinate dehydrogenase (ubiquinone) activity, oxidoreductase activity, acting on the CH-CH group of donors, quinone or related compound as acceptor, succinate dehydrogenase activity, metal cluster bi…	membrane-bounded organelle, intracellular membrane-bounded organelle, cytoplasm, organelle, intracellular organelle, organelle membrane, mitochondrial envelope, mitochondrion, intracellular, mitochondrial inner membrane, mitochondrial membrane, organelle envelope, membrane, organelle inner membrane, envelope, cellular anatomical entity
				M7TKM5	347838291	CCD52863.1	0	ATP synthase subunit gamma	ATP synthase subunit gamma	BofuT4_P137870.1		organonitrogen compound biosynthetic process, monovalent inorganic cation transport, proton transmembrane transport, cellular nitrogen compound biosynthetic process, purine ribonucleoside triphosphate biosynthetic process, purine ribonucleotide biosynthetic process, nucleotide biosynthetic process, organic substance biosynthetic process, cellular biosynthetic process, purine ribonucleotide metabo…	proton transmembrane transporter activity, monovalent inorganic cation transmembrane transporter activity, transferase activity, inorganic cation transmembrane transporter activity, cation transmembrane transporter activity, catalytic activity, proton channel activity, inorganic molecular entity transmembrane transporter activity, transferase activity, transferring phosphorus-containing groups, i…	membrane-bounded organelle, intracellular membrane-bounded organelle, cytoplasm, organelle, intracellular organelle, organelle membrane, mitochondrial envelope, mitochondrion, intracellular, mitochondrial inner membrane, mitochondrial membrane, protein-containing complex, organelle envelope, membrane, organelle inner membrane, envelope, membrane protein complex, proton-transporting two-sector ATP…
				M7U9U4	347828798	CCD44495.1	0	Similar to ATP synthase subunit O	Similar to ATP synthase subunit O	BofuT4_P053960.1		organonitrogen compound biosynthetic process, monovalent inorganic cation transport, proton transmembrane transport, cellular nitrogen compound biosynthetic process, purine ribonucleoside triphosphate biosynthetic process, purine ribonucleotide biosynthetic process, nucleotide biosynthetic process, organic substance biosynthetic process, cellular biosynthetic process, purine ribonucleotide metabo…	proton transmembrane transporter activity, monovalent inorganic cation transmembrane transporter activity, transferase activity, inorganic cation transmembrane transporter activity, cation transmembrane transporter activity, catalytic activity, proton channel activity, inorganic molecular entity transmembrane transporter activity, transferase activity, transferring phosphorus-containing groups, i…	membrane, cellular anatomical entity
				M7UAL6	347828936	CCD44633.1	ATP synthase subunit d, mitochondrial; Mitochondrial membrane ATP synthase (F(1)F(0) ATP synthase or Complex V) produces ATP from ADP in the presence of a proton gradient across the membrane which is generated by electron transport complexes of the respiratory chain. F-type ATPases consist of two structural domains, F(1) - containing the extramembraneous catalytic core, and F(0) - containing the …	Similar to ATP synthase subunit d	ATP synthase subunit d, mitochondrial; Mitochondrial membrane ATP synthase (F(1)F(0) ATP synthase or Complex V) produces ATP from ADP in the presence of a proton gradient across the membrane which is generated by electron transport complexes of the respiratory chain. F-type ATPases consist of two structural domains, F(1) - containing the extramembraneous catalytic core, and F(0) - containing the …	BofuT4_P055340.1		organonitrogen compound biosynthetic process, monovalent inorganic cation transport, proton transmembrane transport, cellular nitrogen compound biosynthetic process, purine ribonucleoside triphosphate biosynthetic process, purine ribonucleotide biosynthetic process, nucleotide biosynthetic process, organic substance biosynthetic process, cellular biosynthetic process, purine ribonucleotide metabo…	proton transmembrane transporter activity, monovalent inorganic cation transmembrane transporter activity, inorganic cation transmembrane transporter activity, cation transmembrane transporter activity, inorganic molecular entity transmembrane transporter activity, ion transmembrane transporter activity, transmembrane transporter activity, transporter activity	membrane-bounded organelle, intracellular membrane-bounded organelle, cytoplasm, organelle, intracellular organelle, organelle membrane, mitochondrial envelope, mitochondrion, intracellular, mitochondrial inner membrane, mitochondrial membrane, protein-containing complex, organelle envelope, membrane, organelle inner membrane, envelope, membrane protein complex, proton-transporting two-sector ATP…
				M7TJL2	472238852	EMR83696.1	0	hypothetical protein BofuT4_P005340.1	hypothetical protein BofuT4_P005340.1	BofuT4_P005340.1		carboxylic acid metabolic process, carbohydrate catabolic process, carbohydrate metabolic process, purine ribonucleotide metabolic process, organonitrogen compound metabolic process, monocarboxylic acid metabolic process, cellular nitrogen compound metabolic process, nucleotide metabolic process, oxoacid metabolic process, phosphate-containing compound metabolic process, organic cyclic compound m…	organic cyclic compound binding, heterocyclic compound binding, nucleoside phosphate binding, nucleotide binding, catalytic activity, small molecule binding, binding, oxidoreductase activity, NAD binding, oxidoreductase activity, acting on the aldehyde or oxo group of donors, NAD or NADP as acceptor, oxidoreductase activity, acting on the aldehyde or oxo group of donors, glyceraldehyde-3-phosphat…	cytoplasm, intracellular, cytosol, cellular anatomical entity
				M7TNP7	347440644	CCD33565.1	NADH dehydrogenase [ubiquinone] flavoprotein 1, mitochondrial; Core subunit of the mitochondrial membrane respiratory chain NADH dehydrogenase (Complex I) that is believed to belong to the minimal assembly required for catalysis. Complex I functions in the transfer of electrons from NADH to the respiratory chain	Similar to NADH-ubiquinone oxidoreductase 51 kDa subunit	NADH dehydrogenase [ubiquinone] flavoprotein 1, mitochondrial; Core subunit of the mitochondrial membrane respiratory chain NADH dehydrogenase (Complex I) that is believed to belong to the minimal assembly required for catalysis. Complex I functions in the transfer of electrons from NADH to the respiratory chain	BofuT4_P072440.1		phosphate-containing compound metabolic process, cellular metabolic process, phosphorylation, phosphorus metabolic process, cellular process, oxidation-reduction process, cellular respiration, metabolic process, mitochondrial electron transport, NADH to ubiquinone, mitochondrial ATP synthesis coupled electron transport	ribonucleotide binding, organic cyclic compound binding, heterocyclic compound binding, anion binding, nucleoside phosphate binding, nucleotide binding, carbohydrate derivative binding, catalytic activity, small molecule binding, metal ion binding, binding, oxidoreductase activity, ion binding, NAD binding, cation binding, NADH dehydrogenase (ubiquinone) activity, 4 iron, 4 sulfur cluster binding…	membrane-bounded organelle, intracellular membrane-bounded organelle, cytoplasm, organelle, intracellular organelle, organelle membrane, mitochondrial envelope, mitochondrion, intracellular, mitochondrial inner membrane, mitochondrial membrane, organelle envelope, membrane, organelle inner membrane, envelope, respirasome, cellular anatomical entity
				M7U5J2	472236933	EMR81853.1	0	Putative nadh-ubiquinone oxidoreductase 78 kDa mitochondrial protein	Putative nadh-ubiquinone oxidoreductase 78 kDa mitochondrial protein	BcDW1_9517		phosphate-containing compound metabolic process, cellular metabolic process, phosphorylation, phosphorus metabolic process, cellular process, oxidation-reduction process, cellular respiration, metabolic process	catalytic activity, binding, oxidoreductase activity, NADH dehydrogenase (ubiquinone) activity, 4 iron, 4 sulfur cluster binding, NADH dehydrogenase activity, iron-sulfur cluster binding, NADH dehydrogenase (quinone) activity, oxidoreductase activity, acting on NAD(P)H, metal cluster binding, electron transfer activity, oxidoreductase activity, acting on NAD(P)H, quinone or similar compound as ac…	membrane, cellular anatomical entity
4	11953	44	257												oxidative decarboxylation of pyruvate, citric acid cycle, pentose phosphate pathway, and glycolysis. Synthesis of aminoacyl-tRNAs.
				M7TWQ2	347839332	CCD53904.1	0	Similar to dnaJ homolog subfamily A member 2	Similar to dnaJ homolog subfamily A member 2	BofuT4_P130840.1		amide biosynthetic process, translation, organonitrogen compound biosynthetic process, peptide biosynthetic process, cellular nitrogen compound biosynthetic process, cellular protein metabolic process, gene expression, macromolecule biosynthetic process, cellular macromolecule biosynthetic process, organic substance biosynthetic process, cellular biosynthetic process, cellular amide metabolic pro…	ATP binding, adenyl nucleotide binding, adenyl ribonucleotide binding, purine ribonucleoside triphosphate binding, purine nucleotide binding, purine ribonucleotide binding, ribonucleotide binding, organic cyclic compound binding, heterocyclic compound binding, anion binding, nucleoside phosphate binding, nucleotide binding, carbohydrate derivative binding, small molecule binding, protein binding,…	organelle, intracellular organelle, ribosome, non-membrane-bounded organelle, intracellular non-membrane-bounded organelle, intracellular, cellular anatomical entity
				M7UJF1	347831683	CCD47380.1	ATP synthase subunit beta; Produces ATP from ADP in the presence of a proton gradient across the membrane	ATP synthase subunit beta	ATP synthase subunit beta; Produces ATP from ADP in the presence of a proton gradient across the membrane	BofuT4P2000050001		organonitrogen compound biosynthetic process, monovalent inorganic cation transport, proton transmembrane transport, cellular nitrogen compound biosynthetic process, purine ribonucleoside triphosphate biosynthetic process, purine ribonucleotide biosynthetic process, macromolecule biosynthetic process, glucan metabolic process, cellular macromolecule biosynthetic process, polysaccharide metabolic …	hydrolase activity, hydrolyzing O-glycosyl compounds, ATPase activity, nucleoside-triphosphatase activity, ATP binding, adenyl nucleotide binding, adenyl ribonucleotide binding, proton transmembrane transporter activity, hydrolase activity, acting on glycosyl bonds, purine ribonucleoside triphosphate binding, purine nucleotide binding, purine ribonucleotide binding, pyrophosphatase activity, mono…	membrane-bounded organelle, intracellular membrane-bounded organelle, cytoplasm, organelle, intracellular organelle, organelle membrane, mitochondrial envelope, mitochondrion, intracellular, mitochondrial inner membrane, mitochondrial membrane, protein-containing complex, organelle envelope, membrane, organelle inner membrane, envelope, membrane protein complex, proton-transporting two-sector ATP…
				M7TCF1	347829360	CCD45057.1	0	Aldehyde dehydrogenase	Aldehyde dehydrogenase	BofuT4P3000007001		cellular metabolic process, cellular process, oxidation-reduction process, metabolic process	catalytic activity, oxidoreductase activity, oxidoreductase activity, acting on the aldehyde or oxo group of donors, NAD or NADP as acceptor, oxidoreductase activity, acting on the aldehyde or oxo group of donors, 3-chloroallyl aldehyde dehydrogenase activity
				M7TIT2	347829135	CCD44832.1	0	Similar to glycyl-tRNA synthetase	Similar to glycyl-tRNA synthetase	BofuT4_P051810.1		amide biosynthetic process, translation, organonitrogen compound biosynthetic process, peptide biosynthetic process, cellular nitrogen compound biosynthetic process, cellular protein metabolic process, carboxylic acid metabolic process, gene expression, macromolecule biosynthetic process, cellular macromolecule biosynthetic process, RNA metabolic process, tRNA metabolic process, organic substance…	ATP binding, adenyl nucleotide binding, adenyl ribonucleotide binding, purine ribonucleoside triphosphate binding, purine nucleotide binding, purine ribonucleotide binding, ribonucleotide binding, organic cyclic compound binding, heterocyclic compound binding, anion binding, nucleoside phosphate binding, nucleotide binding, carbohydrate derivative binding, catalytic activity, small molecule bindi…	membrane-bounded organelle, intracellular membrane-bounded organelle, cytoplasm, organelle, intracellular organelle, mitochondrion, intracellular, cellular anatomical entity
				M7TQ52	472238683	EMR83535.1	0	Isocitrate dehydrogenase [NADP]	Isocitrate dehydrogenase [NADP]	BcDW1_7801		carboxylic acid metabolic process, oxoacid metabolic process, cellular metabolic process, organic acid metabolic process, cellular process, small molecule metabolic process, oxidation-reduction process, cellular respiration, metabolic process, aerobic respiration, organic hydroxy compound metabolic process	organic cyclic compound binding, heterocyclic compound binding, nucleoside phosphate binding, nucleotide binding, catalytic activity, small molecule binding, magnesium ion binding, metal ion binding, binding, oxidoreductase activity, ion binding, oxidoreductase activity, acting on CH-OH group of donors, NAD binding, cation binding, oxidoreductase activity, acting on the CH-OH group of donors, NAD…	membrane-bounded organelle, intracellular membrane-bounded organelle, cytoplasm, organelle, intracellular organelle, mitochondrion, intracellular, cellular anatomical entity
				M7U9D3	347835379	CCD49951.1	0	Aspartate aminotransferase	Aspartate aminotransferase	BofuT4_P096590.1		carboxylic acid metabolic process, organonitrogen compound metabolic process, oxoacid metabolic process, biosynthetic process, cellular metabolic process, nitrogen compound metabolic process, organic acid metabolic process, cellular process, cellular amino acid metabolic process, small molecule metabolic process, metabolic process	organic cyclic compound binding, heterocyclic compound binding, anion binding, transferase activity, catalytic activity, small molecule binding, binding, pyridoxal phosphate binding, ion binding, transaminase activity, vitamin B6 binding, transferase activity, transferring nitrogenous groups, vitamin binding, L-aspartate:2-oxoglutarate aminotransferase activity
				M7UFC4	154300316	XP_001550574.1	0	similar to pyruvate decarboxylase	similar to pyruvate decarboxylase	BofuT4_P153800.1		gene expression, RNA metabolic process, tRNA metabolic process, ncRNA metabolic process, cellular nitrogen compound metabolic process, organic cyclic compound metabolic process, heterocycle metabolic process, cellular aromatic compound metabolic process, nucleic acid metabolic process, cellular metabolic process, nucleobase-containing compound metabolic process, nitrogen compound metabolic proces…	RNA binding, nucleic acid binding, organic cyclic compound binding, heterocyclic compound binding, anion binding, catalytic activity, small molecule binding, magnesium ion binding, metal ion binding, binding, ion binding, cation binding, vitamin binding, carbon-carbon lyase activity, carboxy-lyase activity, thiamine pyrophosphate binding, lyase activity, sulfur compound binding	cytoplasm, intracellular, cytosol, cellular anatomical entity
				M7TPD5	347829672	CCD45369.1	0	Similar to GMP synthase	Similar to GMP synthase	BofuT4_P120750.1		organonitrogen compound biosynthetic process, cellular nitrogen compound biosynthetic process, carboxylic acid metabolic process, purine ribonucleotide biosynthetic process, nucleotide biosynthetic process, organic substance biosynthetic process, cellular biosynthetic process, purine ribonucleoside monophosphate biosynthetic process, purine ribonucleotide metabolic process, organic cyclic compoun…	ATP binding, adenyl nucleotide binding, adenyl ribonucleotide binding, purine ribonucleoside triphosphate binding, purine nucleotide binding, purine ribonucleotide binding, pyrophosphatase activity, hydrolase activity, ribonucleotide binding, hydrolase activity, acting on acid anhydrides, in phosphorus-containing anhydrides, organic cyclic compound binding, heterocyclic compound binding, anion bi…	cytoplasm, intracellular, cytosol, cellular anatomical entity
				M7UN63	347839840	CCD54412.1	0	CND6, similar to ATP-citrate synthase subunit	CND6, similar to ATP-citrate synthase subunit	BofuT4_P124600.1		amide biosynthetic process, organonitrogen compound biosynthetic process, cellular nitrogen compound biosynthetic process, carboxylic acid metabolic process, purine ribonucleotide biosynthetic process, nucleotide biosynthetic process, organic substance biosynthetic process, cellular biosynthetic process, purine ribonucleotide metabolic process, cellular amide metabolic process, organic cyclic com…	transferase activity, catalytic activity, transferase activity, transferring acyl groups, ATP citrate synthase activity, transferase activity, transferring acyl groups, acyl groups converted into alkyl on transfer	cytoplasm, intracellular, cytosol, cellular anatomical entity
				M7TII3	472236008	EMR80954.1	0	similar to malate dehydrogenase	similar to malate dehydrogenase	BofuT4_P151770.1		carboxylic acid metabolic process, carbohydrate metabolic process, oxoacid metabolic process, cellular metabolic process, organic acid metabolic process, cellular process, dicarboxylic acid metabolic process, small molecule metabolic process, malate metabolic process, oxidation-reduction process, cellular respiration, metabolic process, aerobic respiration	catalytic activity, oxidoreductase activity, oxidoreductase activity, acting on CH-OH group of donors, oxidoreductase activity, acting on the CH-OH group of donors, NAD or NADP as acceptor, L-malate dehydrogenase activity, malate dehydrogenase activity	cytoplasm, intracellular, cytosol, cellular anatomical entity
				M7THC1	347841364	CCD55936.1	0	Glutamate dehydrogenase	Glutamate dehydrogenase	BofuT4P145000005001		organonitrogen compound biosynthetic process, carboxylic acid metabolic process, organic substance biosynthetic process, cellular biosynthetic process, organonitrogen compound metabolic process, carboxylic acid biosynthetic process, oxoacid metabolic process, biosynthetic process, alpha-amino acid biosynthetic process, cellular metabolic process, nitrogen compound metabolic process, organic acid …	organic cyclic compound binding, heterocyclic compound binding, nucleoside phosphate binding, nucleotide binding, catalytic activity, small molecule binding, binding, oxidoreductase activity, glutamate dehydrogenase (NADP+) activity, glutamate dehydrogenase [NAD(P)+] activity, oxidoreductase activity, acting on the CH-NH2 group of donors, NAD or NADP as acceptor, oxidoreductase activity, acting o…	cytoplasm, intracellular, cytosol, cellular anatomical entity
				M7TWT5	347831623	CCD47320.1	0	Similar to amidophosphoribosyltransferase	Similar to amidophosphoribosyltransferase	BofuT4P2000030001		organonitrogen compound biosynthetic process, carboxylic acid metabolic process, organic substance biosynthetic process, cellular biosynthetic process, organonitrogen compound metabolic process, carboxylic acid biosynthetic process, oxoacid metabolic process, biosynthetic process, alpha-amino acid biosynthetic process, cellular metabolic process, nitrogen compound metabolic process, organic acid …	transition metal ion binding, iron ion binding, ribonucleotide binding, organic cyclic compound binding, heterocyclic compound binding, anion binding, nucleoside phosphate binding, nucleotide binding, flavin adenine dinucleotide binding, transferase activity, carbohydrate derivative binding, catalytic activity, small molecule binding, metal ion binding, binding, oxidoreductase activity, ion bindi…
				M7TTF1	347838235	CCD52807.1	0	Malate dehydrogenase	Malate dehydrogenase	BofuT4_P002540.1		carboxylic acid metabolic process, carbohydrate metabolic process, oxoacid metabolic process, cellular metabolic process, organic acid metabolic process, cellular process, dicarboxylic acid metabolic process, small molecule metabolic process, malate metabolic process, oxidation-reduction process, cellular respiration, metabolic process, aerobic respiration	RNA binding, nucleic acid binding, mRNA binding, organic cyclic compound binding, heterocyclic compound binding, catalytic activity, binding, oxidoreductase activity, oxidoreductase activity, acting on CH-OH group of donors, oxidoreductase activity, acting on the CH-OH group of donors, NAD or NADP as acceptor, L-malate dehydrogenase activity, malate dehydrogenase activity	membrane-bounded organelle, intracellular membrane-bounded organelle, cytoplasm, organelle, intracellular organelle, mitochondrion, intracellular, organelle lumen, intracellular organelle lumen, mitochondrial matrix, membrane-enclosed lumen, cellular anatomical entity
				M7U8K9	347835324	CCD49896.1	Ribokinase; Catalyzes the phosphorylation of ribose at O-5 in a reaction requiring ATP and magnesium. The resulting D-ribose-5- phosphate can then be used either for sythesis of nucleotides, histidine, and tryptophan, or as a component of the pentose phosphate pathway	Similar to ribokinase	Ribokinase; Catalyzes the phosphorylation of ribose at O-5 in a reaction requiring ATP and magnesium. The resulting D-ribose-5- phosphate can then be used either for sythesis of nucleotides, histidine, and tryptophan, or as a component of the pentose phosphate pathway	BofuT4_P096040.1		carbohydrate catabolic process, carbohydrate metabolic process, phosphate-containing compound metabolic process, organic substance catabolic process, cellular metabolic process, phosphorylation, phosphorus metabolic process, cellular process, cellular carbohydrate metabolic process, small molecule metabolic process, catabolic process, metabolic process, pentose metabolic process	ATP binding, adenyl nucleotide binding, adenyl ribonucleotide binding, purine ribonucleoside triphosphate binding, purine nucleotide binding, purine ribonucleotide binding, ribonucleotide binding, organic cyclic compound binding, heterocyclic compound binding, anion binding, nucleoside phosphate binding, nucleotide binding, transferase activity, carbohydrate derivative binding, kinase activity, c…	membrane-bounded organelle, intracellular membrane-bounded organelle, cytoplasm, organelle, intracellular organelle, nucleus, intracellular, cellular anatomical entity
				M7U9W2	347828884	CCD44581.1	0	Similar to fumarate hydratase	Similar to fumarate hydratase	BofuT4_P054820.1		carboxylic acid metabolic process, oxoacid metabolic process, cellular metabolic process, organic acid metabolic process, cellular process, dicarboxylic acid metabolic process, small molecule metabolic process, malate metabolic process, oxidation-reduction process, fumarate metabolic process, cellular respiration, metabolic process, aerobic respiration	catalytic activity, hydro-lyase activity, carbon-oxygen lyase activity, fumarate hydratase activity, lyase activity	membrane-bounded organelle, intracellular membrane-bounded organelle, cytoplasm, organelle, intracellular organelle, mitochondrion, intracellular, protein-containing complex, tricarboxylic acid cycle enzyme complex, cellular anatomical entity
				M7TSP9	154292327	XP_001546739.1	0	Similar to asparaginyl-tRNA synthetase	Similar to asparaginyl-tRNA synthetase	BofuT4_P123760.1		amide biosynthetic process, translation, organonitrogen compound biosynthetic process, peptide biosynthetic process, cellular nitrogen compound biosynthetic process, cellular protein metabolic process, carboxylic acid metabolic process, gene expression, macromolecule biosynthetic process, cellular macromolecule biosynthetic process, RNA metabolic process, tRNA metabolic process, organic substance…	ATP binding, adenyl nucleotide binding, adenyl ribonucleotide binding, purine ribonucleoside triphosphate binding, purine nucleotide binding, purine ribonucleotide binding, nucleic acid binding, ribonucleotide binding, organic cyclic compound binding, heterocyclic compound binding, anion binding, nucleoside phosphate binding, nucleotide binding, carbohydrate derivative binding, catalytic activity…
				M7V0G3	347835021	CCD49593.1	0	Similar to pyruvate dehydrogenase protein x component	Similar to pyruvate dehydrogenase protein x component	BofuT4_P097010.1		amide biosynthetic process, organonitrogen compound biosynthetic process, cellular nitrogen compound biosynthetic process, carboxylic acid metabolic process, purine ribonucleotide biosynthetic process, nucleotide biosynthetic process, organic substance biosynthetic process, cellular biosynthetic process, purine ribonucleotide metabolic process, cellular amide metabolic process, organic cyclic com…	transferase activity, catalytic activity, transferase activity, transferring acyl groups other than amino-acyl groups, acetyltransferase activity, oxidoreductase activity, transferase activity, transferring acyl groups, pyruvate dehydrogenase (NAD+) activity, dihydrolipoamide S-acyltransferase activity, S-acetyltransferase activity, oxidoreductase activity, acting on the aldehyde or oxo group of …	membrane-bounded organelle, intracellular membrane-bounded organelle, cytoplasm, organelle, intracellular organelle, mitochondrion, intracellular, organelle lumen, intracellular organelle lumen, protein-containing complex, mitochondrial matrix, membrane-enclosed lumen, catalytic complex, mitochondrial protein complex, oxidoreductase complex, pyruvate dehydrogenase complex, mitochondrial pyruvate …
				M7UM47	154298396	XP_001549621.1	0	Similar to mitochondrial DnaJ chaperone (Mdj1)	Similar to mitochondrial DnaJ chaperone (Mdj1)	BofuT4_P157440.1		cellular process, protein folding, chaperone cofactor-dependent protein refolding, 'de novo' posttranslational protein folding, response to stress	ATP binding, adenyl nucleotide binding, adenyl ribonucleotide binding, purine ribonucleoside triphosphate binding, purine nucleotide binding, purine ribonucleotide binding, ribonucleotide binding, organic cyclic compound binding, heterocyclic compound binding, anion binding, nucleoside phosphate binding, nucleotide binding, carbohydrate derivative binding, small molecule binding, protein binding,…	cytoplasm, intracellular, cellular anatomical entity
				M7TUE7	154312140	XP_001555398.1	0	Similar to seryl-tRNA synthetase	Similar to seryl-tRNA synthetase	BofuT4P10000025001		amide biosynthetic process, translation, organonitrogen compound biosynthetic process, peptide biosynthetic process, cellular nitrogen compound biosynthetic process, cellular protein metabolic process, carboxylic acid metabolic process, gene expression, macromolecule biosynthetic process, cellular macromolecule biosynthetic process, RNA metabolic process, tRNA metabolic process, organic substance…	nucleoside-triphosphatase activity, GTPase activity, ATP binding, adenyl nucleotide binding, adenyl ribonucleotide binding, purine ribonucleoside triphosphate binding, purine nucleotide binding, purine ribonucleotide binding, pyrophosphatase activity, hydrolase activity, guanyl ribonucleotide binding, GTP binding, purine ribonucleoside binding, guanyl nucleotide binding, ribonucleotide binding, h…	cytoplasm, organelle, intracellular organelle, non-membrane-bounded organelle, intracellular non-membrane-bounded organelle, intracellular, membrane, cytoplasmic stress granule, cytoplasmic ribonucleoprotein granule, ribonucleoprotein granule, supramolecular complex, cellular anatomical entity
				M7UM99	347830496	CCD46193.1	Pyruvate dehydrogenase E1 component subunit alpha; The pyruvate dehydrogenase complex catalyzes the overall conversion of pyruvate to acetyl-CoA and CO(2)	Pyruvate dehydrogenase E1 component subunit alpha	Pyruvate dehydrogenase E1 component subunit alpha; The pyruvate dehydrogenase complex catalyzes the overall conversion of pyruvate to acetyl-CoA and CO(2)	BofuT4_P117430.1		amide biosynthetic process, organonitrogen compound biosynthetic process, cellular nitrogen compound biosynthetic process, carboxylic acid metabolic process, purine ribonucleotide biosynthetic process, nucleotide biosynthetic process, organic substance biosynthetic process, cellular biosynthetic process, purine ribonucleotide metabolic process, cellular amide metabolic process, organic cyclic com…	catalytic activity, oxidoreductase activity, oxidoreductase activity, acting on the aldehyde or oxo group of donors, pyruvate dehydrogenase activity, pyruvate dehydrogenase (acetyl-transferring) activity, oxidoreductase activity, acting on the aldehyde or oxo group of donors, disulfide as acceptor	membrane-bounded organelle, intracellular membrane-bounded organelle, cytoplasm, organelle, intracellular organelle, mitochondrion, intracellular, organelle lumen, intracellular organelle lumen, protein-containing complex, mitochondrial matrix, membrane-enclosed lumen, catalytic complex, mitochondrial protein complex, oxidoreductase complex, pyruvate dehydrogenase complex, mitochondrial pyruvate …
				M7USR0	347832865	CCD48562.1	0	Ribulose-phosphate 3-epimerase	Ribulose-phosphate 3-epimerase	BofuT4_P109460.1		carbohydrate catabolic process, carbohydrate metabolic process, phosphate-containing compound metabolic process, organic substance catabolic process, cellular metabolic process, phosphorus metabolic process, cellular process, cellular carbohydrate metabolic process, organophosphate metabolic process, carbohydrate derivative metabolic process, small molecule metabolic process, catabolic process, o…	transition metal ion binding, iron ion binding, organic cyclic compound binding, heterocyclic compound binding, catalytic activity, heme binding, metal ion binding, binding, oxidoreductase activity, ion binding, tetrapyrrole binding, oxidoreductase activity, acting on paired donors, with incorporation or reduction of molecular oxygen, cation binding, ribulose-phosphate 3-epimerase activity, isome…	cytoplasm, intracellular, cytosol, cellular anatomical entity
				M7U1S6	154310391	XP_001554527.1	GrpE protein homolog; Essential component of the PAM complex, a complex required for the translocation of transit peptide-containing proteins from the inner membrane into the mitochondrial matrix in an ATP-dependent manner	GrpE protein homolog	GrpE protein homolog; Essential component of the PAM complex, a complex required for the translocation of transit peptide-containing proteins from the inner membrane into the mitochondrial matrix in an ATP-dependent manner	BofuT4_P053870.1		amide transport, peptide transport, protein transport, nitrogen compound transport, organelle organization, intracellular protein transport, cellular protein localization, protein localization to organelle, mitochondrion organization, protein targeting, establishment of protein localization, protein localization, establishment of localization in cell, organic substance transport, protein localiza…	adenyl nucleotide binding, purine nucleotide binding, organic cyclic compound binding, heterocyclic compound binding, nucleoside phosphate binding, nucleotide binding, small molecule binding, protein binding, binding, unfolded protein binding, protein dimerization activity, enzyme regulator activity, nucleoside-triphosphatase regulator activity, adenyl-nucleotide exchange factor activity, chapero…	membrane-bounded organelle, intracellular membrane-bounded organelle, cytoplasm, organelle, intracellular organelle, organelle membrane, mitochondrial envelope, mitochondrion, intracellular, mitochondrial inner membrane, mitochondrial membrane, organelle lumen, intracellular organelle lumen, protein-containing complex, mitochondrial matrix, organelle envelope, membrane, organelle inner membrane, …
				M7UHJ3	347830613	CCD46310.1	6-phosphogluconate dehydrogenase, decarboxylating; Catalyzes the oxidative decarboxylation of 6- phosphogluconate to ribulose 5-phosphate and CO(2), with concomitant reduction of NADP to NADPH; Belongs to the 6-phosphogluconate dehydrogenase family	6-phosphogluconate dehydrogenase, decarboxylating	6-phosphogluconate dehydrogenase, decarboxylating; Catalyzes the oxidative decarboxylation of 6- phosphogluconate to ribulose 5-phosphate and CO(2), with concomitant reduction of NADP to NADPH; Belongs to the 6-phosphogluconate dehydrogenase family	BofuT4_P118600.1		carboxylic acid metabolic process, carbohydrate catabolic process, carbohydrate metabolic process, monocarboxylic acid metabolic process, oxoacid metabolic process, phosphate-containing compound metabolic process, organic substance catabolic process, cellular metabolic process, cellular carbohydrate catabolic process, organic acid metabolic process, phosphorus metabolic process, cellular process,…	organic cyclic compound binding, heterocyclic compound binding, nucleoside phosphate binding, nucleotide binding, catalytic activity, small molecule binding, binding, oxidoreductase activity, oxidoreductase activity, acting on CH-OH group of donors, oxidoreductase activity, acting on the CH-OH group of donors, NAD or NADP as acceptor, NADP binding, phosphogluconate dehydrogenase (decarboxylating)…	cytoplasm, intracellular, cytosol, cellular anatomical entity
				M7UQX7	347442007	CCD34928.1	Transaldolase; Transaldolase is important for the balance of metabolites in the pentose-phosphate pathway	Transaldolase	Transaldolase; Transaldolase is important for the balance of metabolites in the pentose-phosphate pathway	BofuT4_P021640.1		carbohydrate metabolic process, phosphate-containing compound metabolic process, cellular metabolic process, phosphorus metabolic process, cellular process, organophosphate metabolic process, carbohydrate derivative metabolic process, oxidation-reduction process, metabolic process	transferase activity, catalytic activity, sedoheptulose-7-phosphate:D-glyceraldehyde-3-phosphate glyceronetransferase activity, transferase activity, transferring aldehyde or ketonic groups	cytoplasm, intracellular, cellular anatomical entity
				M7U1V3	472235617	EMR80588.1	0	similar to 6-phosphogluconolactonase	similar to 6-phosphogluconolactonase	BofuT4_P071180.1		carbohydrate metabolic process, phosphate-containing compound metabolic process, cellular metabolic process, phosphorus metabolic process, cellular process, organophosphate metabolic process, carbohydrate derivative metabolic process, oxidation-reduction process, metabolic process	hydrolase activity, carboxylic ester hydrolase activity, catalytic activity, hydrolase activity, acting on ester bonds, 6-phosphogluconolactonase activity	cytoplasm, intracellular, cellular anatomical entity
				M7TTB5	347830096	CCD45793.1	0	Isocitrate dehydrogenase [NAD] subunit, mitochondrial	Isocitrate dehydrogenase [NAD] subunit, mitochondrial	BofuT4_P048110.1		carboxylic acid metabolic process, oxoacid metabolic process, cellular metabolic process, organic acid metabolic process, cellular process, small molecule metabolic process, oxidation-reduction process, cellular respiration, metabolic process, aerobic respiration, organic hydroxy compound metabolic process	organic cyclic compound binding, heterocyclic compound binding, nucleoside phosphate binding, nucleotide binding, catalytic activity, small molecule binding, magnesium ion binding, metal ion binding, binding, oxidoreductase activity, ion binding, oxidoreductase activity, acting on CH-OH group of donors, NAD binding, cation binding, isocitrate dehydrogenase (NAD+) activity, oxidoreductase activity…	membrane-bounded organelle, intracellular membrane-bounded organelle, cytoplasm, organelle, intracellular organelle, non-membrane-bounded organelle, intracellular non-membrane-bounded organelle, mitochondrion, intracellular, organelle lumen, intracellular organelle lumen, protein-containing complex, mitochondrial matrix, membrane-enclosed lumen, catalytic complex, mitochondrial protein complex, o…
				M7UG46	472240942	EMR85688.1	0	similar to 3-phytase A	similar to 3-phytase A	BofuT4P90000019001		phosphate-containing compound metabolic process, cellular metabolic process, phosphorus metabolic process, dephosphorylation, cellular process, oxidation-reduction process, cellular respiration, metabolic process, aerobic respiration	hydrolase activity, organic cyclic compound binding, heterocyclic compound binding, nucleoside phosphate binding, nucleotide binding, phosphatase activity, catalytic activity, small molecule binding, magnesium ion binding, metal ion binding, binding, oxidoreductase activity, ion binding, phosphoric ester hydrolase activity, oxidoreductase activity, acting on CH-OH group of donors, NAD binding, hy…	membrane-bounded organelle, intracellular membrane-bounded organelle, integral component of membrane, cytoplasm, organelle, intracellular organelle, mitochondrion, intracellular, intrinsic component of membrane, membrane, cellular anatomical entity
				M7U9H5	154320610	XP_001559621.1	0	Similar to methionyl-tRNA synthetase	Similar to methionyl-tRNA synthetase	BofuT4_P135370.1		amide biosynthetic process, translation, organonitrogen compound biosynthetic process, peptide biosynthetic process, cellular nitrogen compound biosynthetic process, cellular protein metabolic process, carboxylic acid metabolic process, gene expression, macromolecule biosynthetic process, cellular macromolecule biosynthetic process, RNA metabolic process, tRNA metabolic process, organic substance…	ATP binding, adenyl nucleotide binding, adenyl ribonucleotide binding, purine ribonucleoside triphosphate binding, purine nucleotide binding, purine ribonucleotide binding, ribonucleotide binding, organic cyclic compound binding, heterocyclic compound binding, anion binding, nucleoside phosphate binding, nucleotide binding, carbohydrate derivative binding, catalytic activity, small molecule bindi…	membrane-bounded organelle, intracellular membrane-bounded organelle, cytoplasm, organelle, intracellular organelle, mitochondrion, intracellular, cellular anatomical entity
				M7TTS4	472242312	EMR87011.1	0	similar to Mitochondrial porin (voltage-dependent anion channel)	similar to Mitochondrial porin (voltage-dependent anion channel)	BofuT4_P094880.1		cellular process, ion transport, transport, ion transmembrane transport, anion transport, establishment of localization, transmembrane transport, anion transmembrane transport, inorganic anion transport, localization	inorganic molecular entity transmembrane transporter activity, ion transmembrane transporter activity, channel activity, ion channel activity, transmembrane transporter activity, anion transmembrane transporter activity, voltage-gated channel activity, gated channel activity, passive transmembrane transporter activity, transporter activity, anion channel activity, voltage-gated anion channel acti…	membrane-bounded organelle, intracellular membrane-bounded organelle, cytoplasm, organelle, intracellular organelle, organelle membrane, mitochondrial envelope, mitochondrion, intracellular, bounding membrane of organelle, mitochondrial membrane, organelle envelope, mitochondrial outer membrane, membrane, whole membrane, envelope, organelle outer membrane, outer membrane, cellular anatomical enti…
				M7UGD9	347833633	CCD49330.1	0	Similar to heat shock protein	Similar to heat shock protein	BofuT4P22000060001		amide biosynthetic process, translation, organonitrogen compound biosynthetic process, peptide biosynthetic process, cellular nitrogen compound biosynthetic process, cellular protein metabolic process, gene expression, macromolecule biosynthetic process, cellular macromolecule biosynthetic process, organic substance biosynthetic process, cellular biosynthetic process, cellular amide metabolic pro…	ATPase activity, nucleoside-triphosphatase activity, ATP binding, adenyl nucleotide binding, adenyl ribonucleotide binding, purine ribonucleoside triphosphate binding, purine nucleotide binding, purine ribonucleotide binding, pyrophosphatase activity, hydrolase activity, ribonucleotide binding, hydrolase activity, acting on acid anhydrides, in phosphorus-containing anhydrides, organic cyclic comp…	cytoplasm, organelle, intracellular organelle, ribosome, non-membrane-bounded organelle, intracellular non-membrane-bounded organelle, intracellular, protein-containing complex, ribonucleoprotein complex, polysome, cellular anatomical entity
				M7TQL8	347829144	CCD44841.1	0	Similar to psi protein	Similar to psi protein	BofuT4_P051900.1		ubiquitin-dependent protein catabolic process, amide biosynthetic process, translation, organonitrogen compound biosynthetic process, peptide biosynthetic process, amide transport, peptide transport, cellular nitrogen compound biosynthetic process, cellular protein metabolic process, gene expression, macromolecule biosynthetic process, cellular macromolecule biosynthetic process, modification-dep…	protein binding, binding, unfolded protein binding, chaperone binding, misfolded protein binding	membrane-bounded organelle, intracellular membrane-bounded organelle, cytoplasm, organelle, intracellular organelle, nucleus, ribosome, non-membrane-bounded organelle, intracellular non-membrane-bounded organelle, intracellular, protein-containing complex, cytosol, small ribosomal subunit, ribosomal subunit, cytosolic small ribosomal subunit, cytosolic ribosome, ribonucleoprotein complex, cellula…
				M7U802	347835000	CCD49572.1	0	Similar to heat shock protein	Similar to heat shock protein	BofuT4_P096800.1
				M7UTM8	347830903	CCD46600.1	0	Similar to heat shock protein STI1	Similar to heat shock protein STI1	BofuT4_P042110.1			protein binding, binding, heat shock protein binding, Hsp90 protein binding
				M7UPI2	347833674	CCD49371.1	0	Similar to phosphoenolpyruvate carboxykinase	Similar to phosphoenolpyruvate carboxykinase	BofuT4_P027410.1		carbohydrate metabolic process, organic substance biosynthetic process, phosphate-containing compound metabolic process, biosynthetic process, cellular metabolic process, phosphorylation, phosphorus metabolic process, small molecule biosynthetic process, cellular process, small molecule metabolic process, gluconeogenesis, hexose biosynthetic process, metabolic process, carbohydrate biosynthetic p…	ATP binding, adenyl nucleotide binding, adenyl ribonucleotide binding, purine ribonucleoside triphosphate binding, purine nucleotide binding, purine ribonucleotide binding, ribonucleotide binding, organic cyclic compound binding, heterocyclic compound binding, anion binding, nucleoside phosphate binding, nucleotide binding, transferase activity, carbohydrate derivative binding, kinase activity, c…	cytoplasm, intracellular, cytosol, cellular anatomical entity
				M7UH30	347829796	CCD45493.1	0	Similar to phenylalanyl-tRNA synthetase alpha chain	Similar to phenylalanyl-tRNA synthetase alpha chain	BofuT4_P045110.1		amide biosynthetic process, translation, organonitrogen compound biosynthetic process, peptide biosynthetic process, cellular nitrogen compound biosynthetic process, cellular protein metabolic process, carboxylic acid metabolic process, gene expression, macromolecule biosynthetic process, cellular macromolecule biosynthetic process, RNA metabolic process, tRNA metabolic process, organic substance…	ATP binding, adenyl nucleotide binding, adenyl ribonucleotide binding, purine ribonucleoside triphosphate binding, purine nucleotide binding, purine ribonucleotide binding, RNA binding, hydrolase activity, nucleic acid binding, ribonucleotide binding, organic cyclic compound binding, heterocyclic compound binding, anion binding, nucleoside phosphate binding, nucleotide binding, carboxylic ester h…	cytoplasm, intracellular, protein-containing complex, catalytic complex, cellular anatomical entity, phenylalanine-tRNA ligase complex
				M7TZK9	472244484	EMR89101.1	Succinate dehydrogenase [ubiquinone] flavoprotein subunit, mitochondrial; Flavoprotein (FP) subunit of succinate dehydrogenase (SDH) that is involved in complex II of the mitochondrial electron transport chain and is responsible for transferring electrons from succinate to ubiquinone (coenzyme Q)	succinate dehydrogenase subunit A, partial (mitochondrion)	Succinate dehydrogenase [ubiquinone] flavoprotein subunit, mitochondrial; Flavoprotein (FP) subunit of succinate dehydrogenase (SDH) that is involved in complex II of the mitochondrial electron transport chain and is responsible for transferring electrons from succinate to ubiquinone (coenzyme Q)	SdhA		phosphate-containing compound metabolic process, cellular metabolic process, phosphorylation, phosphorus metabolic process, cellular process, oxidation-reduction process, cellular respiration, metabolic process, aerobic respiration, mitochondrial ATP synthesis coupled electron transport	organic cyclic compound binding, heterocyclic compound binding, anion binding, nucleoside phosphate binding, nucleotide binding, flavin adenine dinucleotide binding, catalytic activity, small molecule binding, binding, oxidoreductase activity, ion binding, succinate dehydrogenase (ubiquinone) activity, oxidoreductase activity, acting on the CH-CH group of donors, quinone or related compound as ac…	membrane-bounded organelle, intracellular membrane-bounded organelle, cytoplasm, organelle, intracellular organelle, organelle membrane, mitochondrial envelope, mitochondrion, intracellular, mitochondrial inner membrane, mitochondrial membrane, protein-containing complex, organelle envelope, membrane, organelle inner membrane, catalytic complex, envelope, membrane protein complex, mitochondrial p…
				M7TKV5	347841748	CCD56320.1	0	Similar to fructose-bisphosphate aldolase	Similar to fructose-bisphosphate aldolase	BofuT4_P149300.1		carboxylic acid metabolic process, carbohydrate catabolic process, carbohydrate metabolic process, organic substance biosynthetic process, purine ribonucleotide metabolic process, organonitrogen compound metabolic process, monocarboxylic acid metabolic process, cellular nitrogen compound metabolic process, nucleotide metabolic process, oxoacid metabolic process, phosphate-containing compound meta…	transition metal ion binding, zinc ion binding, catalytic activity, metal ion binding, binding, ion binding, cation binding, carbon-carbon lyase activity, aldehyde-lyase activity, fructose-bisphosphate aldolase activity, lyase activity	cytoplasm, intracellular, cytosol, membrane, plasma membrane, cell wall, cell periphery, external encapsulating structure, fungal-type cell wall, cellular anatomical entity
				M7TUE9	347832578	CCD48275.1	0	Similar to cysteinyl-tRNA synthetase	Similar to cysteinyl-tRNA synthetase	BofuT4_P106590.1		amide biosynthetic process, translation, organonitrogen compound biosynthetic process, peptide biosynthetic process, cellular nitrogen compound biosynthetic process, cellular protein metabolic process, carboxylic acid metabolic process, gene expression, macromolecule biosynthetic process, cellular macromolecule biosynthetic process, RNA metabolic process, tRNA metabolic process, organic substance…	ATP binding, adenyl nucleotide binding, adenyl ribonucleotide binding, purine ribonucleoside triphosphate binding, purine nucleotide binding, purine ribonucleotide binding, transition metal ion binding, zinc ion binding, nucleic acid binding, ribonucleotide binding, organic cyclic compound binding, heterocyclic compound binding, anion binding, nucleoside phosphate binding, nucleotide binding, car…	membrane-bounded organelle, intracellular membrane-bounded organelle, cytoplasm, organelle, intracellular organelle, nucleus, intracellular, cellular anatomical entity
				M7TFD9	347841278	CCD55850.1	0	Similar to dihydrolipoyllysine-residue succinyltransferase component of 2-oxoglutarate dehydrogenase complex	Similar to dihydrolipoyllysine-residue succinyltransferase component of 2-oxoglutarate dehydrogenase complex	BofuT4_P154120.1		cellular metabolic process, cellular process, oxidation-reduction process, cellular respiration, metabolic process, aerobic respiration	transferase activity, catalytic activity, transferase activity, transferring acyl groups other than amino-acyl groups, transferase activity, transferring acyl groups, S-acyltransferase activity, catalytic activity, acting on a protein, S-succinyltransferase activity, succinyltransferase activity, dihydrolipoyllysine-residue succinyltransferase activity	cytoplasm, intracellular, protein-containing complex, transferase complex, catalytic complex, oxidoreductase complex, oxoglutarate dehydrogenase complex, dihydrolipoyl dehydrogenase complex, tricarboxylic acid cycle enzyme complex, cellular anatomical entity
				M7UCL3	154297634	XP_001549243.1	0	Similar to mitochondrial protein import protein MAS5	Similar to mitochondrial protein import protein MAS5	BofuT4_P143350.1		cellular process, protein folding, response to stress	ATP binding, adenyl nucleotide binding, adenyl ribonucleotide binding, purine ribonucleoside triphosphate binding, purine nucleotide binding, purine ribonucleotide binding, ribonucleotide binding, organic cyclic compound binding, heterocyclic compound binding, anion binding, nucleoside phosphate binding, nucleotide binding, carbohydrate derivative binding, small molecule binding, protein binding,…	cytoplasm, intracellular, cytosol, cellular anatomical entity
				M7TPU0	347826797	CCD42494.1	0	Triosephosphate isomerase	Triosephosphate isomerase	BofuT4_P075770.1		carboxylic acid metabolic process, carbohydrate catabolic process, carbohydrate metabolic process, organic substance biosynthetic process, cellular biosynthetic process, purine ribonucleotide metabolic process, organonitrogen compound metabolic process, monocarboxylic acid metabolic process, cellular nitrogen compound metabolic process, nucleotide metabolic process, oxoacid metabolic process, pho…	catalytic activity, intramolecular oxidoreductase activity, interconverting aldoses and ketoses, triose-phosphate isomerase activity, intramolecular oxidoreductase activity, isomerase activity	cytoplasm, intracellular, cytosol, cellular anatomical entity
				M7TZJ0	347831772	CCD47469.1	Succinate--CoA ligase [ADP-forming] subunit beta, mitochondrial; Succinyl-CoA synthetase functions in the citric acid cycle (TCA), coupling the hydrolysis of succinyl-CoA to the synthesis of ATP and thus represents the only step of substrate- level phosphorylation in the TCA. The beta subunit provides nucleotide specificity of the enzyme and binds the substrate succinate, while the binding sites …	Succinyl-CoA ligase subunit beta	Succinate--CoA ligase [ADP-forming] subunit beta, mitochondrial; Succinyl-CoA synthetase functions in the citric acid cycle (TCA), coupling the hydrolysis of succinyl-CoA to the synthesis of ATP and thus represents the only step of substrate- level phosphorylation in the TCA. The beta subunit provides nucleotide specificity of the enzyme and binds the substrate succinate, while the binding sites …	BofuT4P2000072001		purine ribonucleotide metabolic process, cellular amide metabolic process, organonitrogen compound metabolic process, cellular nitrogen compound metabolic process, nucleotide metabolic process, phosphate-containing compound metabolic process, organic cyclic compound metabolic process, heterocycle metabolic process, cellular aromatic compound metabolic process, ribonucleotide metabolic process, pu…	ATP binding, adenyl nucleotide binding, adenyl ribonucleotide binding, purine ribonucleoside triphosphate binding, purine nucleotide binding, purine ribonucleotide binding, ribonucleotide binding, organic cyclic compound binding, heterocyclic compound binding, anion binding, nucleoside phosphate binding, nucleotide binding, carbohydrate derivative binding, catalytic activity, small molecule bindi…	membrane-bounded organelle, intracellular membrane-bounded organelle, cytoplasm, organelle, intracellular organelle, mitochondrion, intracellular, protein-containing complex, catalytic complex, tricarboxylic acid cycle enzyme complex, cellular anatomical entity, succinate-CoA ligase complex
				M7U328	347839725	CCD54297.1	Succinate--CoA ligase [ADP-forming] subunit alpha, mitochondrial; Succinyl-CoA synthetase functions in the citric acid cycle (TCA), coupling the hydrolysis of succinyl-CoA to the synthesis of ATP and thus represents the only step of substrate- level phosphorylation in the TCA. The alpha subunit of the enzyme binds the substrates coenzyme A and phosphate, while succinate binding and nucleotide spe…	Similar to succinyl-CoA ligase subunit alpha	Succinate--CoA ligase [ADP-forming] subunit alpha, mitochondrial; Succinyl-CoA synthetase functions in the citric acid cycle (TCA), coupling the hydrolysis of succinyl-CoA to the synthesis of ATP and thus represents the only step of substrate- level phosphorylation in the TCA. The alpha subunit of the enzyme binds the substrates coenzyme A and phosphate, while succinate binding and nucleotide spe…	BofuT4_P129970.1		amide transport, peptide transport, protein transport, nitrogen compound transport, intracellular protein transport, cellular protein localization, cellular metabolic process, establishment of protein localization, protein localization, establishment of localization in cell, organic substance transport, intracellular transport, cellular macromolecule localization, cellular process, cellular local…	organic cyclic compound binding, heterocyclic compound binding, nucleoside phosphate binding, nucleotide binding, catalytic activity, small molecule binding, binding, ligase activity, succinate-CoA ligase (ADP-forming) activity, ligase activity, forming carbon-sulfur bonds, succinate-CoA ligase activity, acid-thiol ligase activity	membrane-bounded organelle, intracellular membrane-bounded organelle, cytoplasm, organelle, intracellular organelle, mitochondrion, intracellular, protein-containing complex, membrane, membrane protein complex, coated membrane, membrane coat, clathrin adaptor complex, clathrin coat, AP-type membrane coat adaptor complex, cellular anatomical entity
				M7TJV7	347827327	CCD43024.1	Pyruvate carboxylase; Catalyzes a 2-step reaction, involving the ATP-dependent carboxylation of the covalently attached biotin in the first step and the transfer of the carboxyl group to pyruvate in the second	Pyruvate carboxylase	Pyruvate carboxylase; Catalyzes a 2-step reaction, involving the ATP-dependent carboxylation of the covalently attached biotin in the first step and the transfer of the carboxyl group to pyruvate in the second	BofuT4_P068640.1
5	8333	37	150												Processing of pre-tRNAs, pre-rRNAs, pre-mRNA and U3 snoRNA. Vesicular transport between the endoplasmic reticulum and the Golgi apparatus. Protein folding
				M7TNT5	347841002	CCD55574.1	0	Similar to U6 snRNA-associated Sm-like protein LSm3	Similar to U6 snRNA-associated Sm-like protein LSm3	BofuT4_P155650.1		gene expression, RNA metabolic process, mRNA metabolic process, macromolecule catabolic process, cellular nitrogen compound metabolic process, RNA splicing, via transesterification reactions with bulged adenosine as nucleophile, organic cyclic compound metabolic process, heterocycle metabolic process, mRNA processing, cellular aromatic compound metabolic process, nucleic acid metabolic process, o…	nucleoside-triphosphatase activity, GTPase activity, purine ribonucleoside triphosphate binding, purine nucleotide binding, purine ribonucleotide binding, RNA binding, pyrophosphatase activity, hydrolase activity, nucleic acid binding, guanyl ribonucleotide binding, GTP binding, purine ribonucleoside binding, guanyl nucleotide binding, ribonucleotide binding, hydrolase activity, acting on acid an…	membrane-bounded organelle, intracellular membrane-bounded organelle, integral component of membrane, organelle, intracellular organelle, nucleus, intracellular, intrinsic component of membrane, protein-containing complex, membrane, ribonucleoprotein complex, U4/U6 x U5 tri-snRNP complex, spliceosomal complex, spliceosomal tri-snRNP complex, cellular anatomical entity, spliceosomal snRNP complex,…
				M7UJE7	154298219	XP_001549533.1	0	Similar to splicing factor 3b	Similar to splicing factor 3b	BofuT4P2000052001		gene expression, RNA metabolic process, mRNA metabolic process, cellular nitrogen compound metabolic process, RNA splicing, via transesterification reactions with bulged adenosine as nucleophile, organic cyclic compound metabolic process, heterocycle metabolic process, mRNA processing, cellular aromatic compound metabolic process, nucleic acid metabolic process, cellular metabolic process, nucleo…		membrane-bounded organelle, intracellular membrane-bounded organelle, organelle, intracellular organelle, nucleus, intracellular, protein-containing complex, catalytic complex, ribonucleoprotein complex, precatalytic spliceosome, spliceosomal complex, U2-type spliceosomal complex, catalytic step 2 spliceosome, cellular anatomical entity, spliceosomal snRNP complex, Sm-like protein family complex,…
				M7TQ61	347838352	CCD52924.1	0	Similar to small nuclear ribonucleoprotein e	Similar to small nuclear ribonucleoprotein e	BofuT4_P138480.1		cellular protein-containing complex assembly, gene expression, RNA metabolic process, mRNA metabolic process, cellular nitrogen compound metabolic process, protein-containing complex assembly, cellular component assembly, RNA splicing, via transesterification reactions with bulged adenosine as nucleophile, organic cyclic compound metabolic process, heterocycle metabolic process, mRNA processing, …	RNA binding, nucleic acid binding, organic cyclic compound binding, heterocyclic compound binding, binding	membrane-bounded organelle, intracellular membrane-bounded organelle, organelle, intracellular organelle, nucleus, intracellular, protein-containing complex, ribonucleoprotein complex, U1 snRNP, U5 snRNP, U4/U6 x U5 tri-snRNP complex, U4 snRNP, precatalytic spliceosome, spliceosomal complex, spliceosomal tri-snRNP complex, cellular anatomical entity, spliceosomal snRNP complex, Sm-like protein fa…
				M7TX59	347838959	CCD53531.1	0	Similar to vesicular-fusion protein sec18	Similar to vesicular-fusion protein sec18	BofuT4_P135760.1		amide transport, peptide transport, protein transport, nitrogen compound transport, cellular protein localization, protein-containing complex subunit organization, cellular protein complex disassembly, establishment of protein localization, protein localization, organic substance transport, cellular component organization, cellular macromolecule localization, protein localization to membrane, cel…	ATPase activity, nucleoside-triphosphatase activity, ATP binding, adenyl nucleotide binding, adenyl ribonucleotide binding, purine ribonucleoside triphosphate binding, purine nucleotide binding, purine ribonucleotide binding, pyrophosphatase activity, hydrolase activity, ribonucleotide binding, hydrolase activity, acting on acid anhydrides, in phosphorus-containing anhydrides, organic cyclic comp…	membrane-bounded organelle, intracellular membrane-bounded organelle, cytoplasm, organelle, intracellular organelle, intracellular, endomembrane system, Golgi apparatus, Golgi stack, Golgi apparatus subcompartment, organelle subcompartment, cellular anatomical entity
				M7U316	347829052	CCD44749.1	0	Similar to alpha-soluble NSF attachment protein	Similar to alpha-soluble NSF attachment protein	BofuT4_P056500.1		amide transport, peptide transport, protein transport, nitrogen compound transport, intracellular protein transport, cellular protein localization, protein-containing complex subunit organization, cellular protein complex disassembly, establishment of protein localization, protein localization, establishment of localization in cell, organic substance transport, cellular component organization, in…	protein binding, binding, protein-macromolecule adaptor activity, molecular adaptor activity, SNARE binding, soluble NSF attachment protein activity, syntaxin binding	membrane-bounded organelle, intracellular membrane-bounded organelle, cytoplasm, organelle, intracellular organelle, organelle membrane, intracellular, bounding membrane of organelle, protein-containing complex, membrane, whole membrane, vacuole, membrane protein complex, SNARE complex, vacuolar membrane, cellular anatomical entity
				M7TUJ7	347838640	CCD53212.1	0	Similar to transcription initiation factor iif	Similar to transcription initiation factor iif	BofuT4_P122310.1		amide biosynthetic process, translation, organonitrogen compound biosynthetic process, peptide biosynthetic process, cellular nitrogen compound biosynthetic process, cellular protein metabolic process, gene expression, macromolecule biosynthetic process, cellular macromolecule biosynthetic process, RNA metabolic process, organic substance biosynthetic process, cellular biosynthetic process, nucle…	RNA binding, nucleic acid binding, organic cyclic compound binding, heterocyclic compound binding, translation initiation factor activity, binding, translation factor activity, RNA binding, translation regulator activity, nucleic acid binding, translation regulator activity	membrane-bounded organelle, intracellular membrane-bounded organelle, organelle, intracellular organelle, nucleus, intracellular, organelle lumen, intracellular organelle lumen, nuclear lumen, protein-containing complex, transferase complex, membrane-enclosed lumen, catalytic complex, transferase complex, transferring phosphorus-containing groups, nuclear DNA-directed RNA polymerase complex, nucl…
				M7TQW9	347836043	CCD50615.1	0	0	0	BofuT4_P024240.1		amide biosynthetic process, translation, organonitrogen compound biosynthetic process, peptide biosynthetic process, amide transport, peptide transport, cellular nitrogen compound biosynthetic process, cellular protein metabolic process, cellular protein-containing complex assembly, gene expression, macromolecule biosynthetic process, cellular macromolecule biosynthetic process, RNA metabolic pro…	organic cyclic compound binding, heterocyclic compound binding, nucleoside phosphate binding, nucleotide binding, transferase activity, catalytic activity, small molecule binding, protein binding, transferase activity, transferring phosphorus-containing groups, binding, DNA-directed 5'-3' RNA polymerase activity, nucleotidyltransferase activity, 5'-3' RNA polymerase activity, catalytic activity, …	membrane-bounded organelle, intracellular membrane-bounded organelle, cytoplasm, organelle, intracellular organelle, nucleus, non-membrane-bounded organelle, intracellular non-membrane-bounded organelle, intracellular, organelle lumen, intracellular organelle lumen, nuclear lumen, protein-containing complex, transferase complex, membrane-enclosed lumen, catalytic complex, transferase complex, tra…
				M7UU61	472242645	EMR87332.1	0	similar to importin subunit beta-1	similar to importin subunit beta-1	BofuT4_P024980.1		organonitrogen compound biosynthetic process, amide transport, peptide transport, cellular protein metabolic process, carboxylic acid metabolic process, cellular protein-containing complex assembly, organic substance biosynthetic process, cellular biosynthetic process, protein transport, organonitrogen compound metabolic process, carboxylic acid biosynthetic process, nitrogen compound transport, …	Ran GTPase binding, transferase activity, catalytic activity, protein binding, Ras GTPase binding, binding, small GTPase binding, transferase activity, transferring acyl groups, GTPase binding, protein-containing complex binding, transporter activity, molecular function regulator, enzyme binding, nuclear localization sequence binding, 2-isopropylmalate synthase activity, Ran guanyl-nucleotide exc…	membrane-bounded organelle, intracellular membrane-bounded organelle, cytoplasm, organelle, intracellular organelle, nucleus, intracellular, protein-containing complex, cellular anatomical entity, NLS-dependent protein nuclear import complex, nucleocytoplasmic transport complex
				M7UU63	347828828	CCD44525.1	RuvB-like helicase; DNA helicase participates in several chromatin remodeling complexes, including the SWR1 and the INO80 complexes	Similar to ruvB-like helicase 1	RuvB-like helicase; DNA helicase participates in several chromatin remodeling complexes, including the SWR1 and the INO80 complexes	BofuT4_P054260.1		DNA duplex unwinding, cellular nitrogen compound metabolic process, organelle organization, organic cyclic compound metabolic process, heterocycle metabolic process, cellular aromatic compound metabolic process, nucleic acid metabolic process, cellular metabolic process, nucleobase-containing compound metabolic process, DNA geometric change, nitrogen compound metabolic process, cellular macromole…	helicase activity, ATPase activity, nucleoside-triphosphatase activity, ATP binding, adenyl nucleotide binding, adenyl ribonucleotide binding, purine ribonucleoside triphosphate binding, purine nucleotide binding, purine ribonucleotide binding, pyrophosphatase activity, hydrolase activity, ribonucleotide binding, hydrolase activity, acting on acid anhydrides, in phosphorus-containing anhydrides, …	membrane-bounded organelle, intracellular membrane-bounded organelle, organelle, intracellular organelle, nucleus, non-membrane-bounded organelle, intracellular non-membrane-bounded organelle, intracellular, organelle lumen, intracellular organelle lumen, nuclear lumen, nuclear chromosome, protein-containing complex, transferase complex, membrane-enclosed lumen, NuA4 histone acetyltransferase com…
				M7UNY3	347829680	CCD45377.1	Protein transport protein BOS1; SNARE required for protein transport between the ER and the Golgi complex	Similar to v-SNARE protein Bos1	Protein transport protein BOS1; SNARE required for protein transport between the ER and the Golgi complex	BofuT4_P120830.1		amide transport, peptide transport, protein transport, nitrogen compound transport, organelle organization, intracellular protein transport, cellular protein localization, protein localization to organelle, protein targeting, establishment of protein localization, protein localization, establishment of localization in cell, organic substance transport, cellular component organization, intracellul…	protein binding, binding, protein-macromolecule adaptor activity, molecular adaptor activity, SNAP receptor activity, SNARE binding	membrane-bounded organelle, intracellular membrane-bounded organelle, integral component of membrane, cytoplasm, organelle, intracellular organelle, organelle membrane, intracellular, intrinsic component of membrane, bounding membrane of organelle, endoplasmic reticulum membrane, vesicle, protein-containing complex, cytosol, endomembrane system, membrane, nuclear outer membrane-endoplasmic reticu…
				M7U0I7	472244819	EMR89421.1	0	Putative dna-directed rna polymerases n 8 kDa subunit superfamily protein	Putative dna-directed rna polymerases n 8 kDa subunit superfamily protein	BcDW1_1879		cellular nitrogen compound biosynthetic process, gene expression, macromolecule biosynthetic process, cellular macromolecule biosynthetic process, RNA metabolic process, organic substance biosynthetic process, cellular biosynthetic process, nucleic acid-templated transcription, organic cyclic compound biosynthetic process, cellular nitrogen compound metabolic process, heterocycle biosynthetic pro…	transition metal ion binding, zinc ion binding, nucleic acid binding, organic cyclic compound binding, heterocyclic compound binding, transferase activity, catalytic activity, transferase activity, transferring phosphorus-containing groups, metal ion binding, binding, DNA-directed 5'-3' RNA polymerase activity, ion binding, DNA binding, nucleotidyltransferase activity, cation binding, 5'-3' RNA p…	integral component of membrane, intrinsic component of membrane, membrane, cellular anatomical entity
				M7UIL0	3182891	O13419.1	0	Actin	Actin	actA		internal peptidyl-lysine acetylation, amide transport, peptide transport, cellular protein metabolic process, peptidyl-lysine acetylation, internal protein amino acid acetylation, protein transport, organonitrogen compound metabolic process, cellular nitrogen compound metabolic process, nitrogen compound transport, organelle organization, cellular protein modification process, cellular component …	ATP binding, adenyl nucleotide binding, adenyl ribonucleotide binding, purine ribonucleoside triphosphate binding, purine nucleotide binding, purine ribonucleotide binding, histone acetyltransferase activity, ribonucleotide binding, organic cyclic compound binding, heterocyclic compound binding, anion binding, nucleoside phosphate binding, nucleotide binding, transferase activity, peptide-lysine-…	membrane-bounded organelle, intracellular membrane-bounded organelle, cytoplasm, organelle, intracellular organelle, nucleus, non-membrane-bounded organelle, intracellular non-membrane-bounded organelle, intracellular, organelle lumen, intracellular organelle lumen, nuclear lumen, nuclear chromosome, protein-containing complex, cytoskeleton, cortical actin cytoskeleton, transferase complex, membr…
				M7TMZ0	472237857	EMR82740.1	0	Putative 26s protease regulatory subunit 8 protein	Putative 26s protease regulatory subunit 8 protein	BcDW1_8672		cellular nitrogen compound biosynthetic process, cellular protein-containing complex assembly, gene expression, macromolecule biosynthetic process, cellular macromolecule biosynthetic process, RNA metabolic process, organic substance biosynthetic process, cellular biosynthetic process, nucleic acid-templated transcription, RNA polymerase II preinitiation complex assembly, organic cyclic compound …	ATP binding, adenyl nucleotide binding, adenyl ribonucleotide binding, purine ribonucleoside triphosphate binding, purine nucleotide binding, purine ribonucleotide binding, hydrolase activity, ribonucleotide binding, organic cyclic compound binding, heterocyclic compound binding, anion binding, nucleoside phosphate binding, nucleotide binding, carbohydrate derivative binding, catalytic activity, …	membrane-bounded organelle, intracellular membrane-bounded organelle, cytoplasm, organelle, intracellular organelle, nucleus, intracellular, organelle lumen, intracellular organelle lumen, nuclear lumen, protein-containing complex, cytosol, membrane-enclosed lumen, catalytic complex, endopeptidase complex, peptidase complex, proteasome complex, cytosolic proteasome complex, proteasome accessory c…
				M7UL58	347830775	CCD46472.1	0	Similar to DNA-directed RNA polymerase II subunit RPB11	Similar to DNA-directed RNA polymerase II subunit RPB11	BofuT4_P040830.1		cellular nitrogen compound biosynthetic process, gene expression, macromolecule biosynthetic process, cellular macromolecule biosynthetic process, RNA metabolic process, organic substance biosynthetic process, cellular biosynthetic process, nucleic acid-templated transcription, organic cyclic compound biosynthetic process, cellular nitrogen compound metabolic process, heterocycle biosynthetic pro…	nucleic acid binding, organic cyclic compound binding, heterocyclic compound binding, transferase activity, catalytic activity, protein binding, transferase activity, transferring phosphorus-containing groups, binding, DNA-directed 5'-3' RNA polymerase activity, DNA binding, RNA polymerase II activity, protein dimerization activity, nucleotidyltransferase activity, 5'-3' RNA polymerase activity, …	membrane-bounded organelle, intracellular membrane-bounded organelle, organelle, intracellular organelle, nucleus, intracellular, organelle lumen, intracellular organelle lumen, nuclear lumen, protein-containing complex, transferase complex, membrane-enclosed lumen, catalytic complex, transferase complex, transferring phosphorus-containing groups, nuclear DNA-directed RNA polymerase complex, nucl…
				M7TSK1	472239433	EMR84245.1	Transcription initiation factor IIA subunit 2; TFIIA is a component of the transcription machinery of RNA polymerase II and plays an important role in transcriptional activation	similar to transcription initiation factor IIA gamma chain	Transcription initiation factor IIA subunit 2; TFIIA is a component of the transcription machinery of RNA polymerase II and plays an important role in transcriptional activation	BofuT4P0000027001		amide biosynthetic process, translation, organonitrogen compound biosynthetic process, peptide biosynthetic process, cellular nitrogen compound biosynthetic process, cellular protein metabolic process, cellular protein-containing complex assembly, gene expression, macromolecule biosynthetic process, cellular macromolecule biosynthetic process, RNA metabolic process, organic substance biosynthetic…	RNA binding, nucleic acid binding, organic cyclic compound binding, heterocyclic compound binding, sequence-specific double-stranded DNA binding, translation initiation factor activity, protein binding, sequence-specific DNA binding, RNA polymerase II transcription regulatory region sequence-specific DNA binding, binding, double-stranded DNA binding, translation factor activity, RNA binding, DNA …	membrane-bounded organelle, intracellular membrane-bounded organelle, organelle, intracellular organelle, nucleus, intracellular, organelle lumen, intracellular organelle lumen, nuclear lumen, protein-containing complex, transferase complex, membrane-enclosed lumen, catalytic complex, transferase complex, transferring phosphorus-containing groups, nuclear DNA-directed RNA polymerase complex, nucl…
				M7U0K4	347837957	CCD52529.1	0	0	0	BofuT4_P078220.1		cellular protein-containing complex assembly, gene expression, RNA metabolic process, mRNA metabolic process, macromolecule catabolic process, cellular nitrogen compound metabolic process, organelle organization, protein-containing complex assembly, cellular component assembly, RNA splicing, via transesterification reactions with bulged adenosine as nucleophile, organic cyclic compound metabolic …	RNA binding, nucleic acid binding, organic cyclic compound binding, heterocyclic compound binding, binding, U6 snRNA binding, snRNA binding	membrane-bounded organelle, intracellular membrane-bounded organelle, cytoplasm, organelle, intracellular organelle, nucleus, non-membrane-bounded organelle, intracellular non-membrane-bounded organelle, intracellular, protein-containing complex, ribonucleoprotein complex, cytoplasmic ribonucleoprotein granule, ribonucleoprotein granule, P-body, supramolecular complex, spliceosomal complex, splic…
				M7TK45	347831387	CCD47084.1	Mediator of RNA polymerase II transcription subunit 7; Component of the Mediator complex, a coactivator involved in the regulated transcription of nearly all RNA polymerase II-dependent genes. Mediator functions as a bridge to convey information from gene-specific regulatory proteins to the basal RNA polymerase II transcription machinery	Similar to RNA polymerase II mediator complex subunit 7	Mediator of RNA polymerase II transcription subunit 7; Component of the Mediator complex, a coactivator involved in the regulated transcription of nearly all RNA polymerase II-dependent genes. Mediator functions as a bridge to convey information from gene-specific regulatory proteins to the basal RNA polymerase II transcription machinery	BofuT4_P039860.1		cellular nitrogen compound biosynthetic process, gene expression, macromolecule biosynthetic process, cellular macromolecule biosynthetic process, RNA metabolic process, organic substance biosynthetic process, cellular biosynthetic process, nucleic acid-templated transcription, organic cyclic compound biosynthetic process, cellular nitrogen compound metabolic process, heterocycle biosynthetic pro…	transcription regulator activity, transcription coregulator activity	membrane-bounded organelle, intracellular membrane-bounded organelle, organelle, intracellular organelle, nucleus, intracellular, organelle lumen, intracellular organelle lumen, nuclear lumen, protein-containing complex, membrane-enclosed lumen, nucleoplasm, cellular anatomical entity, mediator complex
				M7U2R5	154303434	XP_001552124.1	0	Putative snare domain-containing protein	Putative snare domain-containing protein	BcDW1_1021		amide transport, peptide transport, protein transport, nitrogen compound transport, organelle organization, intracellular protein transport, cellular protein localization, establishment of protein localization, protein localization, establishment of localization in cell, organic substance transport, cellular component organization, intracellular transport, cellular macromolecule localization, cel…	protein binding, binding, protein-macromolecule adaptor activity, molecular adaptor activity, SNAP receptor activity, SNARE binding	integral component of membrane, cytoplasm, intracellular, intrinsic component of membrane, protein-containing complex, endomembrane system, membrane, membrane protein complex, SNARE complex, cellular anatomical entity
				M7V3V3	472246397	EMR90932.1	0	Putative dna-directed rna polymerases ii 24 kDa polypeptide protein	Putative dna-directed rna polymerases ii 24 kDa polypeptide protein	BcDW1_391		cellular nitrogen compound biosynthetic process, gene expression, macromolecule biosynthetic process, cellular macromolecule biosynthetic process, RNA metabolic process, organic substance biosynthetic process, cellular biosynthetic process, nucleic acid-templated transcription, organic cyclic compound biosynthetic process, cellular nitrogen compound metabolic process, heterocycle biosynthetic pro…	nucleic acid binding, organic cyclic compound binding, heterocyclic compound binding, transferase activity, catalytic activity, transferase activity, transferring phosphorus-containing groups, binding, DNA-directed 5'-3' RNA polymerase activity, DNA binding, nucleotidyltransferase activity, 5'-3' RNA polymerase activity, catalytic activity, acting on RNA, RNA polymerase activity	membrane-bounded organelle, intracellular membrane-bounded organelle, organelle, intracellular organelle, nucleus, non-membrane-bounded organelle, intracellular non-membrane-bounded organelle, intracellular, organelle lumen, intracellular organelle lumen, nuclear lumen, protein-containing complex, transferase complex, membrane-enclosed lumen, catalytic complex, host cell nucleus, transferase comp…
				M7TTC0	347830102	CCD45799.1	0	Similar to DnaJ domain-containing protein	Similar to DnaJ domain-containing protein	BofuT4_P048170.1
				M7TM08	347827157	CCD42854.1	0	Similar to heat shock protein 90	Similar to heat shock protein 90	BofuT4_P071500.1		cellular process, cellular response to stress, biological regulation, protein folding, cellular response to stimulus, regulation of biological quality, response to stress	ATPase activity, nucleoside-triphosphatase activity, ATP binding, adenyl nucleotide binding, adenyl ribonucleotide binding, purine ribonucleoside triphosphate binding, purine nucleotide binding, purine ribonucleotide binding, pyrophosphatase activity, hydrolase activity, ribonucleotide binding, hydrolase activity, acting on acid anhydrides, in phosphorus-containing anhydrides, organic cyclic comp…	cytoplasm, organelle, intracellular organelle, ribosome, non-membrane-bounded organelle, intracellular non-membrane-bounded organelle, intracellular, protein-containing complex, cytosol, membrane, plasma membrane, cell wall, cell periphery, cell surface, external encapsulating structure, fungal-type cell wall, cellular anatomical entity, perinuclear region of cytoplasm
				M7U471	154304507	XP_001552658.1	0	similar to DnaJ protein [Botrytis cinerea T4].	similar to DnaJ protein [Botrytis cinerea T4].	BofuT4_P100890.1		cellular process, protein folding	protein binding, metal ion binding, binding, ion binding, unfolded protein binding, cation binding, heat shock protein binding
				M7TQ92	347840528	CCD55100.1	0	Similar to peptidyl-prolyl cis-trans isomerase D	Similar to peptidyl-prolyl cis-trans isomerase D	BofuT4_P159210.1		cellular protein metabolic process, RNA metabolic process, tRNA metabolic process, ncRNA metabolic process, organonitrogen compound metabolic process, cellular nitrogen compound metabolic process, cellular protein modification process, peptidyl-amino acid modification, organic cyclic compound metabolic process, heterocycle metabolic process, cellular aromatic compound metabolic process, nucleic a…	RNA binding, hydrolase activity, nucleic acid binding, organic cyclic compound binding, heterocyclic compound binding, carboxylic ester hydrolase activity, catalytic activity, binding, tRNA binding, hydrolase activity, acting on ester bonds, catalytic activity, acting on RNA, catalytic activity, acting on a tRNA, catalytic activity, acting on a protein, aminoacyl-tRNA editing activity, D-aminoacy…	cytoplasm, intracellular, cellular anatomical entity
				M7UVB9	347830415	CCD46112.1	0	Similar to heat shock protein Hsp88	Similar to heat shock protein Hsp88	BofuT4P330000003001
				M7U2E4	347841404	CCD55976.1	0	0	0	BofuT4_P151080.1		gene expression, RNA metabolic process, mRNA metabolic process, cellular nitrogen compound metabolic process, RNA splicing, via transesterification reactions with bulged adenosine as nucleophile, organic cyclic compound metabolic process, heterocycle metabolic process, mRNA processing, cellular aromatic compound metabolic process, nucleic acid metabolic process, cellular metabolic process, nucleo…	RNA binding, nucleic acid binding, organic cyclic compound binding, heterocyclic compound binding, binding	membrane-bounded organelle, intracellular membrane-bounded organelle, organelle, intracellular organelle, nucleus, intracellular, protein-containing complex, ribonucleoprotein complex, cellular anatomical entity, spliceosomal snRNP complex, Sm-like protein family complex, U2 snRNP, small nuclear ribonucleoprotein complex
				M7TMM1	347829902	CCD45599.1	0	0	0	BofuT4_P046170.1			RNA binding, nucleic acid binding, organic cyclic compound binding, heterocyclic compound binding, binding
				M7TMH2	347828540	CCD44237.1	0	0	0	BofuT4_P058170.1		amide transport, peptide transport, protein transport, nitrogen compound transport, organelle organization, intracellular protein transport, cellular protein localization, establishment of protein localization, protein localization, establishment of localization in cell, organic substance transport, cellular component organization, intracellular transport, cellular macromolecule localization, cel…	protein binding, binding, protein-macromolecule adaptor activity, molecular adaptor activity, SNAP receptor activity, SNARE binding	integral component of membrane, cytoplasm, intracellular, intrinsic component of membrane, protein-containing complex, endomembrane system, membrane, plasma membrane, membrane protein complex, cell periphery, SNARE complex, cellular anatomical entity
				M7UXX8	347828715	CCD44412.1	0	0	0	BofuT4_P053130.1		organelle organization, cellular component organization, cellular process, transport, vesicle organization, cellular component organization or biogenesis, membrane organization, establishment of localization, vesicle-mediated transport, organelle membrane fusion, organelle fusion, membrane fusion, localization	protein binding, binding, protein-macromolecule adaptor activity, molecular adaptor activity, SNAP receptor activity, SNARE binding, syntaxin binding	integral component of membrane, cytoplasm, intracellular, intrinsic component of membrane, protein-containing complex, membrane, plasma membrane, membrane protein complex, cell periphery, SNARE complex, cellular anatomical entity
				M7TUI1	347836351	CCD50923.1	0	Similar to mediator of RNA polymerase II transcription subunit 10	Similar to mediator of RNA polymerase II transcription subunit 10	BofuT4_P087020.1		cellular nitrogen compound biosynthetic process, cellular protein metabolic process, gene expression, macromolecule biosynthetic process, cellular macromolecule biosynthetic process, RNA metabolic process, organic substance biosynthetic process, cellular biosynthetic process, nucleic acid-templated transcription, organic cyclic compound biosynthetic process, organonitrogen compound metabolic proc…	transferase activity, catalytic activity, methyltransferase activity, lysine N-methyltransferase activity, S-adenosylmethionine-dependent methyltransferase activity, transferase activity, transferring one-carbon groups, N-methyltransferase activity, catalytic activity, acting on a protein, protein-lysine N-methyltransferase activity, transcription regulator activity, protein methyltransferase act…	membrane-bounded organelle, intracellular membrane-bounded organelle, cytoplasm, organelle, intracellular organelle, nucleus, intracellular, organelle lumen, intracellular organelle lumen, nuclear lumen, protein-containing complex, membrane-enclosed lumen, nucleoplasm, cellular anatomical entity, mediator complex
				M7U226	154319682	XP_001559158.1	0	hypothetical protein BofuT4P101000020001	hypothetical protein BofuT4P101000020001	BofuT4P101000020001		cellular nitrogen compound biosynthetic process, gene expression, macromolecule biosynthetic process, cellular macromolecule biosynthetic process, RNA metabolic process, organic substance biosynthetic process, cellular biosynthetic process, nucleic acid-templated transcription, organic cyclic compound biosynthetic process, cellular nitrogen compound metabolic process, heterocycle biosynthetic pro…	nucleic acid binding, organic cyclic compound binding, heterocyclic compound binding, RNA polymerase II cis-regulatory region sequence-specific DNA binding, sequence-specific double-stranded DNA binding, sequence-specific DNA binding, RNA polymerase II transcription regulatory region sequence-specific DNA binding, binding, double-stranded DNA binding, cis-regulatory region sequence-specific DNA b…	membrane-bounded organelle, intracellular membrane-bounded organelle, organelle, intracellular organelle, nucleus, intracellular, organelle lumen, intracellular organelle lumen, nuclear lumen, protein-containing complex, membrane-enclosed lumen, nucleoplasm, RNA polymerase II transcription regulator complex, core mediator complex, transcription regulator complex, cellular anatomical entity, media…
				M7TY82	472241506	EMR86224.1	0	similar to RNA polymerase II transcription factor	similar to RNA polymerase II transcription factor	BofuT4_P063780.1		cellular nitrogen compound biosynthetic process, cellular protein metabolic process, gene expression, macromolecule biosynthetic process, cellular macromolecule biosynthetic process, RNA metabolic process, organic substance biosynthetic process, cellular biosynthetic process, nucleic acid-templated transcription, organic cyclic compound biosynthetic process, organonitrogen compound metabolic proc…	ATPase activity, nucleoside-triphosphatase activity, pyrophosphatase activity, hydrolase activity, hydrolase activity, acting on acid anhydrides, in phosphorus-containing anhydrides, DNA-dependent ATPase activity, transferase activity, kinase activity, hydrolase activity, acting on acid anhydrides, catalytic activity, transferase activity, transferring phosphorus-containing groups, phosphotransfe…	membrane-bounded organelle, intracellular membrane-bounded organelle, organelle, intracellular organelle, nucleus, intracellular, organelle lumen, intracellular organelle lumen, nuclear lumen, protein-containing complex, transferase complex, membrane-enclosed lumen, catalytic complex, serine/threonine protein kinase complex, transferase complex, transferring phosphorus-containing groups, nuclear …
				M7UBL8	347840744	CCD55316.1	0	Proteasome subunit alpha type	Proteasome subunit alpha type	BofuT4_P157120.1		ubiquitin-dependent protein catabolic process, cellular protein metabolic process, modification-dependent protein catabolic process, organonitrogen compound metabolic process, macromolecule catabolic process, proteasome-mediated ubiquitin-dependent protein catabolic process, modification-dependent macromolecule catabolic process, cellular protein catabolic process, organic substance catabolic pro…	hydrolase activity, peptidase activity, acting on L-amino acid peptides, catalytic activity, threonine-type endopeptidase activity, endopeptidase activity, peptidase activity, threonine-type peptidase activity, catalytic activity, acting on a protein	membrane-bounded organelle, intracellular membrane-bounded organelle, cytoplasm, organelle, intracellular organelle, nucleus, intracellular, protein-containing complex, catalytic complex, endopeptidase complex, peptidase complex, proteasome complex, proteasome core complex, cellular anatomical entity, proteasome core complex, alpha-subunit complex
				M7UQK5	154324178	XP_001561403.1	0	Putative pre-mrna splicing helicase protein	Putative pre-mrna splicing helicase protein	BcDW1_5277		cellular protein-containing complex assembly, gene expression, RNA metabolic process, mRNA metabolic process, cellular nitrogen compound metabolic process, protein-containing complex assembly, cellular component assembly, RNA splicing, via transesterification reactions with bulged adenosine as nucleophile, organic cyclic compound metabolic process, heterocycle metabolic process, mRNA processing, …	helicase activity, ATPase activity, nucleoside-triphosphatase activity, ATP binding, adenyl nucleotide binding, adenyl ribonucleotide binding, purine ribonucleoside triphosphate binding, purine nucleotide binding, purine ribonucleotide binding, RNA binding, pyrophosphatase activity, hydrolase activity, nucleic acid binding, ribonucleotide binding, hydrolase activity, acting on acid anhydrides, in…	membrane-bounded organelle, intracellular membrane-bounded organelle, organelle, intracellular organelle, nucleus, intracellular, protein-containing complex, ribonucleoprotein complex, spliceosomal complex, cellular anatomical entity
				M7U2N0	347840049	CCD54621.1	0	Similar to glucose-regulated protein	Similar to glucose-regulated protein	BofuT4_P126690.1		ubiquitin-dependent protein catabolic process, amide transport, peptide transport, cellular protein metabolic process, beta-glucan metabolic process, macromolecule biosynthetic process, glucan metabolic process, cellular macromolecule biosynthetic process, polysaccharide metabolic process, modification-dependent protein catabolic process, carbohydrate metabolic process, organic substance biosynth…	ATPase activity, nucleoside-triphosphatase activity, ATP binding, adenyl nucleotide binding, adenyl ribonucleotide binding, purine ribonucleoside triphosphate binding, purine nucleotide binding, purine ribonucleotide binding, pyrophosphatase activity, hydrolase activity, ribonucleotide binding, hydrolase activity, acting on acid anhydrides, in phosphorus-containing anhydrides, organic cyclic comp…	membrane-bounded organelle, intracellular membrane-bounded organelle, cytoplasm, organelle, intracellular organelle, nucleus, intracellular, organelle lumen, intracellular organelle lumen, protein-containing complex, endomembrane system, membrane, endoplasmic reticulum, membrane-enclosed lumen, endoplasmic reticulum lumen, cellular anatomical entity, endoplasmic reticulum chaperone complex, lumin…
				M7TL57	347828363	CCD44060.1	0	Similar to small nuclear ribonucleoprotein g	Similar to small nuclear ribonucleoprotein g	BofuT4_P060070.1		cellular protein-containing complex assembly, gene expression, RNA metabolic process, mRNA metabolic process, cellular nitrogen compound metabolic process, protein-containing complex assembly, cellular component assembly, phosphate-containing compound metabolic process, RNA splicing, via transesterification reactions with bulged adenosine as nucleophile, organic cyclic compound metabolic process,…	RNA binding, nucleic acid binding, organic cyclic compound binding, heterocyclic compound binding, transferase activity, kinase activity, catalytic activity, transferase activity, transferring phosphorus-containing groups, binding	membrane-bounded organelle, intracellular membrane-bounded organelle, cytoplasm, organelle, intracellular organelle, nucleus, intracellular, protein-containing complex, catalytic complex, ribonucleoprotein complex, U2-type prespliceosome, U1 snRNP, U5 snRNP, prespliceosome, U4 snRNP, precatalytic spliceosome, spliceosomal complex, U2-type spliceosomal complex, catalytic step 2 spliceosome, U12-ty…
				M7U1L7	154308522	XP_001553597.1	0	U6 snRNA-associated Sm-like protein LSm6	U6 snRNA-associated Sm-like protein LSm6	lsm6(BC1G_08321)		gene expression, RNA metabolic process, tRNA metabolic process, mRNA metabolic process, ncRNA metabolic process, cellular nitrogen compound metabolic process, rRNA metabolic process, RNA splicing, via transesterification reactions with bulged adenosine as nucleophile, organic cyclic compound metabolic process, heterocycle metabolic process, mRNA processing, cellular aromatic compound metabolic pr…	RNA binding, nucleic acid binding, organic cyclic compound binding, heterocyclic compound binding, binding	membrane-bounded organelle, intracellular membrane-bounded organelle, cytoplasm, organelle, intracellular organelle, nucleus, non-membrane-bounded organelle, intracellular non-membrane-bounded organelle, intracellular, organelle lumen, intracellular organelle lumen, nuclear lumen, protein-containing complex, membrane-enclosed lumen, ribonucleoprotein complex, cytoplasmic ribonucleoprotein granule…
				M7U3R6	347841641	CCD56213.1	0	Similar to U6 snRNA-associated Sm-like protein LSm5	Similar to U6 snRNA-associated Sm-like protein LSm5	BofuT4_P148230.1		gene expression, RNA metabolic process, mRNA metabolic process, cellular nitrogen compound metabolic process, RNA splicing, via transesterification reactions with bulged adenosine as nucleophile, organic cyclic compound metabolic process, heterocycle metabolic process, mRNA processing, cellular aromatic compound metabolic process, nucleic acid metabolic process, cellular metabolic process, nucleo…	RNA binding, nucleic acid binding, organic cyclic compound binding, heterocyclic compound binding, binding	membrane-bounded organelle, intracellular membrane-bounded organelle, organelle, intracellular organelle, nucleus, intracellular, protein-containing complex, ribonucleoprotein complex, U4/U6 x U5 tri-snRNP complex, spliceosomal complex, spliceosomal tri-snRNP complex, cellular anatomical entity, Lsm1-7-Pat1 complex, spliceosomal snRNP complex, Sm-like protein family complex, U6 snRNP, small nucle…
6	6929	29	97												Vesicle mediated transport (ER to Golgi: endocytosis, protein trafficking, active transport of metabolites), vacuolar nutrient storage
				M7TD55	154292788	XP_001546964.1	0	hypothetical protein BofuT4_P096280.1 [Botrytis cinerea T4]	hypothetical protein BofuT4_P096280.1 [Botrytis cinerea T4]	BofuT4_P096280.1		cellular process, transport, establishment of localization, vesicle-mediated transport, localization		membrane-bounded organelle, intracellular membrane-bounded organelle, cytoplasm, organelle, intracellular organelle, intracellular, vesicle, protein-containing complex, endomembrane system, intracellular vesicle, cytoplasmic vesicle, endosome, late endosome, cellular anatomical entity, Mon1-Ccz1 complex
				M7V074	347441524	CCD34445.1	V-type proton ATPase subunit C; Subunit of the peripheral V1 complex of vacuolar ATPase. Subunit C is necessary for the assembly of the catalytic sector of the enzyme and is likely to have a specific function in its catalytic activity. V-ATPase is responsible for acidifying a variety of intracellular compartments in eukaryotic cells	Similar to vacuolar ATP synthase subunit C 1	V-type proton ATPase subunit C; Subunit of the peripheral V1 complex of vacuolar ATPase. Subunit C is necessary for the assembly of the catalytic sector of the enzyme and is likely to have a specific function in its catalytic activity. V-ATPase is responsible for acidifying a variety of intracellular compartments in eukaryotic cells	BofuT4_P026430.1		monovalent inorganic cation transport, proton transmembrane transport, inorganic cation transmembrane transport, cation transport, inorganic ion transmembrane transport, cellular process, ion transport, cation transmembrane transport, transport, ion transmembrane transport, establishment of localization, transmembrane transport, localization	proton transmembrane transporter activity, monovalent inorganic cation transmembrane transporter activity, inorganic cation transmembrane transporter activity, cation transmembrane transporter activity, inorganic molecular entity transmembrane transporter activity, ion transmembrane transporter activity, transmembrane transporter activity, transporter activity	protein-containing complex, membrane, membrane protein complex, proton-transporting V-type ATPase complex, proton-transporting two-sector ATPase complex, proton-transporting V-type ATPase, V1 domain, proton-transporting two-sector ATPase complex, catalytic domain, cellular anatomical entity
				M7UGP8	347838533	CCD53105.1	0	0	0	BofuT4_P121240.1		amide transport, peptide transport, protein transport, nitrogen compound transport, intracellular protein transport, cellular protein localization, nucleocytoplasmic transport, establishment of protein localization, nuclear export, protein localization, establishment of localization in cell, organic substance transport, intracellular transport, cellular macromolecule localization, cellular proces…	GTPase regulator activity, GTPase activator activity, enzyme regulator activity, nucleoside-triphosphatase regulator activity, enzyme activator activity, molecular function regulator	membrane-bounded organelle, intracellular membrane-bounded organelle, cytoplasm, organelle, intracellular organelle, nucleus, organelle membrane, intracellular, organelle envelope, endomembrane system, membrane, envelope, nuclear envelope, nuclear membrane, cellular anatomical entity
				M7U7P2	472245053	EMR89645.1	0	similar to TGF beta receptor associated protein 1	similar to TGF beta receptor associated protein 1	BofuT4_P097530.1		organelle organization, cellular component organization, cellular process, transport, cellular component organization or biogenesis, vacuole organization, vacuole fusion, non-autophagic, establishment of localization, vesicle-mediated transport, organelle fusion, vacuole fusion, localization		membrane-bounded organelle, intracellular membrane-bounded organelle, cytoplasm, organelle, intracellular organelle, organelle membrane, intracellular, bounding membrane of organelle, membrane, whole membrane, vacuole, fungal-type vacuole, lytic vacuole, fungal-type vacuole membrane, storage vacuole, lytic vacuole membrane, vacuolar membrane, cellular anatomical entity
				M7TTN6	472239762	EMR84559.1	0	similar to vacuolar sorting-associated protei	similar to vacuolar sorting-associated protei	BofuT4_P071660.1		amide transport, peptide transport, protein transport, nitrogen compound transport, intracellular protein transport, cellular protein localization, protein localization to organelle, protein targeting, establishment of protein localization, protein localization, establishment of localization in cell, organic substance transport, intracellular transport, establishment of protein localization to or…	nucleoside-triphosphatase activity, GTPase activity, purine ribonucleoside triphosphate binding, purine nucleotide binding, purine ribonucleotide binding, pyrophosphatase activity, hydrolase activity, guanyl ribonucleotide binding, GTP binding, purine ribonucleoside binding, guanyl nucleotide binding, ribonucleotide binding, hydrolase activity, acting on acid anhydrides, in phosphorus-containing …	membrane-bounded organelle, integral component of membrane, cytoplasm, organelle, intracellular organelle, intracellular, intrinsic component of membrane, vesicle, endomembrane system, membrane, intracellular vesicle, cytoplasmic vesicle, endosome, late endosome, cellular anatomical entity
				M7UDW1	347840234	CCD54806.1	0	0	0	BofuT4_P160950.1		nucleocytoplasmic transport, establishment of localization in cell, intracellular transport, cellular process, cellular localization, transport, nuclear transport, establishment of localization, localization	structural molecule activity, structural constituent of nuclear pore	membrane-bounded organelle, intracellular membrane-bounded organelle, organelle, intracellular organelle, nucleus, intracellular, protein-containing complex, organelle envelope, endomembrane system, envelope, nuclear envelope, nuclear pore, cellular anatomical entity
				M7TX52	347838948	CCD53520.1	V-type proton ATPase subunit; Vacuolar ATPase is responsible for acidifying a variety of intracellular compartments in eukaryotic cells. The active enzyme consists of a catalytic V1 domain attached to an integral membrane V0 proton pore complex. This subunit is a non-integral membrane component of the membrane pore domain and is required for proper assembly of the V0 sector. Might be involved in …	Similar to vacuolar ATP synthase subunit d	V-type proton ATPase subunit; Vacuolar ATPase is responsible for acidifying a variety of intracellular compartments in eukaryotic cells. The active enzyme consists of a catalytic V1 domain attached to an integral membrane V0 proton pore complex. This subunit is a non-integral membrane component of the membrane pore domain and is required for proper assembly of the V0 sector. Might be involved in …	BofuT4P79000015001		vacuolar acidification, monovalent inorganic cation transport, proton transmembrane transport, pH reduction, intracellular pH reduction, inorganic cation transmembrane transport, inorganic ion homeostasis, cation homeostasis, cation transport, inorganic ion transmembrane transport, cellular process, ion transport, cation transmembrane transport, ion homeostasis, transport, cellular cation homeost…	proton transmembrane transporter activity, monovalent inorganic cation transmembrane transporter activity, active ion transmembrane transporter activity, ATPase-coupled transmembrane transporter activity, inorganic cation transmembrane transporter activity, cation transmembrane transporter activity, ATPase activity, coupled to transmembrane movement of ions, rotational mechanism, proton-transport…	membrane-bounded organelle, intracellular membrane-bounded organelle, cytoplasm, organelle, intracellular organelle, organelle membrane, intracellular, bounding membrane of organelle, protein-containing complex, membrane, whole membrane, vacuole, vacuolar proton-transporting V-type ATPase complex, membrane protein complex, proton-transporting V-type ATPase complex, proton-transporting two-sector …
				M7U2W9	154317076	XP_001557858.1	0	0	0	BofuT4_P133220.1		organelle organization, cellular component assembly, cellular component biogenesis, cellular component organization, cytoskeleton organization, cellular process, cellular localization, cellular component organization or biogenesis, supramolecular fiber organization, regulation of cellular process, ruffle assembly, regulation of cellular component organization, actin filament organization, biologi…	anion binding, protein binding, binding, ion binding, actin binding, cytoskeletal protein binding, phosphatidylinositol binding, protein-containing complex binding, phospholipid binding, actin filament binding, lipid binding	cytoplasm, organelle, intracellular organelle, non-membrane-bounded organelle, intracellular non-membrane-bounded organelle, intracellular, cytoskeleton, membrane, cortical actin cytoskeleton, actin cytoskeleton, plasma membrane, cortical cytoskeleton, cell cortex, cell periphery, actin cortical patch, endocytic patch, cell projection membrane, plasma membrane bounded cell projection, ruffle memb…
				M7U469	347826697	CCD42394.1	Clathrin heavy chain; Clathrin is the major protein of the polyhedral coat of coated pits and vesicles	Clathrin heavy chain	Clathrin heavy chain; Clathrin is the major protein of the polyhedral coat of coated pits and vesicles	BofuT4_P015220.1		amide transport, peptide transport, protein transport, nitrogen compound transport, intracellular protein transport, cellular protein localization, establishment of protein localization, protein localization, establishment of localization in cell, organic substance transport, intracellular transport, cellular macromolecule localization, cellular process, cellular localization, transport, macromol…	protein binding, binding, structural molecule activity, clathrin binding, clathrin light chain binding	membrane-bounded organelle, intracellular membrane-bounded organelle, cytoplasm, organelle, intracellular organelle, non-membrane-bounded organelle, intracellular non-membrane-bounded organelle, organelle membrane, intracellular, bounding membrane of organelle, vesicle, protein-containing complex, cytosol, endomembrane system, cytoskeleton, membrane, cortical actin cytoskeleton, intracellular ves…
				M7UUQ6	347837060	CCD51632.1	0	Similar to EH domain binding protein epsin 2	Similar to EH domain binding protein epsin 2	BofuT4_P019380.1		organelle organization, cellular component organization, cytoskeleton organization, cellular process, transport, cellular component organization or biogenesis, supramolecular fiber organization, establishment of localization, actin filament organization, vesicle-mediated transport, localization, actin cytoskeleton organization	purine ribonucleoside triphosphate binding, purine nucleotide binding, purine ribonucleotide binding, guanyl ribonucleotide binding, GTP binding, purine ribonucleoside binding, guanyl nucleotide binding, ribonucleotide binding, organic cyclic compound binding, heterocyclic compound binding, anion binding, nucleoside phosphate binding, nucleotide binding, ribonucleoside binding, purine nucleoside …	membrane-bounded organelle, intracellular membrane-bounded organelle, cytoplasm, organelle, intracellular organelle, organelle membrane, intracellular, bounding membrane of organelle, vesicle, protein-containing complex, endomembrane system, membrane, intracellular vesicle, cytoplasmic vesicle, whole membrane, plasma membrane, coated vesicle, endosome, clathrin-coated vesicle, membrane protein co…
				M7TU86	347832692	CCD48389.1	0	Similar to cytoskeleton assembly control protein SLA1	Similar to cytoskeleton assembly control protein SLA1	BofuT4_P107730.1		organelle organization, cellular component assembly, establishment of localization in cell, cellular component biogenesis, cellular component organization, intracellular transport, cytoskeleton organization, cellular process, cellular localization, transport, cellular component organization or biogenesis, cortical cytoskeleton organization, establishment of localization, vesicle-mediated transpor…	protein binding, binding, actin binding, cytoskeletal protein binding, protein-macromolecule adaptor activity, ubiquitin binding, molecular adaptor activity, ubiquitin-like protein binding, identical protein binding	membrane-bounded organelle, intracellular membrane-bounded organelle, cytoplasm, organelle, intracellular organelle, nucleus, non-membrane-bounded organelle, intracellular non-membrane-bounded organelle, organelle membrane, intracellular, bounding membrane of organelle, vesicle, endomembrane system, cytoskeleton, membrane, cortical actin cytoskeleton, intracellular vesicle, cytoplasmic vesicle, w…
				M7U8B2	347841938	CCD56510.1	0	Similar to ras-related protein rab-5a	Similar to ras-related protein rab-5a	BofuT4P110000008001		amide transport, peptide transport, protein transport, nitrogen compound transport, organelle organization, intracellular protein transport, cellular protein localization, establishment of protein localization, protein localization, establishment of localization in cell, organic substance transport, cellular component organization, intracellular transport, cellular macromolecule localization, cel…	nucleoside-triphosphatase activity, GTPase activity, purine ribonucleoside triphosphate binding, purine nucleotide binding, purine ribonucleotide binding, pyrophosphatase activity, hydrolase activity, guanyl ribonucleotide binding, GTP binding, purine ribonucleoside binding, guanyl nucleotide binding, ribonucleotide binding, hydrolase activity, acting on acid anhydrides, in phosphorus-containing …	membrane-bounded organelle, cytoplasm, organelle, intracellular organelle, organelle membrane, intracellular, bounding membrane of organelle, vesicle, endomembrane system, membrane, intracellular vesicle, cytoplasmic vesicle, whole membrane, endosome, endosome membrane, early endosome membrane, early endosome, endocytic vesicle, cellular anatomical entity
				M7TUH0	347832699	CCD48396.1	0	Similar to UBA/TS-N domain-containing protein	Similar to UBA/TS-N domain-containing protein	BofuT4_P107800.1		organelle organization, establishment of localization in cell, cellular component organization, intracellular transport, cytoskeleton organization, cellular process, cellular localization, transport, cellular component organization or biogenesis, establishment of localization, vesicle-mediated transport, localization, endosomal transport	nucleoside-triphosphatase activity, GTPase activity, purine ribonucleoside triphosphate binding, purine nucleotide binding, purine ribonucleotide binding, pyrophosphatase activity, hydrolase activity, guanyl ribonucleotide binding, GTP binding, purine ribonucleoside binding, guanyl nucleotide binding, ribonucleotide binding, hydrolase activity, acting on acid anhydrides, in phosphorus-containing …	cytoplasm, organelle, intracellular organelle, non-membrane-bounded organelle, intracellular non-membrane-bounded organelle, intracellular, cytoskeleton, cortical actin cytoskeleton, microtubule cytoskeleton, actin cytoskeleton, microtubule, cortical cytoskeleton, cell cortex, supramolecular complex, cell periphery, actin cortical patch, polymeric cytoskeletal fiber, endocytic patch, supramolecul…
				M7TX55	472241090	EMR85824.1	V-type proton ATPase subunit a; Essential component of the vacuolar proton pump (V- ATPase), a multimeric enzyme that catalyzes the translocation of protons across the membranes. Required for assembly and activity of the V-ATPase	V-type proton ATPase subunit a	V-type proton ATPase subunit a; Essential component of the vacuolar proton pump (V- ATPase), a multimeric enzyme that catalyzes the translocation of protons across the membranes. Required for assembly and activity of the V-ATPase	BcDW1_5477		vacuolar acidification, monovalent inorganic cation transport, proton transmembrane transport, pH reduction, intracellular pH reduction, inorganic cation transmembrane transport, inorganic ion homeostasis, cation homeostasis, cation transport, inorganic ion transmembrane transport, cellular process, ion transport, cation transmembrane transport, ion homeostasis, transport, cellular cation homeost…	proton transmembrane transporter activity, monovalent inorganic cation transmembrane transporter activity, active ion transmembrane transporter activity, ATPase-coupled transmembrane transporter activity, inorganic cation transmembrane transporter activity, cation transmembrane transporter activity, ATPase activity, coupled to transmembrane movement of ions, rotational mechanism, proton-transport…	membrane-bounded organelle, intracellular membrane-bounded organelle, integral component of membrane, cytoplasm, organelle, intracellular organelle, organelle membrane, intracellular, intrinsic component of membrane, bounding membrane of organelle, protein-containing complex, membrane, whole membrane, vacuole, vacuolar proton-transporting V-type ATPase complex, membrane protein complex, proton-tr…
				M7TJE2	347839232	CCD53804.1	0	Similar to vesicle-associated membrane protein 712	Similar to vesicle-associated membrane protein 712	BofuT4_P133580.1		cellular process, transport, establishment of localization, vesicle-mediated transport, localization		integral component of membrane, intrinsic component of membrane, membrane, cellular anatomical entity
				M7TWH8	472240877	EMR85625.1	0	similar to reduced viability upon starvation protein	similar to reduced viability upon starvation protein	BofuT4_P057860.1		cellular component organization, cellular process, cellular localization, transport, cellular component organization or biogenesis, membrane organization, establishment of localization, vesicle-mediated transport, localization, plasma membrane tubulation	protein binding, binding, cytoskeletal protein binding, lipid binding	cytoplasm, organelle, intracellular organelle, non-membrane-bounded organelle, intracellular non-membrane-bounded organelle, intracellular, protein-containing complex, cytoskeleton, cortical actin cytoskeleton, actin cytoskeleton, cortical cytoskeleton, cell cortex, cell periphery, actin cortical patch, cell cortex region, mating projection, endocytic patch, cytoplasmic region, mating projection …
				M7TVT2	347441643	CCD34564.1	0	Similar to vacuolar ATP synthase subunit H	Similar to vacuolar ATP synthase subunit H	BofuT4P174000002001		monovalent inorganic cation transport, proton transmembrane transport, inorganic cation transmembrane transport, cation transport, inorganic ion transmembrane transport, cellular process, ion transport, cation transmembrane transport, transport, ion transmembrane transport, establishment of localization, transmembrane transport, localization	proton transmembrane transporter activity, monovalent inorganic cation transmembrane transporter activity, active ion transmembrane transporter activity, ATPase-coupled transmembrane transporter activity, inorganic cation transmembrane transporter activity, cation transmembrane transporter activity, ATPase activity, coupled to transmembrane movement of ions, rotational mechanism, proton-transport…	membrane-bounded organelle, intracellular membrane-bounded organelle, cytoplasm, organelle, intracellular organelle, organelle membrane, intracellular, bounding membrane of organelle, protein-containing complex, membrane, whole membrane, vacuole, vacuolar proton-transporting V-type ATPase complex, membrane protein complex, proton-transporting V-type ATPase complex, proton-transporting two-sector …
				M7U0C8	347835157	CCD49729.1	0	Similar to v-type proton ATPase subunit B	Similar to v-type proton ATPase subunit B	BofuT4P153000002001		vacuolar acidification, monovalent inorganic cation transport, proton transmembrane transport, cellular protein-containing complex assembly, pH reduction, intracellular pH reduction, metal ion homeostasis, protein-containing complex assembly, cellular component assembly, calcium ion homeostasis, inorganic cation transmembrane transport, cellular metabolic process, inorganic ion homeostasis, catio…	ATP binding, adenyl nucleotide binding, adenyl ribonucleotide binding, proton transmembrane transporter activity, purine ribonucleoside triphosphate binding, purine nucleotide binding, purine ribonucleotide binding, monovalent inorganic cation transmembrane transporter activity, ribonucleotide binding, organic cyclic compound binding, heterocyclic compound binding, anion binding, nucleoside phosp…	membrane-bounded organelle, intracellular membrane-bounded organelle, cytoplasm, organelle, intracellular organelle, non-membrane-bounded organelle, intracellular non-membrane-bounded organelle, organelle membrane, intracellular, bounding membrane of organelle, protein-containing complex, membrane, whole membrane, cytoplasmic stress granule, vacuole, vacuolar proton-transporting V-type ATPase com…
				M7TX17	205829274	A6S9N4.1	0	Actin cytoskeleton-regulatory complex protein pan1	Actin cytoskeleton-regulatory complex protein pan1	pan1(BC1G_09414)		organelle organization, cellular component assembly, establishment of localization in cell, cellular component biogenesis, cellular component organization, intracellular transport, cytoskeleton organization, cellular process, cellular localization, transport, cellular component organization or biogenesis, cortical cytoskeleton organization, establishment of localization, vesicle-mediated transpor…	protein binding, metal ion binding, binding, ion binding, actin binding, cytoskeletal protein binding, cation binding, calcium ion binding	membrane-bounded organelle, intracellular membrane-bounded organelle, cytoplasm, organelle, intracellular organelle, nucleus, non-membrane-bounded organelle, intracellular non-membrane-bounded organelle, organelle membrane, intracellular, bounding membrane of organelle, vesicle, endomembrane system, cytoskeleton, membrane, cortical actin cytoskeleton, intracellular vesicle, cytoplasmic vesicle, w…
				M7TJW7	347836480	CCD51052.1	0	0	0	BofuT4_P023200.1		organelle organization, cellular component assembly, cellular component biogenesis, cellular component organization, cytoskeleton organization, cellular process, cellular localization, transport, cellular component organization or biogenesis, membrane organization, cortical cytoskeleton organization, supramolecular fiber organization, regulation of cellular process, establishment of localization,…	protein binding, binding, cytoskeletal protein binding, lipid binding	cytoplasm, organelle, intracellular organelle, non-membrane-bounded organelle, intracellular non-membrane-bounded organelle, intracellular, protein-containing complex, cytoskeleton, cortical actin cytoskeleton, actin cytoskeleton, cortical cytoskeleton, cell cortex, cell periphery, actin cortical patch, cell cortex region, mating projection, endocytic patch, cytoplasmic region, mating projection …
				M7TPS9	347826782	CCD42479.1	0	Similar to Ran-specific GTPase-activating protein 1	Similar to Ran-specific GTPase-activating protein 1	BofuT4_P075620.1
				M7TUC9	154320049	XP_001559341.1	0	similar to vacuolar protein sorting vps16	similar to vacuolar protein sorting vps16	BofuT4_P061860.1		amide transport, peptide transport, cellular protein-containing complex assembly, protein transport, nitrogen compound transport, organelle organization, protein-containing complex assembly, intracellular protein transport, cellular protein localization, cellular component assembly, protein-containing complex subunit organization, establishment of protein localization, protein localization, estab…	protein binding, binding, actin binding, cytoskeletal protein binding	membrane-bounded organelle, cytoplasm, organelle, intracellular organelle, intracellular, vesicle, protein-containing complex, endomembrane system, membrane, intracellular vesicle, cytoplasmic vesicle, endosome, membrane protein complex, vesicle tethering complex, HOPS complex, cellular anatomical entity
				M7U5T2	472237043	EMR81958.1	0	similar to vacuolar protein sorting-associated protein 33A	similar to vacuolar protein sorting-associated protein 33A	BofuT4_P138030.1		amide transport, peptide transport, protein transport, nitrogen compound transport, intracellular protein transport, cellular protein localization, establishment of protein localization, protein localization, establishment of localization in cell, organic substance transport, intracellular transport, cellular macromolecule localization, cellular process, cellular localization, transport, macromol…	nucleic acid binding, organic cyclic compound binding, heterocyclic compound binding, catalytic activity, binding, oxidoreductase activity, DNA binding	membrane-bounded organelle, intracellular membrane-bounded organelle, integral component of membrane, cytoplasm, organelle, intracellular organelle, nucleus, intracellular, intrinsic component of membrane, vesicle, protein-containing complex, endomembrane system, membrane, intracellular vesicle, cytoplasmic vesicle, vacuole, endosome, lytic vacuole, vesicle tethering complex, CORVET complex, cell…
				M7U2A9	472245494	EMR90066.1	0	Putative vacuolar atp synthase catalytic subunit a protein	Putative vacuolar atp synthase catalytic subunit a protein	BcDW1_1333		monovalent inorganic cation transport, proton transmembrane transport, inorganic cation transmembrane transport, cation transport, inorganic ion transmembrane transport, cellular process, ion transport, cation transmembrane transport, transport, ion transmembrane transport, establishment of localization, transmembrane transport, metabolic process, localization	ATP binding, adenyl nucleotide binding, adenyl ribonucleotide binding, proton transmembrane transporter activity, purine ribonucleoside triphosphate binding, purine nucleotide binding, purine ribonucleotide binding, monovalent inorganic cation transmembrane transporter activity, ribonucleotide binding, organic cyclic compound binding, heterocyclic compound binding, anion binding, nucleoside phosp…	membrane-bounded organelle, intracellular membrane-bounded organelle, cytoplasm, organelle, intracellular organelle, organelle membrane, intracellular, bounding membrane of organelle, protein-containing complex, membrane, whole membrane, plasma membrane, vacuole, membrane protein complex, proton-transporting V-type ATPase complex, proton-transporting two-sector ATPase complex, cell periphery, pro…
				M7TLT4	325530288	A6RRW0.1	V-type proton ATPase subunit F; Subunit of the peripheral V1 complex of vacuolar ATPase essential for assembly or catalytic function. V-ATPase is responsible for acidifying a variety of intracellular compartments in eukaryotic cells	V-type proton ATPase subunit F	V-type proton ATPase subunit F; Subunit of the peripheral V1 complex of vacuolar ATPase essential for assembly or catalytic function. V-ATPase is responsible for acidifying a variety of intracellular compartments in eukaryotic cells	vma7(BC1G_02987)		monovalent inorganic cation transport, proton transmembrane transport, inorganic cation transmembrane transport, cation transport, inorganic ion transmembrane transport, cellular process, ion transport, cation transmembrane transport, transport, ion transmembrane transport, establishment of localization, transmembrane transport, localization	proton transmembrane transporter activity, monovalent inorganic cation transmembrane transporter activity, active ion transmembrane transporter activity, ATPase-coupled transmembrane transporter activity, inorganic cation transmembrane transporter activity, cation transmembrane transporter activity, ATPase activity, coupled to transmembrane movement of ions, rotational mechanism, proton-transport…	protein-containing complex, membrane, membrane protein complex, proton-transporting V-type ATPase complex, proton-transporting two-sector ATPase complex, proton-transporting V-type ATPase, V1 domain, proton-transporting two-sector ATPase complex, catalytic domain, cellular anatomical entity
				M7U014	347838218	CCD52790.1	0	Similar to vacuolar ATP synthase subunit d	Similar to vacuolar ATP synthase subunit d	BofuT4_P002370.1		vacuolar acidification, monovalent inorganic cation transport, proton transmembrane transport, pH reduction, intracellular pH reduction, inorganic cation transmembrane transport, inorganic ion homeostasis, cation homeostasis, cation transport, inorganic ion transmembrane transport, cellular process, ion transport, cation transmembrane transport, ion homeostasis, transport, cellular cation homeost…	proton transmembrane transporter activity, monovalent inorganic cation transmembrane transporter activity, active ion transmembrane transporter activity, ATPase-coupled transmembrane transporter activity, inorganic cation transmembrane transporter activity, cation transmembrane transporter activity, ATPase activity, coupled to transmembrane movement of ions, rotational mechanism, proton-transport…	membrane-bounded organelle, intracellular membrane-bounded organelle, cytoplasm, organelle, intracellular organelle, organelle membrane, intracellular, bounding membrane of organelle, protein-containing complex, membrane, whole membrane, vacuole, vacuolar proton-transporting V-type ATPase complex, membrane protein complex, proton-transporting V-type ATPase complex, proton-transporting two-sector …
				M7URB3	347827425	CCD43122.1	0	Similar to transport protein SEC13	Similar to transport protein SEC13	BofuT4_P069620.1		amide transport, peptide transport, protein transport, nitrogen compound transport, organelle organization, establishment of protein localization, protein localization, establishment of localization in cell, organic substance transport, cellular component organization, intracellular transport, cellular process, cellular localization, transport, vesicle organization, cellular component organizatio…	structural molecule activity	membrane-bounded organelle, intracellular membrane-bounded organelle, cytoplasm, organelle, intracellular organelle, nucleus, organelle membrane, intracellular, bounding membrane of organelle, vesicle, protein-containing complex, cytosol, organelle envelope, endomembrane system, membrane, intracellular vesicle, cytoplasmic vesicle, whole membrane, Golgi apparatus, Golgi membrane, envelope, COPII-…
				M7UP88	347827654	CCD43351.1	0	Similar to transport protein SEC24	Similar to transport protein SEC24	BofuT4P78000007001		amide transport, peptide transport, protein transport, nitrogen compound transport, intracellular protein transport, cellular protein localization, establishment of protein localization, protein localization, establishment of localization in cell, organic substance transport, intracellular transport, cellular macromolecule localization, cellular process, cellular localization, transport, macromol…	transition metal ion binding, zinc ion binding, metal ion binding, binding, ion binding, cation binding	membrane-bounded organelle, cytoplasm, organelle, intracellular organelle, organelle membrane, intracellular, bounding membrane of organelle, vesicle, protein-containing complex, endomembrane system, membrane, intracellular vesicle, cytoplasmic vesicle, whole membrane, COPII-coated ER to Golgi transport vesicle, coated vesicle, ER to Golgi transport vesicle membrane, Golgi-associated vesicle, mem…
				M7UNJ1	347833364	CCD49061.1	Coatomer subunit gamma; The coatomer is a cytosolic protein complex that binds to dilysine motifs and reversibly associates with Golgi non- clathrin-coated vesicles, which further mediate biosynthetic protein transport from the ER, via the Golgi up to the trans Golgi network. Coatomer complex is required for budding from Golgi membranes, and is essential for the retrograde Golgi-to-ER transport o…	Coatomer subunit gamma	Coatomer subunit gamma; The coatomer is a cytosolic protein complex that binds to dilysine motifs and reversibly associates with Golgi non- clathrin-coated vesicles, which further mediate biosynthetic protein transport from the ER, via the Golgi up to the trans Golgi network. Coatomer complex is required for budding from Golgi membranes, and is essential for the retrograde Golgi-to-ER transport o…	BofuT4_P029370.1		amide transport, peptide transport, protein transport, nitrogen compound transport, intracellular protein transport, cellular protein localization, establishment of protein localization, protein localization, establishment of localization in cell, organic substance transport, intracellular transport, cellular macromolecule localization, cellular process, cellular localization, transport, macromol…	structural molecule activity	membrane-bounded organelle, intracellular membrane-bounded organelle, cytoplasm, organelle, intracellular organelle, organelle membrane, intracellular, bounding membrane of organelle, vesicle, protein-containing complex, endomembrane system, membrane, endoplasmic reticulum, intracellular vesicle, cytoplasmic vesicle, whole membrane, Golgi apparatus, Golgi membrane, coated vesicle, Golgi-associate…
7	65	9	26												Translation and protein folding
				M7TDR8	347840245	CCD54817.1	Similar to t-complex protein 1; Molecular chaperone; assists the folding of proteins upon ATP hydrolysis	Similar to t-complex protein 1	Similar to t-complex protein 1; Molecular chaperone; assists the folding of proteins upon ATP hydrolysis	BofuT4_P161060.1		cellular process, protein folding	ATP binding, adenyl nucleotide binding, adenyl ribonucleotide binding, purine ribonucleoside triphosphate binding, purine nucleotide binding, purine ribonucleotide binding, ribonucleotide binding, organic cyclic compound binding, heterocyclic compound binding, anion binding, nucleoside phosphate binding, nucleotide binding, carbohydrate derivative binding, small molecule binding, protein binding,…	cytoplasm, intracellular, protein-containing complex, cytosol, chaperonin-containing T-complex, chaperone complex, cellular anatomical entity
				M7U9P3	347840108	CCD54680.1	0	Similar to curved DNA-binding protein	Similar to curved DNA-binding protein	BofuT4_P127280.1			nucleic acid binding, organic cyclic compound binding, heterocyclic compound binding, binding, DNA binding	membrane-bounded organelle, intracellular membrane-bounded organelle, cytoplasm, organelle, intracellular organelle, nucleus, non-membrane-bounded organelle, intracellular non-membrane-bounded organelle, intracellular, organelle lumen, intracellular organelle lumen, nuclear lumen, membrane-enclosed lumen, nucleolus, cellular anatomical entity
				M7TM44	229501208	A6SDU6.1	Eukaryotic translation initiation factor 3 subunit K; Component of the eukaryotic translation initiation factor 3 (eIF-3) complex, which is involved in protein synthesis of a specialized repertoire of mRNAs and, together with other initiation factors, stimulates binding of mRNA and methionyl-tRNAi to the 40S ribosome. The eIF-3 complex specifically targets and initiates translation of a subset of…	Eukaryotic translation initiation factor 3 subunit K	Eukaryotic translation initiation factor 3 subunit K; Component of the eukaryotic translation initiation factor 3 (eIF-3) complex, which is involved in protein synthesis of a specialized repertoire of mRNAs and, together with other initiation factors, stimulates binding of mRNA and methionyl-tRNAi to the 40S ribosome. The eIF-3 complex specifically targets and initiates translation of a subset of…	BC1G_11363		amide biosynthetic process, translation, organonitrogen compound biosynthetic process, peptide biosynthetic process, cellular nitrogen compound biosynthetic process, cellular protein metabolic process, cellular protein-containing complex assembly, gene expression, macromolecule biosynthetic process, cellular macromolecule biosynthetic process, organic substance biosynthetic process, cellular bios…	RNA binding, nucleic acid binding, organic cyclic compound binding, heterocyclic compound binding, translation initiation factor activity, binding, translation factor activity, RNA binding, ribosome binding, translation regulator activity, nucleic acid binding, ribonucleoprotein complex binding, protein-containing complex binding, translation regulator activity	cytoplasm, intracellular, protein-containing complex, ribonucleoprotein complex, eukaryotic 48S preinitiation complex, eukaryotic 43S preinitiation complex, translation preinitiation complex, eukaryotic translation initiation factor 3 complex, cellular anatomical entity
				M7TJH2	154293865	XP_001547377.1	Similar to t-complex protein 1; Molecular chaperone; assists the folding of proteins upon ATP hydrolysis	Similar to t-complex protein 1	Similar to t-complex protein 1; Molecular chaperone; assists the folding of proteins upon ATP hydrolysis	BofuT4_P102150.1		cellular process, protein folding	ATP binding, adenyl nucleotide binding, adenyl ribonucleotide binding, purine ribonucleoside triphosphate binding, purine nucleotide binding, purine ribonucleotide binding, ribonucleotide binding, organic cyclic compound binding, heterocyclic compound binding, anion binding, nucleoside phosphate binding, nucleotide binding, carbohydrate derivative binding, small molecule binding, protein binding,…	cytoplasm, intracellular, protein-containing complex, cytosol, chaperonin-containing T-complex, chaperone complex, cellular anatomical entity
				M7UN16	507414612	CCD54380.2	Similar to t-complex protein 1; Molecular chaperone; assists the folding of proteins upon ATP hydrolysis	Similar to t-complex protein 1	Similar to t-complex protein 1; Molecular chaperone; assists the folding of proteins upon ATP hydrolysis	BofuT4P36000003001		cellular process, protein folding	ATP binding, adenyl nucleotide binding, adenyl ribonucleotide binding, purine ribonucleoside triphosphate binding, purine nucleotide binding, purine ribonucleotide binding, ribonucleotide binding, organic cyclic compound binding, heterocyclic compound binding, anion binding, nucleoside phosphate binding, nucleotide binding, carbohydrate derivative binding, small molecule binding, protein binding,…	cytoplasm, intracellular, protein-containing complex, cytosol, chaperonin-containing T-complex, chaperone complex, cellular anatomical entity
				M7UAP4	154288857	XP_001545154.1	Similar to eukaryotic translation initiation factor eIF-1A; Seems to be required for maximal rate of protein biosynthesis. Enhances ribosome dissociation into subunits and stabilizes the binding of the initiator Met-tRNA(I) to 40 S ribosomal subunits	Eukaryotic translation initiation factor 1A	Similar to eukaryotic translation initiation factor eIF-1A; Seems to be required for maximal rate of protein biosynthesis. Enhances ribosome dissociation into subunits and stabilizes the binding of the initiator Met-tRNA(I) to 40 S ribosomal subunits	SBOR_8134		amide biosynthetic process, translation, organonitrogen compound biosynthetic process, peptide biosynthetic process, cellular nitrogen compound biosynthetic process, cellular protein metabolic process, gene expression, macromolecule biosynthetic process, cellular macromolecule biosynthetic process, organic substance biosynthetic process, cellular biosynthetic process, cellular amide metabolic pro…	RNA binding, nucleic acid binding, organic cyclic compound binding, heterocyclic compound binding, translation initiation factor activity, binding, translation factor activity, RNA binding, translation regulator activity, nucleic acid binding, translation regulator activity
				M7UJ09	347832838	CCD48535.1	T-complex protein 1 subunit delta; Molecular chaperone; assists the folding of proteins upon ATP hydrolysis	T-complex protein 1 subunit delta	T-complex protein 1 subunit delta; Molecular chaperone; assists the folding of proteins upon ATP hydrolysis	BofuT4_P109190.1		cellular process, protein folding	ATP binding, adenyl nucleotide binding, adenyl ribonucleotide binding, purine ribonucleoside triphosphate binding, purine nucleotide binding, purine ribonucleotide binding, ribonucleotide binding, organic cyclic compound binding, heterocyclic compound binding, anion binding, nucleoside phosphate binding, nucleotide binding, carbohydrate derivative binding, small molecule binding, protein binding,…	cytoplasm, intracellular, protein-containing complex, cytosol, chaperonin-containing T-complex, chaperone complex, cellular anatomical entity
				INT6	229463754	A6SM77.1	Eukaryotic translation initiation factor 3 subunit E; Component of the eukaryotic translation initiation factor 3 (eIF-3) complex, which is involved in protein synthesis of a specialized repertoire of mRNAs and, together with other initiation factors, stimulates binding of mRNA and methionyl-tRNAi to the 40S ribosome. The eIF-3 complex specifically targets and initiates translation of a subset of…	Eukaryotic translation initiation factor 3 subunit E	Eukaryotic translation initiation factor 3 subunit E; Component of the eukaryotic translation initiation factor 3 (eIF-3) complex, which is involved in protein synthesis of a specialized repertoire of mRNAs and, together with other initiation factors, stimulates binding of mRNA and methionyl-tRNAi to the 40S ribosome. The eIF-3 complex specifically targets and initiates translation of a subset of…	int6(BC1G_13956)		amide biosynthetic process, translation, organonitrogen compound biosynthetic process, peptide biosynthetic process, cellular nitrogen compound biosynthetic process, cellular protein metabolic process, cellular protein-containing complex assembly, gene expression, macromolecule biosynthetic process, cellular macromolecule biosynthetic process, organic substance biosynthetic process, cellular bios…	RNA binding, nucleic acid binding, organic cyclic compound binding, heterocyclic compound binding, translation initiation factor activity, binding, translation factor activity, RNA binding, translation regulator activity, nucleic acid binding, translation regulator activity	membrane-bounded organelle, intracellular membrane-bounded organelle, cytoplasm, organelle, intracellular organelle, nucleus, intracellular, protein-containing complex, ribonucleoprotein complex, eukaryotic 48S preinitiation complex, eukaryotic 43S preinitiation complex, translation preinitiation complex, eukaryotic translation initiation factor 3 complex, eukaryotic translation initiation factor…
				PRT1	229488238	A6SFQ6.1	Eukaryotic translation initiation factor 3 subunit B; Component of the eukaryotic translation initiation factor 3 (eIF-3) complex, which is involved in protein synthesis and, together with other initiation factors, stimulates binding of mRNA and methionyl-tRNAi to the 40S ribosome	Eukaryotic translation initiation factor 3 subunit B	Eukaryotic translation initiation factor 3 subunit B; Component of the eukaryotic translation initiation factor 3 (eIF-3) complex, which is involved in protein synthesis and, together with other initiation factors, stimulates binding of mRNA and methionyl-tRNAi to the 40S ribosome	prt1(BC1G_11866)		amide biosynthetic process, translation, organonitrogen compound biosynthetic process, peptide biosynthetic process, cellular nitrogen compound biosynthetic process, cellular protein metabolic process, cellular protein-containing complex assembly, gene expression, macromolecule biosynthetic process, cellular macromolecule biosynthetic process, organic substance biosynthetic process, cellular bios…	RNA binding, nucleic acid binding, organic cyclic compound binding, heterocyclic compound binding, translation initiation factor activity, protein binding, binding, translation factor activity, RNA binding, translation regulator activity, nucleic acid binding, translation regulator activity, translation initiation factor binding	cytoplasm, intracellular, protein-containing complex, ribonucleoprotein complex, eukaryotic 48S preinitiation complex, eukaryotic 43S preinitiation complex, translation preinitiation complex, eukaryotic translation initiation factor 3 complex, cellular anatomical entity
8	5556	10	25												Transcription and processing of pre-mRNA
				M7TZB7	154292337	XP_001546744.1	0	Similar to cleavage and polyadenylation specificity factor subunit 2	Similar to cleavage and polyadenylation specificity factor subunit 2	BofuT4_P123870.1		gene expression, RNA metabolic process, mRNA metabolic process, cellular nitrogen compound metabolic process, organic cyclic compound metabolic process, heterocycle metabolic process, mRNA processing, cellular aromatic compound metabolic process, nucleic acid metabolic process, cellular metabolic process, nucleobase-containing compound metabolic process, nitrogen compound metabolic process, mRNA …	RNA binding, nucleic acid binding, organic cyclic compound binding, heterocyclic compound binding, binding	membrane-bounded organelle, intracellular membrane-bounded organelle, organelle, intracellular organelle, nucleus, intracellular, organelle lumen, intracellular organelle lumen, nuclear lumen, protein-containing complex, membrane-enclosed lumen, nucleoplasm, mRNA cleavage and polyadenylation specificity factor complex, mRNA cleavage factor complex, cellular anatomical entity
				M7V1N2	154300626	XP_001550728.1	0	0	0	BofuT4_P150320.1		gene expression, RNA metabolic process, mRNA metabolic process, cellular nitrogen compound metabolic process, organic cyclic compound metabolic process, heterocycle metabolic process, mRNA processing, cellular aromatic compound metabolic process, nucleic acid metabolic process, cellular metabolic process, nucleobase-containing compound metabolic process, nitrogen compound metabolic process, mRNA …	RNA binding, nucleic acid binding, mRNA binding, organic cyclic compound binding, heterocyclic compound binding, binding, AU-rich element binding	membrane-bounded organelle, intracellular membrane-bounded organelle, cytoplasm, organelle, intracellular organelle, nucleus, intracellular, organelle lumen, intracellular organelle lumen, nuclear lumen, protein-containing complex, membrane-enclosed lumen, nucleoplasm, mRNA cleavage factor complex, cellular anatomical entity
				M7TIA6	347829354	CCD45051.1	Transcription elongation factor Spt6; Plays a role in maintenance of chromatin structure during RNA polymerase II transcription elongation thereby repressing transcription initiation from cryptic promoters. Mediates the reassembly of nucleosomes onto the promoters of at least a selected set of genes during repression; the nucleosome reassembly is essential for transcriptional repression	Similar to transcription elongation factor spt6	Transcription elongation factor Spt6; Plays a role in maintenance of chromatin structure during RNA polymerase II transcription elongation thereby repressing transcription initiation from cryptic promoters. Mediates the reassembly of nucleosomes onto the promoters of at least a selected set of genes during repression; the nucleosome reassembly is essential for transcriptional repression	BofuT4_P007680.1
				M7TWG1	347830526	CCD46223.1	0	Similar to R3H domain protein	Similar to R3H domain protein	BofuT4_P117730.1		amide transport, peptide transport, gene expression, RNA metabolic process, mRNA metabolic process, protein transport, macromolecule catabolic process, cellular nitrogen compound metabolic process, nitrogen compound transport, intracellular protein transport, cellular protein localization, organic cyclic compound metabolic process, heterocycle metabolic process, cellular aromatic compound metabol…	RNA binding, nucleic acid binding, mRNA binding, organic cyclic compound binding, heterocyclic compound binding, binding	membrane-bounded organelle, intracellular membrane-bounded organelle, integral component of membrane, cytoplasm, organelle, intracellular organelle, nucleus, intracellular, intrinsic component of membrane, protein-containing complex, membrane, ribonucleoprotein complex, spliceosomal complex, post-mRNA release spliceosomal complex, cellular anatomical entity
				M7THK3	347838572	CCD53144.1	0	Similar to mRNA cleavage and polyadenylation specificity factor complex subunit (Pta1)	Similar to mRNA cleavage and polyadenylation specificity factor complex subunit (Pta1)	BofuT4_P121630.1
				M7UBC0	347832917	CCD48614.1	0	0	0	BofuT4_P109980.1		amide transport, peptide transport, cellular nitrogen compound biosynthetic process, gene expression, macromolecule biosynthetic process, cellular macromolecule biosynthetic process, RNA metabolic process, organic substance biosynthetic process, cellular biosynthetic process, mRNA metabolic process, nucleic acid-templated transcription, protein transport, organic cyclic compound biosynthetic proc…		membrane-bounded organelle, intracellular membrane-bounded organelle, organelle, intracellular organelle, nucleus, intracellular, organelle lumen, intracellular organelle lumen, nuclear lumen, protein-containing complex, membrane-enclosed lumen, nucleoplasm, mRNA cleavage factor complex, cellular anatomical entity
				M7URK4	347832490	CCD48187.1	0	0	0	BofuT4_P112000.1		amide transport, peptide transport, gene expression, RNA metabolic process, mRNA metabolic process, protein transport, cellular nitrogen compound metabolic process, nitrogen compound transport, intracellular protein transport, cellular protein localization, organic cyclic compound metabolic process, heterocycle metabolic process, mRNA processing, cellular aromatic compound metabolic process, nucl…	RNA binding, nucleic acid binding, mRNA binding, organic cyclic compound binding, heterocyclic compound binding, binding	membrane-bounded organelle, intracellular membrane-bounded organelle, organelle, intracellular organelle, nucleus, intracellular, protein-containing complex, THO complex part of transcription export complex, cellular anatomical entity, THO complex, transcription export complex
				M7TPS2	347829111	CCD44808.1	0	Similar to THO complex subunit Tho1	Similar to THO complex subunit Tho1	BofuT4_P051570.1		amide transport, peptide transport, cellular nitrogen compound biosynthetic process, gene expression, macromolecule biosynthetic process, cellular macromolecule biosynthetic process, RNA metabolic process, organic substance biosynthetic process, cellular biosynthetic process, purine ribonucleotide metabolic process, nucleic acid-templated transcription, protein transport, organic cyclic compound …	transferase activity, kinase activity, catalytic activity, transferase activity, transferring phosphorus-containing groups, phosphotransferase activity, phosphate group as acceptor, nucleobase-containing compound kinase activity, nucleoside monophosphate kinase activity, guanylate kinase activity	membrane-bounded organelle, intracellular membrane-bounded organelle, organelle, intracellular organelle, nucleus, intracellular, protein-containing complex, THO complex part of transcription export complex, cellular anatomical entity, THO complex, transcription export complex
				M7U1Q9	347830217	CCD45914.1	0	0	0	BofuT4_P049320.1
				M7UQ09	154310041	XP_001554353.1	0	0	0	BofuT4_P087650.1
9	544	51	136												Biosynthesis of deoxyribonucleotides; biosynthesis of nucleotides; mRNA localization and splicing (spliceosome); Cell division and replication
				M7U4F6	347828025	CCD43722.1	0	Similar to ribonucleoside-diphosphate reductase small subunit	Similar to ribonucleoside-diphosphate reductase small subunit	BofuT4_P009700.1		organonitrogen compound biosynthetic process, cellular nitrogen compound biosynthetic process, nucleotide biosynthetic process, organic substance biosynthetic process, cellular biosynthetic process, organic cyclic compound biosynthetic process, organonitrogen compound metabolic process, cellular nitrogen compound metabolic process, nucleotide metabolic process, heterocycle biosynthetic process, a…	transition metal ion binding, zinc ion binding, iron ion binding, ferrous iron binding, catalytic activity, protein binding, metal ion binding, binding, oxidoreductase activity, ion binding, protein heterodimerization activity, protein dimerization activity, cation binding, CDP reductase activity, ribonucleoside-diphosphate reductase activity, thioredoxin disulfide as acceptor, ribonucleoside-dip…	membrane-bounded organelle, intracellular membrane-bounded organelle, integral component of membrane, cytoplasm, organelle, intracellular organelle, nucleus, intracellular, intrinsic component of membrane, protein-containing complex, cytosol, membrane, catalytic complex, oxidoreductase complex, ribonucleoside-diphosphate reductase complex, cellular anatomical entity
				M7V0R2	347829519	CCD45216.1	Ribonucleoside-diphosphate reductase; Provides the precursors necessary for DNA synthesis. Catalyzes the biosynthesis of deoxyribonucleotides from the corresponding ribonucleotides	Ribonucleoside-diphosphate reductase	Ribonucleoside-diphosphate reductase; Provides the precursors necessary for DNA synthesis. Catalyzes the biosynthesis of deoxyribonucleotides from the corresponding ribonucleotides	BofuT4P3000028001		cellular nitrogen compound biosynthetic process, macromolecule biosynthetic process, cellular macromolecule biosynthetic process, nucleotide biosynthetic process, organic substance biosynthetic process, cellular biosynthetic process, organic cyclic compound biosynthetic process, cellular nitrogen compound metabolic process, nucleotide metabolic process, heterocycle biosynthetic process, aromatic …	ATP binding, adenyl nucleotide binding, adenyl ribonucleotide binding, purine ribonucleoside triphosphate binding, purine nucleotide binding, purine ribonucleotide binding, ribonucleotide binding, organic cyclic compound binding, heterocyclic compound binding, anion binding, nucleoside phosphate binding, nucleotide binding, carbohydrate derivative binding, catalytic activity, small molecule bindi…	cytoplasm, intracellular, protein-containing complex, cytosol, catalytic complex, oxidoreductase complex, ribonucleoside-diphosphate reductase complex, cellular anatomical entity
				M7TJX1	347841600	CCD56172.1	0	Similar to adenine phosphoribosyltransferase	Similar to adenine phosphoribosyltransferase	BofuT4_P147820.1		organonitrogen compound biosynthetic process, cellular nitrogen compound biosynthetic process, purine ribonucleotide biosynthetic process, nucleotide biosynthetic process, organic substance biosynthetic process, cellular biosynthetic process, purine ribonucleoside monophosphate biosynthetic process, purine ribonucleotide metabolic process, organic cyclic compound biosynthetic process, organonitro…	adenyl nucleotide binding, adenyl ribonucleotide binding, purine nucleotide binding, purine ribonucleotide binding, ribonucleotide binding, organic cyclic compound binding, heterocyclic compound binding, anion binding, nucleoside phosphate binding, nucleotide binding, transferase activity, carbohydrate derivative binding, catalytic activity, small molecule binding, binding, ion binding, transfera…	cytoplasm, intracellular, cellular anatomical entity
				M7U8W5	154291255	XP_001546212.1	0	Similar to U1 snRNP-associated protein Usp107	Similar to U1 snRNP-associated protein Usp107	BofuT4_P060760.1		gene expression, RNA metabolic process, mRNA metabolic process, cellular nitrogen compound metabolic process, organic cyclic compound metabolic process, heterocycle metabolic process, mRNA processing, cellular aromatic compound metabolic process, nucleic acid metabolic process, cellular metabolic process, nucleobase-containing compound metabolic process, nitrogen compound metabolic process, RNA p…	nucleic acid binding, organic cyclic compound binding, heterocyclic compound binding, binding
				M7UQM4	347829770	CCD45467.1	0	Similar to golgi reassembly stacking protein	Similar to golgi reassembly stacking protein	BofuT4_P044850.1
				M7UDM1	154312100	XP_001555378.1	0	Similar to class V myosin (Myo4)	Similar to class V myosin (Myo4)	BofuT4_P017710.1		organelle organization, mitochondrion organization, establishment of localization in cell, cellular component organization, intracellular transport, cytoskeleton organization, cellular process, cellular localization, transport, cellular component organization or biogenesis, membrane organization, vacuole organization, supramolecular fiber organization, establishment of localization, actin filamen…	ATPase activity, nucleoside-triphosphatase activity, ATP binding, adenyl nucleotide binding, adenyl ribonucleotide binding, purine ribonucleoside triphosphate binding, purine nucleotide binding, purine ribonucleotide binding, pyrophosphatase activity, hydrolase activity, ribonucleotide binding, hydrolase activity, acting on acid anhydrides, in phosphorus-containing anhydrides, organic cyclic comp…	membrane-bounded organelle, intracellular membrane-bounded organelle, cytoplasm, organelle, intracellular organelle, nucleus, non-membrane-bounded organelle, intracellular non-membrane-bounded organelle, organelle membrane, intracellular, intrinsic component of membrane, bounding membrane of organelle, vesicle, protein-containing complex, organelle envelope, endomembrane system, cytoskeleton, mem…
				M7UWE1	347841691	CCD56263.1	Actin-related protein 2/3 complex subunit 5; Functions as component of the Arp2/3 complex which is involved in regulation of actin polymerization and together with an activating nucleation-promoting factor (NPF) mediates the formation of branched actin networks	Actin-related protein 2/3 complex subunit 5	Actin-related protein 2/3 complex subunit 5; Functions as component of the Arp2/3 complex which is involved in regulation of actin polymerization and together with an activating nucleation-promoting factor (NPF) mediates the formation of branched actin networks	BofuT4_P148730.1		cellular protein-containing complex assembly, organelle organization, protein-containing complex assembly, cellular component assembly, protein-containing complex subunit organization, protein polymerization, cellular component biogenesis, cellular component organization, cytoskeleton organization, cellular process, regulation of actin polymerization or depolymerization, cellular component organi…	protein binding, binding, actin binding, cytoskeletal protein binding, protein-containing complex binding, actin filament binding	cytoplasm, organelle, intracellular organelle, non-membrane-bounded organelle, intracellular non-membrane-bounded organelle, intracellular, protein-containing complex, cytoskeleton, actin cytoskeleton, Arp2/3 protein complex, cellular anatomical entity
				M7TQ15	347837175	CCD51747.1	0	Imidazoleglycerol-phosphate dehydratase	Imidazoleglycerol-phosphate dehydratase	BofuT4P10000078001		organonitrogen compound biosynthetic process, carboxylic acid metabolic process, organic substance biosynthetic process, cellular biosynthetic process, organic cyclic compound biosynthetic process, organonitrogen compound metabolic process, cellular nitrogen compound metabolic process, carboxylic acid biosynthetic process, heterocycle biosynthetic process, aromatic compound biosynthetic process, …	catalytic activity, hydro-lyase activity, carbon-oxygen lyase activity, imidazoleglycerol-phosphate dehydratase activity, lyase activity	organelle, intracellular organelle, ribosome, non-membrane-bounded organelle, intracellular non-membrane-bounded organelle, intracellular, cellular anatomical entity
				M7TJL0	347837845	CCD52417.1	0	Adenylyl cyclase-associated protein	Adenylyl cyclase-associated protein	BofuT4_P077100.1		organelle organization, cellular component organization, cytoskeleton organization, cellular process, cellular component organization or biogenesis, supramolecular fiber organization, actin polymerization or depolymerization, actin filament organization, biological regulation, actin cytoskeleton organization, regulation of catalytic activity	protein binding, binding, actin binding, cytoskeletal protein binding, enzyme binding, adenylate cyclase binding	cytoplasm, organelle, intracellular organelle, non-membrane-bounded organelle, intracellular non-membrane-bounded organelle, intracellular, cytoskeleton, cortical actin cytoskeleton, actin cytoskeleton, cortical cytoskeleton, cell cortex, cell periphery, cellular anatomical entity
				M7UXT5	347440797	CCD33718.1	0	DNA helicase	DNA helicase	BofuT4_P065300.1		cellular protein-containing complex assembly, macromolecule biosynthetic process, cellular macromolecule biosynthetic process, organic substance biosynthetic process, cellular biosynthetic process, DNA duplex unwinding, cellular nitrogen compound metabolic process, organelle organization, protein-containing complex assembly, cellular component assembly, organic cyclic compound metabolic process, …	helicase activity, ATPase activity, nucleoside-triphosphatase activity, ATP binding, adenyl nucleotide binding, adenyl ribonucleotide binding, purine ribonucleoside triphosphate binding, purine nucleotide binding, purine ribonucleotide binding, pyrophosphatase activity, hydrolase activity, nucleic acid binding, ribonucleotide binding, hydrolase activity, acting on acid anhydrides, in phosphorus-c…	membrane-bounded organelle, intracellular membrane-bounded organelle, organelle, intracellular organelle, nucleus, intracellular, protein-containing complex, cellular anatomical entity, MCM complex
				M7U9X1	347828868	CCD44565.1	0	Similar to WD repeat-containing protein 1	Similar to WD repeat-containing protein 1	BofuT4_P054660.1		organelle organization, protein-containing complex subunit organization, cellular protein complex disassembly, cellular component organization, cytoskeleton organization, protein depolymerization, cellular process, protein-containing complex disassembly, regulation of actin polymerization or depolymerization, cellular component organization or biogenesis, regulation of organelle organization, cel…	protein binding, binding, actin binding, cytoskeletal protein binding, protein-containing complex binding, actin filament binding	integral component of membrane, cytoplasm, organelle, intracellular organelle, non-membrane-bounded organelle, intracellular non-membrane-bounded organelle, intracellular, intrinsic component of membrane, cytoskeleton, membrane, cortical actin cytoskeleton, actin cytoskeleton, cortical cytoskeleton, cell cortex, supramolecular complex, cell periphery, polymeric cytoskeletal fiber, actin filament,…
				M7TWM1	347833687	CCD49384.1	0	Similar to cell division control protein 2 kinase	Similar to cell division control protein 2 kinase	BofuT4_P027540.1		cellular protein metabolic process, gene expression, organonitrogen compound metabolic process, cellular protein modification process, phosphate-containing compound metabolic process, cellular metabolic process, protein metabolic process, nitrogen compound metabolic process, cellular macromolecule metabolic process, macromolecule modification, protein modification process, phosphorylation, protei…	ATP binding, adenyl nucleotide binding, adenyl ribonucleotide binding, purine ribonucleoside triphosphate binding, purine nucleotide binding, purine ribonucleotide binding, ribonucleotide binding, organic cyclic compound binding, heterocyclic compound binding, anion binding, nucleoside phosphate binding, nucleotide binding, transferase activity, carbohydrate derivative binding, kinase activity, c…	membrane-bounded organelle, intracellular membrane-bounded organelle, cytoplasm, organelle, intracellular organelle, nucleus, intracellular, protein-containing complex, transferase complex, catalytic complex, serine/threonine protein kinase complex, transferase complex, transferring phosphorus-containing groups, protein kinase complex, cellular anatomical entity, cyclin-dependent protein kinase h…
				M7U2K8	154317677	XP_001558158.1	0	hypothetical protein BofuT4_P082400.1	hypothetical protein BofuT4_P082400.1	BofuT4_P082400.1		nucleocytoplasmic transport, establishment of localization in cell, intracellular transport, cellular process, cellular localization, transport, nuclear transport, establishment of localization, localization	binding, structural molecule activity, nuclear localization sequence binding, signal sequence binding, structural constituent of nuclear pore, amide binding, peptide binding	membrane-bounded organelle, intracellular membrane-bounded organelle, organelle, intracellular organelle, nucleus, intracellular, protein-containing complex, organelle envelope, endomembrane system, envelope, nuclear envelope, nuclear pore, cellular anatomical entity
				M7TCM6	154315507	XP_001557076.1	0	similar to ubiquitin-protein ligase Ufd4 [Botrytis cinerea T4]	similar to ubiquitin-protein ligase Ufd4 [Botrytis cinerea T4]	BofuT4_P126050.1		protein ubiquitination, cellular protein metabolic process, protein modification by small protein conjugation, organonitrogen compound metabolic process, cellular protein modification process, protein modification by small protein conjugation or removal, cellular metabolic process, protein metabolic process, nitrogen compound metabolic process, cellular macromolecule metabolic process, macromolec…	transferase activity, catalytic activity, ubiquitin-protein transferase activity, ligase activity, ubiquitin-like protein transferase activity, catalytic activity, acting on a protein
				M7UZ09	154298100	XP_001549474.1	U1 small nuclear ribonucleoprotein C; Component of the spliceosomal U1 snRNP, which is essential for recognition of the pre-mRNA 5' splice-site and the subsequent assembly of the spliceosome. U1-C is directly involved in initial 5' splice-site recognition for both constitutive and regulated alternative splicing. The interaction with the 5' splice-site seems to precede base-pairing between the pre…	U1 small nuclear ribonucleoprotein C	U1 small nuclear ribonucleoprotein C; Component of the spliceosomal U1 snRNP, which is essential for recognition of the pre-mRNA 5' splice-site and the subsequent assembly of the spliceosome. U1-C is directly involved in initial 5' splice-site recognition for both constitutive and regulated alternative splicing. The interaction with the 5' splice-site seems to precede base-pairing between the pre…	BofuT4P2300000600		cellular protein-containing complex assembly, gene expression, RNA metabolic process, mRNA metabolic process, cellular nitrogen compound metabolic process, protein-containing complex assembly, cellular component assembly, RNA splicing, via transesterification reactions with bulged adenosine as nucleophile, organic cyclic compound metabolic process, heterocycle metabolic process, mRNA processing, …	RNA binding, transition metal ion binding, zinc ion binding, nucleic acid binding, mRNA binding, organic cyclic compound binding, heterocyclic compound binding, metal ion binding, binding, ion binding, cation binding, U1 snRNA binding, snRNA binding, pre-mRNA 5'-splice site binding, pre-mRNA binding	membrane-bounded organelle, intracellular membrane-bounded organelle, organelle, intracellular organelle, nucleus, intracellular, protein-containing complex, ribonucleoprotein complex, U2-type prespliceosome, U1 snRNP, prespliceosome, spliceosomal complex, U2-type spliceosomal complex, commitment complex, cellular anatomical entity, spliceosomal snRNP complex, Sm-like protein family complex, smal…
				M7UN89	347440681	CCD33602.1	0	0	0	BofuT4_P072810.1		cellular protein-containing complex assembly, gene expression, RNA metabolic process, mRNA metabolic process, cellular nitrogen compound metabolic process, protein-containing complex assembly, cellular component assembly, RNA splicing, via transesterification reactions with bulged adenosine as nucleophile, organic cyclic compound metabolic process, heterocycle metabolic process, mRNA processing, …	RNA binding, nucleic acid binding, mRNA binding, organic cyclic compound binding, heterocyclic compound binding, binding	membrane-bounded organelle, intracellular membrane-bounded organelle, organelle, intracellular organelle, nucleus, intracellular, protein-containing complex, ribonucleoprotein complex, U2-type prespliceosome, U1 snRNP, prespliceosome, spliceosomal complex, U2-type spliceosomal complex, cellular anatomical entity, spliceosomal snRNP complex, Sm-like protein family complex, small nuclear ribonucleo…
				M7TF77	154291978	XP_001546567.1	0	similar to nuclear condensin complex subunit Smc4	similar to nuclear condensin complex subunit Smc4	BofuT4_P153250.1		organelle organization, cellular component organization, cellular process, cellular component organization or biogenesis, chromosome organization	ATP binding, adenyl nucleotide binding, adenyl ribonucleotide binding, purine ribonucleoside triphosphate binding, purine nucleotide binding, purine ribonucleotide binding, ribonucleotide binding, organic cyclic compound binding, heterocyclic compound binding, anion binding, nucleoside phosphate binding, nucleotide binding, carbohydrate derivative binding, small molecule binding, binding, ion bin…	membrane-bounded organelle, intracellular membrane-bounded organelle, organelle, intracellular organelle, nucleus, non-membrane-bounded organelle, intracellular non-membrane-bounded organelle, intracellular, chromosome, cellular anatomical entity
				M7TYE6	154314257	XP_001556453.1	Condensin complex subunit 2; Regulatory subunit of the condensin complex, a complex required for conversion of interphase chromatin into mitotic-like condense chromosomes	similar to condensin complex component cnd2	Condensin complex subunit 2; Regulatory subunit of the condensin complex, a complex required for conversion of interphase chromatin into mitotic-like condense chromosomes	BofuT4_P069680.1
				M7U0A4	347835122	CCD49694.1	0	Similar to ribose-phosphate pyrophosphokinase	Similar to ribose-phosphate pyrophosphokinase	BofuT4_P094020.1		organonitrogen compound biosynthetic process, cellular nitrogen compound biosynthetic process, nucleotide biosynthetic process, organic substance biosynthetic process, cellular biosynthetic process, organic cyclic compound biosynthetic process, organonitrogen compound metabolic process, cellular nitrogen compound metabolic process, nucleotide metabolic process, purine nucleotide biosynthetic proc…	transferase activity, kinase activity, catalytic activity, magnesium ion binding, transferase activity, transferring phosphorus-containing groups, metal ion binding, binding, ion binding, cation binding, ribose phosphate diphosphokinase activity, diphosphotransferase activity	cytoplasm, intracellular, protein-containing complex, transferase complex, catalytic complex, transferase complex, transferring phosphorus-containing groups, ribose phosphate diphosphokinase complex, cellular anatomical entity
				M7UBE2	347835963	CCD50535.1	0	Similar to exportin-1	Similar to exportin-1	BofuT4_P089340.1		amide transport, peptide transport, gene expression, protein transport, nitrogen compound transport, intracellular protein transport, cellular protein localization, protein localization to organelle, nucleocytoplasmic transport, establishment of protein localization, nuclear export, nucleic acid transport, protein localization, establishment of localization in cell, organic substance transport, c…	RNA binding, nucleic acid binding, organic cyclic compound binding, heterocyclic compound binding, Ran GTPase binding, protein binding, Ras GTPase binding, binding, small GTPase binding, GTPase binding, U1 snRNA binding, U6 snRNA binding, snRNA binding, transporter activity, U5 snRNA binding, U2 snRNA binding, U4 snRNA binding, enzyme binding, nuclear import signal receptor activity, nucleocytopl…	membrane-bounded organelle, intracellular membrane-bounded organelle, organelle, intracellular organelle, nucleus, non-membrane-bounded organelle, intracellular non-membrane-bounded organelle, intracellular, organelle lumen, intracellular organelle lumen, nuclear lumen, cytoskeleton, membrane-enclosed lumen, microtubule cytoskeleton, chromosome, supramolecular complex, chromosome, centromeric reg…
				M7UB20	347827283	CCD42980.1	0	Similar to actin lateral binding protein	Similar to actin lateral binding protein	BofuT4_P070560.1		organelle organization, cellular component organization, cytoskeleton organization, cellular process, cellular component organization or biogenesis, supramolecular fiber organization, actin filament organization, actin cytoskeleton organization, mitotic cell cycle, mitotic cell cycle process	protein binding, binding, actin binding, cytoskeletal protein binding, protein-containing complex binding, actin filament binding	cytoplasm, organelle, intracellular organelle, non-membrane-bounded organelle, intracellular non-membrane-bounded organelle, intracellular, cytoskeleton, cortical actin cytoskeleton, actin cytoskeleton, cortical cytoskeleton, cell cortex, supramolecular complex, cell periphery, polymeric cytoskeletal fiber, actin filament, supramolecular fiber, supramolecular polymer, cellular anatomical entity, …
				M7UXX0	347828730	CCD44427.1	Adenylosuccinate synthetase; Plays an important role in the de novo pathway and in the salvage pathway of purine nucleotide biosynthesis. Catalyzes the first commited step in the biosynthesis of AMP from IMP	Adenylosuccinate synthetase	Adenylosuccinate synthetase; Plays an important role in the de novo pathway and in the salvage pathway of purine nucleotide biosynthesis. Catalyzes the first commited step in the biosynthesis of AMP from IMP	BofuT4_P053280.1		organonitrogen compound biosynthetic process, cellular nitrogen compound biosynthetic process, purine ribonucleotide biosynthetic process, nucleotide biosynthetic process, organic substance biosynthetic process, cellular biosynthetic process, purine ribonucleoside monophosphate biosynthetic process, purine ribonucleotide metabolic process, organic cyclic compound biosynthetic process, organonitro…	purine ribonucleoside triphosphate binding, purine nucleotide binding, purine ribonucleotide binding, guanyl ribonucleotide binding, GTP binding, purine ribonucleoside binding, guanyl nucleotide binding, ribonucleotide binding, organic cyclic compound binding, heterocyclic compound binding, anion binding, nucleoside phosphate binding, nucleotide binding, ribonucleoside binding, purine nucleoside …	cytoplasm, intracellular, cellular anatomical entity
				M7TSD6	154321796	XP_001560213.1	0	Similar to ribose-phosphate pyrophosphokinase	Similar to ribose-phosphate pyrophosphokinase	BofuT4P22000040001		organonitrogen compound biosynthetic process, cellular nitrogen compound biosynthetic process, nucleotide biosynthetic process, organic substance biosynthetic process, cellular biosynthetic process, organic cyclic compound biosynthetic process, organonitrogen compound metabolic process, cellular nitrogen compound metabolic process, nucleotide metabolic process, purine nucleotide biosynthetic proc…	transferase activity, kinase activity, catalytic activity, magnesium ion binding, transferase activity, transferring phosphorus-containing groups, metal ion binding, binding, ion binding, cation binding, ribose phosphate diphosphokinase activity, diphosphotransferase activity	cytoplasm, organelle, intracellular organelle, non-membrane-bounded organelle, intracellular non-membrane-bounded organelle, intracellular, protein-containing complex, transferase complex, catalytic complex, cytoplasmic stress granule, transferase complex, transferring phosphorus-containing groups, cytoplasmic ribonucleoprotein granule, ribonucleoprotein granule, supramolecular complex, ribose ph…
				M7TJP8	154296254	XP_001548559.1	0	Putative mrna binding post-transcriptional regulator protein	Putative mrna binding post-transcriptional regulator protein	BcDW1_9731			RNA binding, nucleic acid binding, organic cyclic compound binding, heterocyclic compound binding, binding
				M7TAU8	472235542	EMR80516.1	0	Putative formyltetrahydrofolate deformylase protein	Putative formyltetrahydrofolate deformylase protein	BcDW1_10896		organonitrogen compound biosynthetic process, cellular nitrogen compound biosynthetic process, purine ribonucleotide biosynthetic process, nucleotide biosynthetic process, organic substance biosynthetic process, cellular biosynthetic process, purine ribonucleoside monophosphate biosynthetic process, purine ribonucleotide metabolic process, organic cyclic compound biosynthetic process, organonitro…	hydrolase activity, transferase activity, catalytic activity, transferase activity, transferring one-carbon groups, hydrolase activity, acting on carbon-nitrogen (but not peptide) bonds, in linear amides, hydroxymethyl-, formyl- and related transferase activity, hydrolase activity, acting on carbon-nitrogen (but not peptide) bonds, formyltetrahydrofolate deformylase activity
				M7TUT2	347832537	CCD48234.1	0	Similar to vacuolar protein sorting protein (VPS11)	Similar to vacuolar protein sorting protein (VPS11)	BofuT4_P035270.1		amide transport, peptide transport, protein transport, nitrogen compound transport, intracellular protein transport, cellular protein localization, establishment of protein localization, protein localization, establishment of localization in cell, organic substance transport, intracellular transport, cellular macromolecule localization, cellular process, cellular localization, transport, macromol…	transferase activity, catalytic activity	membrane-bounded organelle, intracellular membrane-bounded organelle, cytoplasm, organelle, intracellular organelle, organelle membrane, intracellular, bounding membrane of organelle, vesicle, protein-containing complex, endomembrane system, membrane, intracellular vesicle, cytoplasmic vesicle, whole membrane, vacuole, endosome, membrane protein complex, fungal-type vacuole, lytic vacuole, vesicl…
				M7UR49	347830968	CCD46665.1	0	Thioredoxin reductase	Thioredoxin reductase	BofuT4_P042760.1		cellular metabolic process, establishment of localization in cell, intracellular transport, cellular process, cellular localization, transport, oxidation-reduction process, cellular response to toxic substance, cellular response to stress, establishment of localization, vesicle-mediated transport, metabolic process, cellular response to oxidative stress, localization, cytosolic transport, cellula…	catalytic activity, oxidoreductase activity, oxidoreductase activity, acting on a sulfur group of donors, NAD(P) as acceptor, oxidoreductase activity, acting on NAD(P)H, antioxidant activity, disulfide oxidoreductase activity, oxidoreductase activity, acting on a sulfur group of donors, thioredoxin-disulfide reductase activity	membrane-bounded organelle, intracellular membrane-bounded organelle, cytoplasm, organelle, intracellular organelle, intracellular, vesicle, protein-containing complex, cytosol, endomembrane system, intracellular vesicle, cytoplasmic vesicle, Golgi apparatus, vesicle tethering complex, cellular anatomical entity, GARP complex
				M7U3S4	154311154	XP_001554907.1	0	Similar to checkpoint protein kinase (SldA)	Similar to checkpoint protein kinase (SldA)	BofuT4_P077740.1		cellular protein metabolic process, organonitrogen compound metabolic process, organelle organization, cellular protein modification process, phosphate-containing compound metabolic process, cellular metabolic process, protein metabolic process, nitrogen compound metabolic process, cellular macromolecule metabolic process, macromolecule modification, cellular component organization, protein modif…	ATP binding, adenyl nucleotide binding, adenyl ribonucleotide binding, purine ribonucleoside triphosphate binding, purine nucleotide binding, purine ribonucleotide binding, ribonucleotide binding, organic cyclic compound binding, heterocyclic compound binding, anion binding, nucleoside phosphate binding, nucleotide binding, transferase activity, carbohydrate derivative binding, kinase activity, c…	membrane-bounded organelle, intracellular membrane-bounded organelle, organelle, intracellular organelle, nucleus, non-membrane-bounded organelle, intracellular non-membrane-bounded organelle, intracellular, organelle lumen, intracellular organelle lumen, nuclear lumen, nuclear chromosome, membrane-enclosed lumen, chromosome, condensed nuclear chromosome, supramolecular complex, condensed chromos…
				M7TMB0	154295413	XP_001548142.1	Replication protein A subunit; As part of the replication protein A (RPA/RP-A), a single-stranded DNA-binding heterotrimeric complex, may play an essential role in DNA replication, recombination and repair. Binds and stabilizes single-stranded DNA intermediates, preventing complementary DNA reannealing and recruiting different proteins involved in DNA metabolism	Similar to replication protein A 70 kDa DNA-binding subunit	Replication protein A subunit; As part of the replication protein A (RPA/RP-A), a single-stranded DNA-binding heterotrimeric complex, may play an essential role in DNA replication, recombination and repair. Binds and stabilizes single-stranded DNA intermediates, preventing complementary DNA reannealing and recruiting different proteins involved in DNA metabolism	BofuT4_P104960.1		cellular nitrogen compound biosynthetic process, macromolecule biosynthetic process, cellular macromolecule biosynthetic process, organic substance biosynthetic process, cellular biosynthetic process, DNA duplex unwinding, organic cyclic compound biosynthetic process, cellular nitrogen compound metabolic process, organelle organization, heterocycle biosynthetic process, aromatic compound biosynth…	nucleic acid binding, organic cyclic compound binding, heterocyclic compound binding, sequence-specific DNA binding, metal ion binding, binding, single-stranded telomeric DNA binding, ion binding, DNA binding, telomeric DNA binding, single-stranded DNA binding, cation binding, sequence-specific single stranded DNA binding, damaged DNA binding	membrane-bounded organelle, intracellular membrane-bounded organelle, organelle, intracellular organelle, nucleus, non-membrane-bounded organelle, intracellular non-membrane-bounded organelle, intracellular, organelle lumen, intracellular organelle lumen, nuclear lumen, nuclear chromosome, protein-containing complex, membrane-enclosed lumen, chromosome, nuclear chromatin, chromosomal region, nucl…
				M7TPH7	33357682	AAQ16573.1	Peptidyl-prolyl cis-trans isomerase; PPIases accelerate the folding of proteins. It catalyzes the cis-trans isomerization of proline imidic peptide bonds in oligopeptides	Peptidyl-prolyl cis-trans isomerase	Peptidyl-prolyl cis-trans isomerase; PPIases accelerate the folding of proteins. It catalyzes the cis-trans isomerization of proline imidic peptide bonds in oligopeptides	BCP1		cellular protein metabolic process, organonitrogen compound metabolic process, cellular protein modification process, peptidyl-amino acid modification, cellular metabolic process, protein metabolic process, nitrogen compound metabolic process, cellular macromolecule metabolic process, macromolecule modification, protein modification process, protein peptidyl-prolyl isomerization, cellular process…	catalytic activity, catalytic activity, acting on a protein, isomerase activity, peptidyl-prolyl cis-trans isomerase activity, cis-trans isomerase activity
				M7U3D6	347839335	CCD53907.1	0	Similar to microtubule associated protein (Ase1)	Similar to microtubule associated protein (Ase1)	BofuT4_P130870.1		organelle organization, cellular component assembly, cellular component biogenesis, cellular component organization, organelle assembly, cytoskeleton organization, cellular process, nuclear division, cellular component organization or biogenesis, organelle fission, mitotic nuclear division, mitotic spindle assembly, mitotic cell cycle, mitotic cell cycle process, chromosome organization	protein binding, binding, microtubule binding, cytoskeletal protein binding, tubulin binding	cytoplasm, organelle, intracellular organelle, non-membrane-bounded organelle, intracellular non-membrane-bounded organelle, intracellular, cytoskeleton, microtubule cytoskeleton, mitotic spindle, spindle, mitotic spindle midzone, cellular anatomical entity, spindle midzone
				M7TW97	472240775	EMR85524.1	0	similar to importin alpha subunit	similar to importin alpha subunit	BofuT4_P074900.1		amide transport, peptide transport, protein transport, nitrogen compound transport, intracellular protein transport, cellular protein localization, protein localization to organelle, nucleocytoplasmic transport, establishment of protein localization, protein localization, establishment of localization in cell, organic substance transport, intracellular transport, import into nucleus, establishmen…	binding, transporter activity, nuclear localization sequence binding, nuclear import signal receptor activity, signal sequence binding, nucleocytoplasmic carrier activity, amide binding, peptide binding	membrane-bounded organelle, intracellular membrane-bounded organelle, cytoplasm, organelle, intracellular organelle, nucleus, intracellular, organelle lumen, intracellular organelle lumen, nuclear lumen, protein-containing complex, cytosol, organelle envelope, endomembrane system, membrane-enclosed lumen, envelope, host cell nucleus, host intracellular membrane-bounded organelle, nucleoplasm, nuc…
				M7UWQ7	347839873	CCD54445.1	0	Similar to importin subunit beta-4	Similar to importin subunit beta-4	BofuT4_P124930.1		amide transport, peptide transport, protein transport, nitrogen compound transport, intracellular protein transport, cellular protein localization, protein localization to organelle, nucleocytoplasmic transport, establishment of protein localization, protein localization, establishment of localization in cell, organic substance transport, intracellular transport, import into nucleus, establishmen…	Ran GTPase binding, protein binding, Ras GTPase binding, binding, small GTPase binding, GTPase binding, transporter activity, enzyme binding, nuclear localization sequence binding, nuclear import signal receptor activity, signal sequence binding, nucleocytoplasmic carrier activity, amide binding, peptide binding	membrane-bounded organelle, intracellular membrane-bounded organelle, cytoplasm, organelle, intracellular organelle, nucleus, intracellular, organelle lumen, intracellular organelle lumen, nuclear lumen, membrane-enclosed lumen, nuclear periphery, cellular anatomical entity
				M7U068	472242224	EMR86924.1	0	Putative guanyl-nucleotide exchange factor protein	Putative guanyl-nucleotide exchange factor protein	BcDW1_4563		cellular process, regulation of cellular process, biological regulation, small GTPase mediated signal transduction, regulation of ARF protein signal transduction, Ras protein signal transduction, regulation of Ras protein signal transduction, regulation of biological process, cellular response to stimulus	protein binding, binding, GTPase binding, molecular function regulator, enzyme binding, guanyl-nucleotide exchange factor activity, ARF guanyl-nucleotide exchange factor activity
				M7TGV8	154291157	XP_001546164.1	0	hypothetical protein BofuT4_P098700.1	hypothetical protein BofuT4_P098700.1	BofuT4_P098700.1
				M7TKT1	472237104	EMR82015.1	0	Putative dihydroorotate reductase protein	Putative dihydroorotate reductase protein	BcDW1_9291		organonitrogen compound biosynthetic process, cellular nitrogen compound biosynthetic process, nucleotide biosynthetic process, organic substance biosynthetic process, cellular biosynthetic process, organic cyclic compound biosynthetic process, organonitrogen compound metabolic process, ribonucleotide biosynthetic process, cellular nitrogen compound metabolic process, nucleotide metabolic process…	catalytic activity, oxidoreductase activity, oxidoreductase activity, acting on the CH-CH group of donors, quinone or related compound as acceptor, oxidoreductase activity, acting on the CH-CH group of donors, dihydroorotate dehydrogenase activity	membrane-bounded organelle, intracellular membrane-bounded organelle, cytoplasm, organelle, intracellular organelle, organelle membrane, mitochondrial envelope, mitochondrion, intracellular, mitochondrial inner membrane, mitochondrial membrane, organelle envelope, membrane, organelle inner membrane, envelope, cellular anatomical entity
				M7U4V5	347835244	CCD49816.1	0	0	0	BofuT4_P095240.1		organelle organization, cellular component organization, cellular process, nuclear division, regulation of mitotic metaphase/anaphase transition, cellular component organization or biogenesis, regulation of organelle organization, regulation of nuclear division, regulation of mitotic cell cycle phase transition, negative regulation of mitotic metaphase/anaphase transition, negative regulation of …	nucleic acid binding, organic cyclic compound binding, heterocyclic compound binding, binding, DNA binding	membrane-bounded organelle, intracellular membrane-bounded organelle, cytoplasm, organelle, intracellular organelle, nucleus, non-membrane-bounded organelle, intracellular non-membrane-bounded organelle, intracellular, organelle lumen, intracellular organelle lumen, nuclear lumen, membrane-enclosed lumen, chromosome, supramolecular complex, nucleoplasm, chromosome, centromeric region, kinetochore…
				M7TVQ3	154311740	XP_001555199.1	0	similar to splicing factor 3B subunit 1	similar to splicing factor 3B subunit 1	BofuT4_P070220.1
				M7URY8	472241854	EMR86562.1	0	Putative snare domain protein	Putative snare domain protein	BcDW1_4847		amide transport, peptide transport, protein transport, nitrogen compound transport, intracellular protein transport, cellular protein localization, establishment of protein localization, protein localization, establishment of localization in cell, organic substance transport, cellular component organization, intracellular transport, cellular macromolecule localization, cellular process, cellular …	protein binding, binding, protein-containing complex binding, protein-macromolecule adaptor activity, molecular adaptor activity, SNAP receptor activity, histone binding, chromatin binding, nucleosome binding	membrane-bounded organelle, intracellular membrane-bounded organelle, integral component of membrane, organelle, intracellular organelle, nucleus, non-membrane-bounded organelle, intracellular non-membrane-bounded organelle, intracellular, intrinsic component of membrane, organelle lumen, intracellular organelle lumen, nuclear lumen, nuclear chromosome, protein-containing complex, membrane, membr…
				M7TZN8	347839043	CCD53615.1	Superoxide dismutase; Destroys radicals which are normally produced within the cells and which are toxic to biological systems	Superoxide dismutase	Superoxide dismutase; Destroys radicals which are normally produced within the cells and which are toxic to biological systems	BofuT4_P136600.1		cellular metabolic process, cellular process, oxidation-reduction process, cellular response to toxic substance, cellular response to stress, metabolic process, cellular response to oxidative stress, cellular response to chemical stress, response to toxic substance, cellular response to stimulus, response to stress	transition metal ion binding, catalytic activity, metal ion binding, binding, oxidoreductase activity, ion binding, cation binding, manganese ion binding, antioxidant activity, oxidoreductase activity, acting on superoxide radicals as acceptor, superoxide dismutase activity	membrane-bounded organelle, intracellular membrane-bounded organelle, cytoplasm, organelle, intracellular organelle, mitochondrion, intracellular, organelle lumen, intracellular organelle lumen, mitochondrial matrix, membrane-enclosed lumen, cellular anatomical entity
				M7U3D9	154319442	XP_001559038.1	0	hypothetical protein BofuT4_P142650.1 [Botrytis cinerea T4]	hypothetical protein BofuT4_P142650.1 [Botrytis cinerea T4]	BofuT4_P142650.1		gene expression, RNA metabolic process, mRNA metabolic process, cellular nitrogen compound metabolic process, organic cyclic compound metabolic process, heterocycle metabolic process, mRNA processing, cellular aromatic compound metabolic process, nucleic acid metabolic process, cellular metabolic process, nucleobase-containing compound metabolic process, nitrogen compound metabolic process, RNA p…	RNA binding, nucleic acid binding, organic cyclic compound binding, heterocyclic compound binding, binding	membrane-bounded organelle, intracellular membrane-bounded organelle, integral component of membrane, organelle, intracellular organelle, nucleus, intracellular, intrinsic component of membrane, membrane, cellular anatomical entity
				M7TMF3	347836383	CCD50955.1	0	Similar to ribosome maturation protein SBDS	Similar to ribosome maturation protein SBDS	BofuT4_P022230.1		organelle organization, cellular component assembly, cellular component biogenesis, cellular component organization, ribosome biogenesis, organelle assembly, cellular process, ribonucleoprotein complex biogenesis, cellular component organization or biogenesis, ribosome assembly, mature ribosome assembly
				M7TMC7	347840811	CCD55383.1	CTP synthase; Catalyzes the ATP-dependent amination of UTP to CTP with either L-glutamine or ammonia as the source of nitrogen	CTP synthase	CTP synthase; Catalyzes the ATP-dependent amination of UTP to CTP with either L-glutamine or ammonia as the source of nitrogen	BofuT4_P157790.1		organonitrogen compound biosynthetic process, cellular nitrogen compound biosynthetic process, carboxylic acid metabolic process, nucleotide biosynthetic process, organic substance biosynthetic process, cellular biosynthetic process, organic cyclic compound biosynthetic process, organonitrogen compound metabolic process, ribonucleoside triphosphate biosynthetic process, ribonucleotide biosyntheti…	ATP binding, adenyl nucleotide binding, adenyl ribonucleotide binding, purine ribonucleoside triphosphate binding, purine nucleotide binding, purine ribonucleotide binding, ribonucleotide binding, organic cyclic compound binding, heterocyclic compound binding, anion binding, nucleoside phosphate binding, nucleotide binding, carbohydrate derivative binding, catalytic activity, small molecule bindi…
				M7TTS5	154309844	XP_001554255.1	0	hypothetical protein BofuT4P201000002001	hypothetical protein BofuT4P201000002001	BofuT4P201000002001		gene expression, RNA metabolic process, mRNA metabolic process, cellular nitrogen compound metabolic process, RNA splicing, via transesterification reactions with bulged adenosine as nucleophile, organic cyclic compound metabolic process, heterocycle metabolic process, mRNA processing, cellular aromatic compound metabolic process, nucleic acid metabolic process, cellular metabolic process, nucleo…	RNA binding, transition metal ion binding, zinc ion binding, nucleic acid binding, mRNA binding, organic cyclic compound binding, heterocyclic compound binding, metal ion binding, binding, ion binding, cation binding, pre-mRNA branch point binding, pre-mRNA binding	membrane-bounded organelle, intracellular membrane-bounded organelle, organelle, intracellular organelle, nucleus, intracellular, cellular anatomical entity
				M7TKZ6	347837758	CCD52330.1	0	Similar to nuclear pore complex protein Nup107	Similar to nuclear pore complex protein Nup107	BofuT4_P081250.1		amide transport, peptide transport, cellular nitrogen compound biosynthetic process, gene expression, macromolecule biosynthetic process, cellular macromolecule biosynthetic process, RNA metabolic process, organic substance biosynthetic process, cellular biosynthetic process, nucleic acid-templated transcription, protein transport, organic cyclic compound biosynthetic process, cellular nitrogen c…	structural molecule activity, structural constituent of nuclear pore	membrane-bounded organelle, intracellular membrane-bounded organelle, organelle, intracellular organelle, nucleus, organelle membrane, intracellular, protein-containing complex, organelle envelope, endomembrane system, membrane, envelope, nuclear envelope, nuclear membrane, nuclear pore, cellular anatomical entity, nuclear pore outer ring
				M7UYQ3	347837666	CCD52238.1	0	Similar to nuclear transport factor 2	Similar to nuclear transport factor 2	BofuT4_P080330.1		amide transport, peptide transport, protein transport, nitrogen compound transport, intracellular protein transport, cellular protein localization, protein localization to organelle, nucleocytoplasmic transport, establishment of protein localization, protein localization, establishment of localization in cell, organic substance transport, intracellular transport, import into nucleus, establishmen…		membrane-bounded organelle, intracellular membrane-bounded organelle, organelle, intracellular organelle, nucleus, intracellular, protein-containing complex, organelle envelope, endomembrane system, envelope, nuclear envelope, nuclear pore, cellular anatomical entity, nuclear pore central transport channel
				M7TUB7	347833019	CCD48716.1	0	Similar to transport protein sec22	Similar to transport protein sec22	BofuT4_P033580.1		organelle organization, establishment of localization in cell, cellular component organization, intracellular transport, cellular process, cellular localization, transport, vesicle organization, cellular component organization or biogenesis, membrane organization, establishment of localization, Golgi vesicle transport, vesicle-mediated transport, organelle membrane fusion, endoplasmic reticulum t…	protein binding, binding, protein-macromolecule adaptor activity, molecular adaptor activity, SNAP receptor activity	membrane-bounded organelle, intracellular membrane-bounded organelle, integral component of membrane, cytoplasm, organelle, intracellular organelle, organelle membrane, intracellular, intrinsic component of membrane, bounding membrane of organelle, endoplasmic reticulum membrane, vesicle, protein-containing complex, endomembrane system, membrane, endoplasmic reticulum, nuclear outer membrane-endo…
				M7U267	347842242	CCD56814.1	0	Similar to syntaxin 5	Similar to syntaxin 5	BofuT4_P140760.1		amide transport, peptide transport, protein transport, nitrogen compound transport, organelle organization, intracellular protein transport, cellular protein localization, establishment of protein localization, protein localization, establishment of localization in cell, organic substance transport, cellular component organization, intracellular transport, cellular macromolecule localization, cel…	protein binding, binding, protein-macromolecule adaptor activity, molecular adaptor activity, SNAP receptor activity, SNARE binding	membrane-bounded organelle, intracellular membrane-bounded organelle, integral component of membrane, cytoplasm, organelle, intracellular organelle, organelle membrane, intracellular, intrinsic component of membrane, bounding membrane of organelle, protein-containing complex, endomembrane system, membrane, Golgi apparatus, Golgi membrane, membrane protein complex, SNARE complex, cellular anatomic…
				M7TJG2	154293891	XP_001547390.1	0	Similar to vacuolar assembly protein	Similar to vacuolar assembly protein	BofuT4_P102280.1		amide transport, peptide transport, cellular protein-containing complex assembly, protein transport, nitrogen compound transport, organelle organization, protein-containing complex assembly, intracellular protein transport, cellular protein localization, protein localization to organelle, cellular component assembly, protein targeting, protein-containing complex subunit organization, establishmen…	catalytic activity	membrane-bounded organelle, cytoplasm, organelle, intracellular organelle, intracellular, vesicle, protein-containing complex, endomembrane system, membrane, intracellular vesicle, cytoplasmic vesicle, endosome, membrane protein complex, late endosome, vesicle tethering complex, HOPS complex, cellular anatomical entity
				M7TLM0	332313306	A6RUD7.1	0	Carboxypeptidase Y homolog A	Carboxypeptidase Y homolog A	CPYA(BC1G_03711)		amide biosynthetic process, organonitrogen compound biosynthetic process, peptide biosynthetic process, cellular nitrogen compound biosynthetic process, cellular protein metabolic process, organic substance biosynthetic process, cellular biosynthetic process, cellular amide metabolic process, peptide metabolic process, organonitrogen compound metabolic process, macromolecule catabolic process, ce…	transition metal ion binding, exopeptidase activity, hydrolase activity, carboxypeptidase activity, iron ion binding, serine-type peptidase activity, serine-type exopeptidase activity, peptidase activity, acting on L-amino acid peptides, serine hydrolase activity, catalytic activity, serine-type carboxypeptidase activity, peptidase activity, metal ion binding, binding, oxidoreductase activity, io…	membrane-bounded organelle, intracellular membrane-bounded organelle, cytoplasm, organelle, intracellular organelle, intracellular, vacuole, fungal-type vacuole, lytic vacuole, storage vacuole, cellular anatomical entity
				M7TEP3	472237041	EMR81956.1	0	Putative f-actin capping protein beta subunit protein	Putative f-actin capping protein beta subunit protein	BcDW1_9421		cellular protein-containing complex assembly, organelle organization, protein-containing complex assembly, cellular component assembly, protein-containing complex subunit organization, protein polymerization, cellular protein complex disassembly, cellular component biogenesis, cellular component organization, cytoskeleton organization, protein depolymerization, cellular process, protein-containin…	protein binding, binding, actin binding, cytoskeletal protein binding, protein-containing complex binding, actin filament binding	cytoplasm, organelle, intracellular organelle, non-membrane-bounded organelle, intracellular non-membrane-bounded organelle, intracellular, protein-containing complex, cytoskeleton, cortical actin cytoskeleton, actin cytoskeleton, cortical cytoskeleton, cell cortex, cell periphery, actin cortical patch, endocytic patch, cellular anatomical entity, F-actin capping protein complex
10	52	26	65												Organic substance biosynthetic process (terpenoides), isoprenoid (terpenoids) and sterol pathway
				M7UDT2	154313141	XP_001555897.1	0	Terpene cyclase/mutase family member	Terpene cyclase/mutase family member	BofuT4_P107430.1	BCIN_02g00670: Oxidosqualene cyclase (OSC)	organic substance biosynthetic process, cellular biosynthetic process, organic cyclic compound biosynthetic process, organic cyclic compound metabolic process, biosynthetic process, cellular metabolic process, small molecule biosynthetic process, cellular process, lipid biosynthetic process, small molecule metabolic process, organic hydroxy compound biosynthetic process, steroid biosynthetic proc…	catalytic activity, beta-amyrin synthase activity, lanosterol synthase activity, intramolecular transferase activity, oxidosqualene cyclase activity, isomerase activity	organelle, intracellular organelle, non-membrane-bounded organelle, intracellular non-membrane-bounded organelle, intracellular, lipid droplet, cellular anatomical entity
				M7TRN5	347841697	CCD56269.1	0	Similar to CDP-diacylglycerol-inositol 3-phosphatidyltransferase PIS	Similar to CDP-diacylglycerol-inositol 3-phosphatidyltransferase PIS	BofuT4_P148790.1	Bcpis1: (CDP-diacylglycerol-inositol 3-phosphatidyltransferase PIS )	organic substance biosynthetic process, cellular biosynthetic process, phosphate-containing compound metabolic process, biosynthetic process, phosphatidylinositol metabolic process, cellular metabolic process, organophosphate biosynthetic process, glycerophospholipid metabolic process, phosphorus metabolic process, phosphatidylinositol biosynthetic process, cellular process, organophosphate metab…	transferase activity, catalytic activity, transferase activity, transferring phosphorus-containing groups, CDP-diacylglycerol-inositol 3-phosphatidyltransferase activity, CDP-alcohol phosphatidyltransferase activity, phosphotransferase activity, for other substituted phosphate groups	membrane-bounded organelle, intracellular membrane-bounded organelle, integral component of membrane, cytoplasm, organelle, intracellular organelle, intracellular, intrinsic component of membrane, endomembrane system, membrane, Golgi apparatus, cellular anatomical entity
				M7U8I5	347841148	CCD55720.1	0	Similar to allantoinase	Similar to allantoinase	BofuT4_P152820.1	Bcdal1 (Allantoinase)	cellular amide metabolic process, organonitrogen compound metabolic process, cellular nitrogen compound metabolic process, organic cyclic compound metabolic process, heterocycle metabolic process, cellular aromatic compound metabolic process, nucleic acid metabolic process, organic substance catabolic process, cellular metabolic process, nucleobase-containing compound metabolic process, nitrogen …	hydrolase activity, catalytic activity, hydrolase activity, acting on ester bonds, endonuclease activity, active with either ribo- or deoxyribonucleic acids and producing 5'-phosphomonoesters, endonuclease activity, endodeoxyribonuclease activity, producing 5'-phosphomonoesters, hydrolase activity, acting on carbon-nitrogen (but not peptide) bonds, in cyclic amides, hydrolase activity, acting on …	cytoplasm, intracellular, cellular anatomical entity
				M7TZ32	472241852	EMR86560.1	0	Putative acetyl-hydrolase protein	Putative acetyl-hydrolase protein	BcDW1_4845	Bcach1: Acetyl-CoA hydrolase	carboxylic acid metabolic process, monocarboxylic acid metabolic process, oxoacid metabolic process, cellular metabolic process, organic acid metabolic process, cellular process, small molecule metabolic process, propionate metabolic process, methylcitrate cycle, acetate metabolic process, fatty acid metabolic process, lipid metabolic process, cellular lipid metabolic process, metabolic process, …	hydrolase activity, transferase activity, catalytic activity, hydrolase activity, acting on ester bonds, acetyl-CoA hydrolase activity, acetate CoA-transferase activity, transferase activity, transferring sulfur-containing groups, CoA-transferase activity, propionyl-CoA:succinate CoA-transferase activity, CoA hydrolase activity, thiolester hydrolase activity	membrane-bounded organelle, intracellular membrane-bounded organelle, integral component of membrane, cytoplasm, organelle, intracellular organelle, mitochondrion, intracellular, intrinsic component of membrane, membrane, cellular anatomical entity
				M7TVA7	347842358	CCD56930.1	0	Similar to acetyl-CoA acetyltransferase	Similar to acetyl-CoA acetyltransferase	BofuT4P101000037001	BCIN_06g05400: Acetyl-CoA acetyltransferase	carboxylic acid metabolic process, monocarboxylic acid metabolic process, oxoacid metabolic process, organic substance catabolic process, cellular metabolic process, organic acid metabolic process, cellular process, small molecule metabolic process, catabolic process, oxidation-reduction process, cellular catabolic process, lipid catabolic process, fatty acid metabolic process, cellular lipid cat…	transferase activity, catalytic activity, transferase activity, transferring acyl groups other than amino-acyl groups, acetyltransferase activity, transferase activity, transferring acyl groups, acetyl-CoA C-acetyltransferase activity, acetyl-CoA C-acyltransferase activity, C-acyltransferase activity, C-acetyltransferase activity	membrane-bounded organelle, intracellular membrane-bounded organelle, cytoplasm, organelle, intracellular organelle, mitochondrion, intracellular, cellular anatomical entity
				M7TVV9	347827248	CCD42945.1	Arp2/3 complex 34 kDa subunit; Functions as actin-binding component of the Arp2/3 complex which is involved in regulation of actin polymerization and together with an activating nucleation-promoting factor (NPF) mediates the formation of branched actin networks	Similar to actin-related protein 2/3 complex subunit 2	Arp2/3 complex 34 kDa subunit; Functions as actin-binding component of the Arp2/3 complex which is involved in regulation of actin polymerization and together with an activating nucleation-promoting factor (NPF) mediates the formation of branched actin networks	BofuT4_P070210.1	Bcarc35: Actin-related protein Arp2/3 complex subunit 2	cellular protein-containing complex assembly, gene expression, RNA metabolic process, mRNA metabolic process, cellular nitrogen compound metabolic process, organelle organization, protein-containing complex assembly, cellular component assembly, RNA splicing, via transesterification reactions with bulged adenosine as nucleophile, organic cyclic compound metabolic process, heterocycle metabolic pr…	RNA binding, nucleic acid binding, mRNA binding, organic cyclic compound binding, heterocyclic compound binding, protein binding, binding, actin binding, cytoskeletal protein binding, structural molecule activity, protein-containing complex binding, actin filament binding, structural constituent of cytoskeleton	cytoplasm, organelle, intracellular organelle, non-membrane-bounded organelle, intracellular non-membrane-bounded organelle, intracellular, protein-containing complex, cytoskeleton, actin cytoskeleton, Arp2/3 protein complex, cellular anatomical entity
				M7UBW4	472246633	EMR91165.1	0	Putative actin-like protein 2 protein	Putative actin-like protein 2 protein	BcDW1_268	Bcarp2: Actin-related protein 2 of the Arp2/3 complex	cellular protein-containing complex assembly, organelle organization, protein-containing complex assembly, cellular component assembly, mitochondrion organization, protein-containing complex subunit organization, protein polymerization, cellular component biogenesis, cellular component organization, cytoskeleton organization, cellular process, cellular localization, external encapsulating structu…	ATPase activity, nucleoside-triphosphatase activity, ATP binding, adenyl nucleotide binding, adenyl ribonucleotide binding, purine ribonucleoside triphosphate binding, purine nucleotide binding, purine ribonucleotide binding, pyrophosphatase activity, hydrolase activity, ribonucleotide binding, hydrolase activity, acting on acid anhydrides, in phosphorus-containing anhydrides, organic cyclic comp…	membrane-bounded organelle, intracellular membrane-bounded organelle, cytoplasm, organelle, intracellular organelle, non-membrane-bounded organelle, intracellular non-membrane-bounded organelle, mitochondrion, intracellular, protein-containing complex, cytoskeleton, cortical actin cytoskeleton, actin cytoskeleton, cortical cytoskeleton, cell cortex, cell periphery, actin cortical patch, endocytic…
				M7TGK7	347829903	CCD45600.1	Actin-related protein 2/3 complex subunit; Functions as component of the Arp2/3 complex which is involved in regulation of actin polymerization and together with an activating nucleation-promoting factor (NPF) mediates the formation of branched actin networks	Similar to actin-related protein 2/3 complex subunit 1A	Actin-related protein 2/3 complex subunit; Functions as component of the Arp2/3 complex which is involved in regulation of actin polymerization and together with an activating nucleation-promoting factor (NPF) mediates the formation of branched actin networks	BofuT4_P046180.1	Bcarc40: Actin-related protein 2/3 complex subunit 1	cellular protein-containing complex assembly, organelle organization, protein-containing complex assembly, cellular component assembly, protein-containing complex subunit organization, protein polymerization, cellular component biogenesis, cellular component organization, cytoskeleton organization, cellular process, regulation of actin polymerization or depolymerization, cellular component organi…	protein binding, binding, actin binding, cytoskeletal protein binding, protein-containing complex binding, actin filament binding	cytoplasm, organelle, intracellular organelle, non-membrane-bounded organelle, intracellular non-membrane-bounded organelle, intracellular, protein-containing complex, cytoskeleton, cortical actin cytoskeleton, actin cytoskeleton, cortical cytoskeleton, cell cortex, cell periphery, actin cortical patch, endocytic patch, Arp2/3 protein complex, cellular anatomical entity
				M7UB19	347440965	CCD33886.1	0	Similar to actin-related protein 2/3 complex subunit ARP3	Similar to actin-related protein 2/3 complex subunit ARP3	BofuT4_P062840.1	Bcarp3: Actin-related protein 3 of the Arp2/3 complex
				M7TZT2	347838147	CCD52719.1	0	Similar to phosphomevalonate kinase	Similar to phosphomevalonate kinase	BofuT4P0000057001	Bcerg8: Phosphomevalonate kinase	organic substance biosynthetic process, cellular biosynthetic process, purine ribonucleotide metabolic process, cellular amide metabolic process, organic cyclic compound biosynthetic process, organonitrogen compound metabolic process, cellular nitrogen compound metabolic process, nucleotide metabolic process, phosphate-containing compound metabolic process, organic cyclic compound metabolic proce…	ATP binding, adenyl nucleotide binding, adenyl ribonucleotide binding, purine ribonucleoside triphosphate binding, purine nucleotide binding, purine ribonucleotide binding, ribonucleotide binding, organic cyclic compound binding, heterocyclic compound binding, anion binding, nucleoside phosphate binding, nucleotide binding, transferase activity, carbohydrate derivative binding, kinase activity, c…	membrane-bounded organelle, intracellular membrane-bounded organelle, cytoplasm, organelle, intracellular organelle, intracellular, peroxisome, microbody, cellular anatomical entity
				M7UW57	472246760	EMR91288.1	Mevalonate kinase; May contribute to the regulation of the isoprenoid and sterol pathway in living cells; Belongs to the GHMP kinase family. Mevalonate kinase subfamily	similar to mevalonate kinase	Mevalonate kinase; May contribute to the regulation of the isoprenoid and sterol pathway in living cells; Belongs to the GHMP kinase family. Mevalonate kinase subfamily	BofuT4_P041140.1	Bcerg12: Mevalonate kinase	organic substance biosynthetic process, cellular biosynthetic process, purine ribonucleotide metabolic process, cellular amide metabolic process, organic cyclic compound biosynthetic process, organonitrogen compound metabolic process, cellular nitrogen compound metabolic process, nucleotide metabolic process, phosphate-containing compound metabolic process, organic cyclic compound metabolic proce…	ATP binding, adenyl nucleotide binding, adenyl ribonucleotide binding, purine ribonucleoside triphosphate binding, purine nucleotide binding, purine ribonucleotide binding, ribonucleotide binding, organic cyclic compound binding, heterocyclic compound binding, anion binding, nucleoside phosphate binding, nucleotide binding, transferase activity, carbohydrate derivative binding, kinase activity, c…	cytoplasm, intracellular, cytosol, cellular anatomical entity
				M7TM13	347829948	CCD45645.1	0	Similar to glucosamine-fructose-6-phosphate aminotransferase	Similar to glucosamine-fructose-6-phosphate aminotransferase	BofuT4_P046630.1	BCIN_01g06470 : Glucosamine 6-phosphate synthetase (glucosamine-fructose-6-phosphate aminotransferase)	organonitrogen compound biosynthetic process, cellular protein metabolic process, macromolecule biosynthetic process, cellular macromolecule biosynthetic process, organic substance biosynthetic process, cellular biosynthetic process, organonitrogen compound metabolic process, cellular nitrogen compound metabolic process, cellular protein modification process, phosphate-containing compound metabol…	transferase activity, carbohydrate derivative binding, catalytic activity, binding, transaminase activity, transferase activity, transferring nitrogenous groups, glutamine-fructose-6-phosphate transaminase (isomerizing) activity, L-glutamine aminotransferase activity
				M7URX7	347842143	CCD56715.1	0	Similar to diphosphomevalonate decarboxylase	Similar to diphosphomevalonate decarboxylase	BofuT4_P145230.1	Bcmvd1: Diphosphomevalonate decarboxylase	organic substance biosynthetic process, cellular biosynthetic process, purine ribonucleotide metabolic process, cellular amide metabolic process, organic cyclic compound biosynthetic process, organonitrogen compound metabolic process, cellular nitrogen compound metabolic process, nucleotide metabolic process, phosphate-containing compound metabolic process, organic cyclic compound metabolic proce…	ATP binding, adenyl nucleotide binding, adenyl ribonucleotide binding, purine ribonucleoside triphosphate binding, purine nucleotide binding, purine ribonucleotide binding, ribonucleotide binding, organic cyclic compound binding, heterocyclic compound binding, anion binding, nucleoside phosphate binding, nucleotide binding, carbohydrate derivative binding, catalytic activity, small molecule bindi…	cytoplasm, intracellular, cytosol, cellular anatomical entity
				M7UBK2	154294274	XP_001547579.1	0	Mannose-6-phosphate isomerase	Mannose-6-phosphate isomerase	BcDW1_262	Bcpmi40: Mannose-6-phosphate isomerase	organonitrogen compound biosynthetic process, cellular nitrogen compound biosynthetic process, cellular protein metabolic process, macromolecule biosynthetic process, cellular macromolecule biosynthetic process, carbohydrate metabolic process, organic substance biosynthetic process, cellular biosynthetic process, organic cyclic compound biosynthetic process, organonitrogen compound metabolic proc…	transition metal ion binding, zinc ion binding, catalytic activity, metal ion binding, binding, ion binding, cation binding, intramolecular oxidoreductase activity, interconverting aldoses and ketoses, mannose-6-phosphate isomerase activity, intramolecular oxidoreductase activity, isomerase activity	cytoplasm, intracellular, cytosol, cellular anatomical entity
				M7UUX8	77540231	ABA86970.1	0	Farnesyl diphosphate synthase	Farnesyl diphosphate synthase	0	Bcerg20: farnesyl diphosphate synthase	organic substance biosynthetic process, cellular biosynthetic process, biosynthetic process, cellular metabolic process, cellular process, lipid biosynthetic process, lipid metabolic process, cellular lipid metabolic process, metabolic process	transferase activity, catalytic activity, transferase activity, transferring alkyl or aryl (other than methyl) groups
				M7U7P6	347441935	CCD34856.1	0	0	0	0	Bcsac6: putative fimbrin	organelle organization, cellular component assembly, cellular component biogenesis, cellular component organization, cytoskeleton organization, cellular process, cellular component organization or biogenesis, supramolecular fiber organization, actin filament organization, actin filament bundle organization, actin filament bundle assembly, actin cytoskeleton organization, formin-nucleated actin ca…	protein binding, metal ion binding, binding, ion binding, actin binding, cytoskeletal protein binding, cation binding, protein-containing complex binding, protein-macromolecule adaptor activity, molecular adaptor activity, actin filament binding, calcium ion binding	cytoplasm, organelle, intracellular organelle, non-membrane-bounded organelle, intracellular non-membrane-bounded organelle, intracellular, cytoskeleton, cortical actin cytoskeleton, actin cytoskeleton, cortical cytoskeleton, cell cortex, supramolecular complex, cell periphery, actin cortical patch, polymeric cytoskeletal fiber, endocytic patch, actin filament, supramolecular fiber, supramolecula…
				M7U186	154322579	XP_001560604.1	0	Similar to 3-ketoacyl-CoA thiolase	Similar to 3-ketoacyl-CoA thiolase. Catalyzes the final step of fatty acid oxidation in which acetyl-CoA is released and the CoA ester of a fatty acid two carbons shorter is formed.	BofuT4_P020910.1	BCIN_03g03940: putative 3-ketoacyl-CoA thiolase	carboxylic acid metabolic process, monocarboxylic acid metabolic process, oxoacid metabolic process, organic cyclic compound metabolic process, cellular aromatic compound metabolic process, organic substance catabolic process, cellular metabolic process, organic acid metabolic process, cellular process, small molecule metabolic process, catabolic process, oxidation-reduction process, cellular cat…	RNA binding, nucleic acid binding, mRNA binding, organic cyclic compound binding, heterocyclic compound binding, transferase activity, catalytic activity, transferase activity, transferring acyl groups other than amino-acyl groups, binding, transferase activity, transferring acyl groups, acetyl-CoA C-acyltransferase activity, C-acyltransferase activity	membrane-bounded organelle, intracellular membrane-bounded organelle, integral component of membrane, cytoplasm, organelle, intracellular organelle, mitochondrial envelope, mitochondrion, intracellular, intrinsic component of membrane, organelle lumen, intracellular organelle lumen, organelle envelope, membrane, mitochondrial intermembrane space, membrane-enclosed lumen, envelope, organelle envel…
				M7U1K8	347826636	CCD42333.1	0	Similar to bifunctional purine biosynthesis protein ADE17	Similar to bifunctional purine biosynthesis protein ADE17	BofuT4_P014610.1	BCIN_01g09580: putative bifunctional purine biosynthesis protein Ade17	organonitrogen compound biosynthetic process, cellular nitrogen compound biosynthetic process, purine ribonucleotide biosynthetic process, nucleotide biosynthetic process, organic substance biosynthetic process, cellular biosynthetic process, purine ribonucleoside monophosphate biosynthetic process, purine ribonucleotide metabolic process, organic cyclic compound biosynthetic process, organonitro…	hydrolase activity, transferase activity, catalytic activity, transferase activity, transferring one-carbon groups, IMP cyclohydrolase activity, hydroxymethyl-, formyl- and related transferase activity, hydrolase activity, acting on carbon-nitrogen (but not peptide) bonds, hydrolase activity, acting on carbon-nitrogen (but not peptide) bonds, in cyclic amidines, phosphoribosylaminoimidazolecarbox…	cytoplasm, intracellular, cytosol, cellular anatomical entity
				M7TUZ2	472240333	EMR85105.1	0	Coronin	Coronin	BofuT4_P083340.1	Bccrn1: Coronin
				M7UEH3	347828360	CCD44057.1	0	Similar to acetyl-coa acetyltransferase	Similar to acetyl-coa acetyltransferase	BofuT4_P060040.1	Bcerg10: Acetyl-CoA acetyltransferase		transferase activity, catalytic activity, transferase activity, transferring acyl groups other than amino-acyl groups, transferase activity, transferring acyl groups
				M7UTJ8	472242439	EMR87132.1	3-hydroxy-3-methylglutaryl coenzyme A synthase; This enzyme condenses acetyl-CoA with acetoacetyl-CoA to form HMG-CoA, which is the substrate for HMG-CoA reductase	Putative hydroxymethylglutaryl-synthase protein	3-hydroxy-3-methylglutaryl coenzyme A synthase; This enzyme condenses acetyl-CoA with acetoacetyl-CoA to form HMG-CoA, which is the substrate for HMG-CoA reductase	BcDW1_4223	Bcerg13: 3-hydroxy-3-methylglutaryl coenzyme A synthase	organic substance biosynthetic process, cellular biosynthetic process, purine ribonucleotide metabolic process, cellular amide metabolic process, organic cyclic compound biosynthetic process, organonitrogen compound metabolic process, cellular nitrogen compound metabolic process, nucleotide metabolic process, phosphate-containing compound metabolic process, organic cyclic compound metabolic proce…	transferase activity, catalytic activity, transferase activity, transferring acyl groups, hydroxymethylglutaryl-CoA synthase activity, transferase activity, transferring acyl groups, acyl groups converted into alkyl on transfer
				M7TT67	347830014	CCD45711.1	0	Similar to carbamoyl-phosphate synthase arginine-specific small chain	Similar to carbamoyl-phosphate synthase arginine-specific small chain	BofuT4_P047290.1	BccarA: Carbamoyl-phosphate synthase (glutamine-hydrolyzing)	organonitrogen compound biosynthetic process, cellular nitrogen compound biosynthetic process, carboxylic acid metabolic process, organic substance biosynthetic process, cellular biosynthetic process, organic cyclic compound biosynthetic process, organonitrogen compound metabolic process, cellular nitrogen compound metabolic process, carboxylic acid biosynthetic process, heterocycle biosynthetic …	catalytic activity, ligase activity, ligase activity, forming carbon-nitrogen bonds, carbon-nitrogen ligase activity, with glutamine as amido-N-donor, carbamoyl-phosphate synthase (glutamine-hydrolyzing) activity	cytoplasm, intracellular, protein-containing complex, catalytic complex, cellular anatomical entity, carbamoyl-phosphate synthase complex
				M7TS91	347832016	CCD47713.1	Phosphoacetylglucosamine mutase; Catalyzes the conversion of GlcNAc-6-P into GlcNAc-1-P during the synthesis of uridine diphosphate/UDP-GlcNAc, which is a biosynthetic precursor of chitin and also supplies the amino sugars for N-linked oligosaccharides of glycoproteins; Belongs to the phosphohexose mutase family	Similar to N-acetylglucosamine-phosphate mutase	Phosphoacetylglucosamine mutase; Catalyzes the conversion of GlcNAc-6-P into GlcNAc-1-P during the synthesis of uridine diphosphate/UDP-GlcNAc, which is a biosynthetic precursor of chitin and also supplies the amino sugars for N-linked oligosaccharides of glycoproteins; Belongs to the phosphohexose mutase family	BofuT4P29000016001	Bcpcm1: Phosphoacetylglucosamine mutase	organonitrogen compound biosynthetic process, cellular nitrogen compound biosynthetic process, macromolecule biosynthetic process, carbohydrate metabolic process, organic substance biosynthetic process, cellular biosynthetic process, organic cyclic compound biosynthetic process, organonitrogen compound metabolic process, cellular nitrogen compound metabolic process, heterocycle biosynthetic proce…	catalytic activity, magnesium ion binding, metal ion binding, binding, ion binding, cation binding, intramolecular transferase activity, phosphotransferases, phosphoacetylglucosamine mutase activity, intramolecular transferase activity, isomerase activity
				M7TTB8	472242141	EMR86841.1	0	Putative bifunctional pyrimidine biosynthesis protein	Putative bifunctional pyrimidine biosynthesis protein	BcDW1_4480	BCIN_12g04860: putative bifunctional pyrimidine biosynthesis protein	organonitrogen compound biosynthetic process, cellular nitrogen compound biosynthetic process, carboxylic acid metabolic process, purine ribonucleotide biosynthetic process, nucleotide biosynthetic process, organic substance biosynthetic process, cellular biosynthetic process, purine ribonucleoside monophosphate biosynthetic process, purine ribonucleotide metabolic process, organic cyclic compoun…	ATP binding, adenyl nucleotide binding, adenyl ribonucleotide binding, purine ribonucleoside triphosphate binding, purine nucleotide binding, purine ribonucleotide binding, hydrolase activity, ribonucleotide binding, organic cyclic compound binding, heterocyclic compound binding, anion binding, nucleoside phosphate binding, nucleotide binding, transferase activity, carbohydrate derivative binding…	integral component of membrane, cytoplasm, intracellular, intrinsic component of membrane, cytosol, membrane, cellular anatomical entity
				M7TJN0	347831283	CCD46980.1	0	Similar to DUF500 and SH3 domain-containing protein	Similar to DUF500 and SH3 domain-containing protein	BofuT4_P038820.1	BCIN_13g04010: SH3 domain containing protein	organelle organization, cellular component assembly, cellular component biogenesis, cellular component organization, cytoskeleton organization, cellular process, cellular localization, cellular component organization or biogenesis, supramolecular fiber organization, regulation of cellular process, ruffle assembly, regulation of cellular component organization, actin filament organization, biologi…	anion binding, protein binding, binding, ion binding, actin binding, cytoskeletal protein binding, phosphatidylinositol binding, protein-containing complex binding, phospholipid binding, actin filament binding, lipid binding	integral component of membrane, cytoplasm, organelle, intracellular organelle, non-membrane-bounded organelle, intracellular non-membrane-bounded organelle, intracellular, intrinsic component of membrane, cytoskeleton, membrane, cortical actin cytoskeleton, actin cytoskeleton, plasma membrane, cortical cytoskeleton, cell cortex, cell periphery, actin cortical patch, endocytic patch, cell projecti…
				M7TMZ7	347840647	CCD55219.1	0	Similar to acetyl-CoA carboxylase	Similar to acetyl-CoA carboxylase	BofuT4_P156150.1	BCIN_07g06960: putative acetyl- carboxylase
11	5189	38	96												Organonitrogen compound biosynthetic process (amides, amines nucleotides etc.); organonitrogen compound metabolic process and transport
				M7U1W4	347838599	CCD53171.1	0	Similar to transcription initiation factor TFIID complex subunit	Similar to transcription initiation factor TFIID complex subunit	BofuT4_P121900.1		amide biosynthetic process, translation, organonitrogen compound biosynthetic process, peptide biosynthetic process, cellular nitrogen compound biosynthetic process, cellular protein metabolic process, cellular protein-containing complex assembly, gene expression, macromolecule biosynthetic process, cellular macromolecule biosynthetic process, RNA metabolic process, organic substance biosynthetic…	RNA binding, nucleic acid binding, organic cyclic compound binding, heterocyclic compound binding, translation initiation factor activity, protein binding, binding, translation factor activity, RNA binding, protein heterodimerization activity, protein dimerization activity, translation regulator activity, nucleic acid binding, translation regulator activity, transcription coactivator activity, tr…	membrane-bounded organelle, intracellular membrane-bounded organelle, organelle, intracellular organelle, nucleus, intracellular, organelle lumen, intracellular organelle lumen, nuclear lumen, protein-containing complex, transferase complex, membrane-enclosed lumen, catalytic complex, acetyltransferase complex, peptidase complex, transferase complex, transferring phosphorus-containing groups, nuc…
				M7U7Y4	347830206	CCD45903.1	0	Similar to oxidoreductase	Similar to oxidoreductase	BofuT4_P049210.1		oxidation-reduction process, metabolic process	catalytic activity, oxidoreductase activity
				M7U6Z1	154295607	XP_001548238.1	0	Putative histone acetyltransferase gcn5 protein	Putative histone acetyltransferase gcn5 protein	BcDW1_1838		internal peptidyl-lysine acetylation, cellular protein metabolic process, peptidyl-lysine acetylation, internal protein amino acid acetylation, organonitrogen compound metabolic process, organelle organization, cellular protein modification process, peptidyl-amino acid modification, protein acetylation, cellular metabolic process, protein metabolic process, peptidyl-lysine modification, histone a…	histone acetyltransferase activity, transferase activity, peptide-lysine-N-acetyltransferase activity, peptide N-acetyltransferase activity, catalytic activity, N-acetyltransferase activity, transferase activity, transferring acyl groups other than amino-acyl groups, acetyltransferase activity, N-acyltransferase activity, transferase activity, transferring acyl groups
				M7UP24	347829487	CCD45184.1	0	Similar to 5-methyltetrahydropteroyltriglutamate-homocysteine methyltransferase	Similar to 5-methyltetrahydropteroyltriglutamate-homocysteine methyltransferase	BofuT4_P009010.1		organonitrogen compound biosynthetic process, carboxylic acid metabolic process, organic substance biosynthetic process, cellular biosynthetic process, organonitrogen compound metabolic process, carboxylic acid biosynthetic process, oxoacid metabolic process, biosynthetic process, alpha-amino acid biosynthetic process, cellular metabolic process, nitrogen compound metabolic process, organic acid …	transition metal ion binding, zinc ion binding, transferase activity, catalytic activity, metal ion binding, binding, ion binding, methyltransferase activity, cation binding, transferase activity, transferring one-carbon groups, 5-methyltetrahydropteroyltriglutamate-homocysteine S-methyltransferase activity, S-methyltransferase activity, 5-methyltetrahydropteroyltri-L-glutamate-dependent methyltr…
				M7U6B8	347835504	CCD50076.1	0	Similar to glutamate-cysteine ligase	Similar to glutamate-cysteine ligase	BofuT4_P093480.1		amide biosynthetic process, organonitrogen compound biosynthetic process, peptide biosynthetic process, cellular nitrogen compound biosynthetic process, organic substance biosynthetic process, cellular biosynthetic process, cellular amide metabolic process, peptide metabolic process, organonitrogen compound metabolic process, cellular nitrogen compound metabolic process, biosynthetic process, cel…	catalytic activity, ligase activity, ligase activity, forming carbon-nitrogen bonds, glutamate-cysteine ligase activity, acid-amino acid ligase activity	cytoplasm, intracellular, protein-containing complex, catalytic complex, cellular anatomical entity, glutamate-cysteine ligase complex
				M7U7P5	154299220	XP_001550030.1	0	Similar to importin subunit beta-2	Similar to importin subunit beta-2	BofuT4_P097480.1		amide transport, peptide transport, protein transport, nitrogen compound transport, intracellular protein transport, cellular protein localization, protein localization to organelle, nucleocytoplasmic transport, establishment of protein localization, protein localization, establishment of localization in cell, organic substance transport, intracellular transport, import into nucleus, establishmen…	Ran GTPase binding, protein binding, Ras GTPase binding, binding, small GTPase binding, GTPase binding, enzyme binding	membrane-bounded organelle, intracellular membrane-bounded organelle, organelle, intracellular organelle, nucleus, intracellular, cellular anatomical entity
				M7V0X1	347830232	CCD45929.1	0	Similar to oligosaccharyltransferase subunit ribophorin II	Similar to oligosaccharyltransferase subunit ribophorin II	BofuT4_P049470.1		organonitrogen compound biosynthetic process, cellular protein metabolic process, macromolecule biosynthetic process, cellular macromolecule biosynthetic process, organic substance biosynthetic process, cellular biosynthetic process, organonitrogen compound metabolic process, cellular protein modification process, biosynthetic process, cellular metabolic process, protein metabolic process, nitrog…	transferase activity, catalytic activity	membrane-bounded organelle, intracellular membrane-bounded organelle, integral component of membrane, cytoplasm, organelle, intracellular organelle, organelle membrane, intracellular, intrinsic component of membrane, endoplasmic reticulum membrane, protein-containing complex, endomembrane system, membrane, endoplasmic reticulum, transferase complex, nuclear outer membrane-endoplasmic reticulum me…
				M7UBV8	154294276	XP_001547580.1	0	Putative saga complex subunit sgf29 protein	Putative saga complex subunit sgf29 protein	BcDW1_263		internal peptidyl-lysine acetylation, cellular protein metabolic process, peptidyl-lysine acetylation, internal protein amino acid acetylation, organonitrogen compound metabolic process, organelle organization, cellular protein modification process, peptidyl-amino acid modification, protein acetylation, cellular metabolic process, protein metabolic process, peptidyl-lysine modification, histone a…	protein binding, binding, histone binding, methylated histone binding, methylation-dependent protein binding, modification-dependent protein binding	membrane-bounded organelle, intracellular membrane-bounded organelle, organelle, intracellular organelle, nucleus, intracellular, organelle lumen, intracellular organelle lumen, nuclear lumen, protein-containing complex, transferase complex, membrane-enclosed lumen, catalytic complex, acetyltransferase complex, peptidase complex, H4 histone acetyltransferase complex, SAGA complex, SAGA-type compl…
				M7TVU2	347441649	CCD34570.1	0	Similar to meiotic sister chromatid recombination protein Ish1/Msc1	Similar to meiotic sister chromatid recombination protein Ish1/Msc1	BofuT4P174000004001
				M7TU47	347836896	CCD51468.1	Adenylate kinase isoenzyme 6 homolog; Broad-specificity nucleoside monophosphate (NMP) kinase that catalyzes the reversible transfer of the terminal phosphate group between nucleoside triphosphates and monophosphates. Has also ATPase activity. May be involved in rRNA maturation and transcription regulation	Adenylate kinase isoenzyme 6 homolog	Adenylate kinase isoenzyme 6 homolog; Broad-specificity nucleoside monophosphate (NMP) kinase that catalyzes the reversible transfer of the terminal phosphate group between nucleoside triphosphates and monophosphates. Has also ATPase activity. May be involved in rRNA maturation and transcription regulation	BofuT4_P017740.1		cellular nitrogen compound biosynthetic process, gene expression, RNA metabolic process, nucleotide biosynthetic process, organic substance biosynthetic process, cellular biosynthetic process, ncRNA metabolic process, organic cyclic compound biosynthetic process, cellular nitrogen compound metabolic process, nucleotide metabolic process, heterocycle biosynthetic process, aromatic compound biosynt…	ATPase activity, nucleoside-triphosphatase activity, ATP binding, adenyl nucleotide binding, adenyl ribonucleotide binding, purine ribonucleoside triphosphate binding, purine nucleotide binding, purine ribonucleotide binding, pyrophosphatase activity, hydrolase activity, ribonucleotide binding, hydrolase activity, acting on acid anhydrides, in phosphorus-containing anhydrides, organic cyclic comp…	membrane-bounded organelle, intracellular membrane-bounded organelle, cytoplasm, organelle, intracellular organelle, nucleus, intracellular, cellular anatomical entity
				M7U394	6636350	AAF20155.1	0	Cystathionine beta-lyase	Cystathionine beta-lyase	metC		organonitrogen compound biosynthetic process, carboxylic acid metabolic process, organic substance biosynthetic process, cellular biosynthetic process, organonitrogen compound metabolic process, carboxylic acid biosynthetic process, oxoacid metabolic process, biosynthetic process, alpha-amino acid biosynthetic process, cellular metabolic process, nitrogen compound metabolic process, organic acid …	organic cyclic compound binding, heterocyclic compound binding, anion binding, catalytic activity, small molecule binding, binding, pyridoxal phosphate binding, ion binding, vitamin B6 binding, vitamin binding, carbon-sulfur lyase activity, cystathionine beta-lyase activity, lyase activity
				M7UA42	347828881	CCD44578.1	0	Bchfi1 [Botrytis cinerea B05.10]	Bchfi1 [Botrytis cinerea B05.10]	0		cellular nitrogen compound biosynthetic process, gene expression, macromolecule biosynthetic process, cellular macromolecule biosynthetic process, RNA metabolic process, organic substance biosynthetic process, cellular biosynthetic process, nucleic acid-templated transcription, organic cyclic compound biosynthetic process, cellular nitrogen compound metabolic process, heterocycle biosynthetic pro…	transcription coactivator activity, transcription regulator activity, transcription coregulator activity	membrane-bounded organelle, intracellular membrane-bounded organelle, organelle, intracellular organelle, nucleus, intracellular, organelle lumen, intracellular organelle lumen, nuclear lumen, protein-containing complex, transferase complex, membrane-enclosed lumen, catalytic complex, acetyltransferase complex, peptidase complex, SAGA complex, SAGA-type complex, nucleoplasm, histone acetyltransfe…
				M7TPU5	347826807	CCD42504.1	0	Similar to nonsense-mediated mRNA decay protein (Nmd5)	Similar to nonsense-mediated mRNA decay protein (Nmd5)	BofuT4_P075870.1		amide transport, peptide transport, protein transport, nitrogen compound transport, intracellular protein transport, cellular protein localization, protein localization to organelle, nucleocytoplasmic transport, establishment of protein localization, protein localization, establishment of localization in cell, organic substance transport, intracellular transport, import into nucleus, establishmen…	Ran GTPase binding, protein binding, Ras GTPase binding, binding, small GTPase binding, GTPase binding, enzyme binding	membrane-bounded organelle, intracellular membrane-bounded organelle, cytoplasm, organelle, intracellular organelle, nucleus, intracellular, cytosol, organelle envelope, endomembrane system, envelope, nuclear envelope, cellular anatomical entity
				M7UAZ6	154299841	XP_001550338.1	0	similar to importin 11	similar to importin 11	BofuT4_P147790.1		amide transport, peptide transport, protein transport, nitrogen compound transport, intracellular protein transport, cellular protein localization, protein localization to organelle, nucleocytoplasmic transport, establishment of protein localization, protein localization, establishment of localization in cell, organic substance transport, intracellular transport, import into nucleus, establishmen…	Ran GTPase binding, protein binding, Ras GTPase binding, binding, small GTPase binding, GTPase binding, enzyme binding	membrane-bounded organelle, intracellular membrane-bounded organelle, cytoplasm, organelle, intracellular organelle, nucleus, intracellular, cytosol, organelle envelope, endomembrane system, envelope, nuclear envelope, cellular anatomical entity
				M7TIX7	347827042	CCD42739.1	0	0	0	BofuT4_P073510.1		amide biosynthetic process, translation, organonitrogen compound biosynthetic process, peptide biosynthetic process, cellular nitrogen compound biosynthetic process, cellular protein metabolic process, cellular protein-containing complex assembly, gene expression, macromolecule biosynthetic process, cellular macromolecule biosynthetic process, RNA metabolic process, organic substance biosynthetic…	RNA binding, nucleic acid binding, organic cyclic compound binding, heterocyclic compound binding, translation initiation factor activity, protein binding, binding, translation factor activity, RNA binding, DNA binding, protein heterodimerization activity, protein dimerization activity, translation regulator activity, nucleic acid binding, TBP-class protein binding, general transcription initiati…	membrane-bounded organelle, intracellular membrane-bounded organelle, organelle, intracellular organelle, nucleus, intracellular, organelle lumen, intracellular organelle lumen, nuclear lumen, protein-containing complex, transferase complex, membrane-enclosed lumen, catalytic complex, acetyltransferase complex, peptidase complex, transferase complex, transferring phosphorus-containing groups, nuc…
				M7TZK6	347839015	CCD53587.1	0	0	0	BofuT4_P136320.1		amide biosynthetic process, translation, organonitrogen compound biosynthetic process, peptide biosynthetic process, cellular nitrogen compound biosynthetic process, cellular protein metabolic process, gene expression, macromolecule biosynthetic process, cellular macromolecule biosynthetic process, RNA metabolic process, organic substance biosynthetic process, cellular biosynthetic process, nucle…	RNA binding, nucleic acid binding, organic cyclic compound binding, heterocyclic compound binding, translation initiation factor activity, protein binding, binding, translation factor activity, RNA binding, protein heterodimerization activity, protein dimerization activity, translation regulator activity, nucleic acid binding, translation regulator activity, transcription factor binding	membrane-bounded organelle, intracellular membrane-bounded organelle, organelle, intracellular organelle, nucleus, intracellular, organelle lumen, intracellular organelle lumen, nuclear lumen, protein-containing complex, transferase complex, membrane-enclosed lumen, catalytic complex, acetyltransferase complex, peptidase complex, transferase complex, transferring phosphorus-containing groups, nuc…
				M7TH01	347828952	CCD44649.1	0	Amidophosphoribosyltransferase	Amidophosphoribosyltransferase	BofuT4_P055500.1		organonitrogen compound biosynthetic process, cellular nitrogen compound biosynthetic process, purine ribonucleotide biosynthetic process, nucleotide biosynthetic process, organic substance biosynthetic process, cellular biosynthetic process, purine ribonucleoside monophosphate biosynthetic process, purine ribonucleotide metabolic process, organic cyclic compound biosynthetic process, organonitro…	transferase activity, catalytic activity, metal ion binding, binding, ion binding, transferase activity, transferring glycosyl groups, cation binding, transferase activity, transferring pentosyl groups, amidophosphoribosyltransferase activity
				M7TR19	347839211	CCD53783.1	0	Similar to glutamine amidotransferase class-I	Similar to glutamine amidotransferase class-I	BofuT4_P133370.1		carboxylic acid metabolic process, organonitrogen compound metabolic process, oxoacid metabolic process, cellular metabolic process, nitrogen compound metabolic process, alpha-amino acid metabolic process, organic acid metabolic process, glutamine metabolic process, cellular process, cellular amino acid metabolic process, small molecule metabolic process, glutamine family amino acid metabolic pro…	transferase activity, catalytic activity	cytoplasm, intracellular, cytosol, cellular anatomical entity
				M7U3C1	347839319	CCD53891.1	0	Similar to protein disulfide-isomerase	Similar to protein disulfide-isomerase	BofuT4_P130710.1		organonitrogen compound metabolic process, protein metabolic process, nitrogen compound metabolic process, cellular process, regulation of cellular process, proteolysis, biological regulation, metabolic process, regulation of biological process, regulation of biological quality, homeostatic process	hydrolase activity, serine-type peptidase activity, peptidase activity, acting on L-amino acid peptides, serine hydrolase activity, catalytic activity, peptidase activity, hydrolase activity, acting on acid phosphorus-nitrogen bonds, catalytic activity, acting on a protein, intramolecular oxidoreductase activity, isomerase activity, intramolecular oxidoreductase activity, transposing S-S bonds, p…	membrane-bounded organelle, intracellular membrane-bounded organelle, integral component of membrane, cytoplasm, organelle, intracellular organelle, intracellular, intrinsic component of membrane, endomembrane system, membrane, endoplasmic reticulum, cellular anatomical entity
				M7UIT4	347839014	CCD53586.1	0	Similar to histidine biosynthesis protein	Similar to histidine biosynthesis protein	BofuT4_P136310.1		organonitrogen compound biosynthetic process, carboxylic acid metabolic process, organic substance biosynthetic process, cellular biosynthetic process, organic cyclic compound biosynthetic process, organonitrogen compound metabolic process, cellular nitrogen compound metabolic process, carboxylic acid biosynthetic process, heterocycle biosynthetic process, aromatic compound biosynthetic process, …	ATP binding, adenyl nucleotide binding, adenyl ribonucleotide binding, purine ribonucleoside triphosphate binding, purine nucleotide binding, purine ribonucleotide binding, pyrophosphatase activity, hydrolase activity, ribonucleotide binding, hydrolase activity, acting on acid anhydrides, in phosphorus-containing anhydrides, organic cyclic compound binding, heterocyclic compound binding, anion bi…	cytoplasm, intracellular, cytosol, cellular anatomical entity
				M7U809	154297719	XP_001549285.1	0	Similar to gamma-glutamyltranspeptidase	Similar to gamma-glutamyltranspeptidase	BofuT4P3000030001		amide biosynthetic process, translation, organonitrogen compound biosynthetic process, peptide biosynthetic process, cellular nitrogen compound biosynthetic process, cellular protein metabolic process, gene expression, macromolecule biosynthetic process, cellular macromolecule biosynthetic process, organic substance biosynthetic process, cellular biosynthetic process, cellular amide metabolic pro…	hydrolase activity, peptidase activity, acting on L-amino acid peptides, transferase activity, catalytic activity, peptidase activity, threonine-type peptidase activity, transferase activity, transferring acyl groups, omega peptidase activity, catalytic activity, acting on a protein, glutathione hydrolase activity, peptidyltransferase activity, transferase activity, transferring amino-acyl groups	membrane, plasma membrane, cell periphery, cellular anatomical entity
				M7UDA5	347441234	CCD34155.1	0	Similar to gamma-glutamyl phosphate reductase	Similar to gamma-glutamyl phosphate reductase	BofuT4_P104980.1		organonitrogen compound biosynthetic process, carboxylic acid metabolic process, organic substance biosynthetic process, cellular biosynthetic process, organic cyclic compound biosynthetic process, organonitrogen compound metabolic process, carboxylic acid biosynthetic process, heterocycle biosynthetic process, oxoacid metabolic process, organic cyclic compound metabolic process, heterocycle meta…	organic cyclic compound binding, heterocyclic compound binding, nucleoside phosphate binding, nucleotide binding, catalytic activity, small molecule binding, binding, oxidoreductase activity, oxidoreductase activity, acting on the aldehyde or oxo group of donors, NAD or NADP as acceptor, oxidoreductase activity, acting on the aldehyde or oxo group of donors, NADP binding, glutamate-5-semialdehyde…
				M7UJM9	347831191	CCD46888.1	0	Similar to glutamate carboxypeptidase protein	Similar to glutamate carboxypeptidase protein	BofuT4_P115940.1		cellular amide metabolic process, peptide metabolic process, organonitrogen compound metabolic process, cellular nitrogen compound metabolic process, organic substance catabolic process, cellular metabolic process, protein metabolic process, nitrogen compound metabolic process, cellular process, organonitrogen compound catabolic process, catabolic process, cellular catabolic process, proteolysis,…	exopeptidase activity, hydrolase activity, carboxypeptidase activity, peptidase activity, acting on L-amino acid peptides, metallopeptidase activity, catalytic activity, protein binding, metalloexopeptidase activity, peptidase activity, metal ion binding, binding, ion binding, cation binding, omega peptidase activity, metallodipeptidase activity, dipeptidase activity, catalytic activity, acting o…	cytoplasm, intracellular, cellular anatomical entity
				M7USG2	347827677	CCD43374.1	0	0	0	BofuT4_P067820.1		internal peptidyl-lysine acetylation, cellular nitrogen compound biosynthetic process, cellular protein metabolic process, cellular protein-containing complex assembly, gene expression, macromolecule biosynthetic process, cellular macromolecule biosynthetic process, RNA metabolic process, organic substance biosynthetic process, cellular biosynthetic process, peptidyl-lysine acetylation, internal …	protein binding, binding, protein heterodimerization activity, structural molecule activity, protein dimerization activity	membrane-bounded organelle, intracellular membrane-bounded organelle, organelle, intracellular organelle, nucleus, non-membrane-bounded organelle, intracellular non-membrane-bounded organelle, intracellular, organelle lumen, intracellular organelle lumen, nuclear lumen, nuclear chromosome, protein-containing complex, transferase complex, membrane-enclosed lumen, catalytic complex, acetyltransfera…
				M7U6M8	347826898	CCD42595.1	0	Similar to trans-2-enoyl-CoA reductase	Similar to trans-2-enoyl-CoA reductase	BofuT4_P076780.1		carboxylic acid metabolic process, monocarboxylic acid metabolic process, oxoacid metabolic process, cellular metabolic process, organic acid metabolic process, cellular process, small molecule metabolic process, oxidation-reduction process, fatty acid metabolic process, lipid metabolic process, cellular lipid metabolic process, metabolic process	catalytic activity, oxidoreductase activity, oxidoreductase activity, acting on the CH-CH group of donors, NAD or NADP as acceptor, oxidoreductase activity, acting on the CH-CH group of donors, trans-2-enoyl-CoA reductase (NADPH) activity	membrane-bounded organelle, intracellular membrane-bounded organelle, cytoplasm, organelle, intracellular organelle, mitochondrion, intracellular, cellular anatomical entity
				M7THY1	347827502	CCD43199.1	0	Glutamate decarboxylase	Glutamate decarboxylase	BofuT4_P013080.1		carboxylic acid metabolic process, organonitrogen compound metabolic process, oxoacid metabolic process, organic substance catabolic process, cellular metabolic process, nitrogen compound metabolic process, alpha-amino acid metabolic process, organic acid metabolic process, cellular process, dicarboxylic acid metabolic process, cellular amino acid metabolic process, small molecule metabolic proce…	organic cyclic compound binding, heterocyclic compound binding, anion binding, catalytic activity, small molecule binding, binding, pyridoxal phosphate binding, ion binding, vitamin B6 binding, vitamin binding, carbon-carbon lyase activity, glutamate decarboxylase activity, carboxy-lyase activity, lyase activity	cytoplasm, intracellular, cytosol, cellular anatomical entity
				M7UVX0	154318898	XP_001558767.1	0	Putative aldehyde reductase 1 protein	Putative aldehyde reductase 1 protein	BcDW1_3360		oxidation-reduction process, metabolic process	catalytic activity, oxidoreductase activity
				M7U7Y8	154310096	XP_001554380.1	0	Similar to 5-oxoprolinase	Similar to 5-oxoprolinase	BofuT4_P098310.1		cellular amide metabolic process, peptide metabolic process, organonitrogen compound metabolic process, cellular nitrogen compound metabolic process, cellular metabolic process, nitrogen compound metabolic process, cellular process, sulfur compound metabolic process, metabolic process	hydrolase activity, catalytic activity, hydrolase activity, acting on carbon-nitrogen (but not peptide) bonds, in cyclic amides, hydrolase activity, acting on carbon-nitrogen (but not peptide) bonds, 5-oxoprolinase (ATP-hydrolyzing) activity	cytoplasm, intracellular, cytosol, cellular anatomical entity
				M7V0L4	347839784	CCD54356.1	Transcription initiation factor TFIID subunit 10; Functions as a component of the DNA-binding general transcription factor complex TFIID and the transcription regulatory histone acetylation (HAT) complexes SAGA and SLIK. Binding of TFIID to a promoter (with or without TATA element) is the initial step in preinitiation complex (PIC) formation. TFIID plays a key role in the regulation of gene expre…	Similar to transcription initiation factor TFIID subunit 10	Transcription initiation factor TFIID subunit 10; Functions as a component of the DNA-binding general transcription factor complex TFIID and the transcription regulatory histone acetylation (HAT) complexes SAGA and SLIK. Binding of TFIID to a promoter (with or without TATA element) is the initial step in preinitiation complex (PIC) formation. TFIID plays a key role in the regulation of gene expre…	BofuT4_P124040.1		internal peptidyl-lysine acetylation, amide biosynthetic process, translation, organonitrogen compound biosynthetic process, peptide biosynthetic process, cellular nitrogen compound biosynthetic process, cellular protein metabolic process, cellular protein-containing complex assembly, gene expression, macromolecule biosynthetic process, cellular macromolecule biosynthetic process, RNA metabolic p…	RNA binding, nucleic acid binding, organic cyclic compound binding, heterocyclic compound binding, translation initiation factor activity, protein binding, binding, translation factor activity, RNA binding, translation regulator activity, nucleic acid binding, molecular adaptor activity, translation regulator activity, identical protein binding, chromatin binding	membrane-bounded organelle, intracellular membrane-bounded organelle, organelle, intracellular organelle, nucleus, intracellular, organelle lumen, intracellular organelle lumen, nuclear lumen, protein-containing complex, transferase complex, membrane-enclosed lumen, catalytic complex, acetyltransferase complex, peptidase complex, transferase complex, transferring phosphorus-containing groups, nuc…
				M7UDW8	347832595	CCD48292.1	0	Similar to aldo/keto reductase family oxidoreductase	Similar to aldo/keto reductase family oxidoreductase	BofuT4_P106760.1		oxidation-reduction process, metabolic process	alcohol dehydrogenase (NADP+) activity, catalytic activity, aldo-keto reductase (NADP) activity, oxidoreductase activity, oxidoreductase activity, acting on CH-OH group of donors, oxidoreductase activity, acting on the CH-OH group of donors, NAD or NADP as acceptor
				M7TIX0	347829335	CCD45032.1	0	Similar to dihydroorotase	Similar to dihydroorotase	BofuT4P3000002001		organonitrogen compound biosynthetic process, cellular nitrogen compound biosynthetic process, nucleotide biosynthetic process, organic substance biosynthetic process, cellular biosynthetic process, organic cyclic compound biosynthetic process, organonitrogen compound metabolic process, cellular nitrogen compound metabolic process, nucleotide metabolic process, heterocycle biosynthetic process, a…	hydrolase activity, catalytic activity, dihydroorotase activity, hydrolase activity, acting on carbon-nitrogen (but not peptide) bonds, in cyclic amides, hydrolase activity, acting on carbon-nitrogen (but not peptide) bonds	cytoplasm, intracellular, cellular anatomical entity
				M7U4T4	472246349	EMR90886.1	0	Putative importin-beta domain-containing protein	Putative importin-beta domain-containing protein	BcDW1_501		amide transport, peptide transport, protein transport, nitrogen compound transport, intracellular protein transport, cellular protein localization, protein localization to organelle, nucleocytoplasmic transport, establishment of protein localization, protein localization, establishment of localization in cell, organic substance transport, intracellular transport, import into nucleus, establishmen…	Ran GTPase binding, protein binding, Ras GTPase binding, binding, small GTPase binding, GTPase binding, enzyme binding	membrane-bounded organelle, intracellular membrane-bounded organelle, cytoplasm, organelle, intracellular organelle, nucleus, intracellular, cytosol, organelle envelope, endomembrane system, envelope, nuclear envelope, cellular anatomical entity
				M7TBL5	472235835	EMR80791.1	0	Putative phosphoribosylformylglycinamidine synthase protein	Putative phosphoribosylformylglycinamidine synthase protein	BcDW1_10586		organonitrogen compound biosynthetic process, cellular nitrogen compound biosynthetic process, carboxylic acid metabolic process, purine ribonucleotide biosynthetic process, nucleotide biosynthetic process, organic substance biosynthetic process, cellular biosynthetic process, purine ribonucleoside monophosphate biosynthetic process, purine ribonucleotide metabolic process, organic cyclic compoun…	catalytic activity, ligase activity, ligase activity, forming carbon-nitrogen bonds, carbon-nitrogen ligase activity, with glutamine as amido-N-donor, phosphoribosylformylglycinamidine synthase activity	cytoplasm, intracellular, cellular anatomical entity
				M7TLJ9	154313502	XP_001556077.1	Peptidyl-prolyl cis-trans isomerase; PPIases accelerate the folding of proteins. It catalyzes the cis-trans isomerization of proline imidic peptide bonds in oligopeptides	Peptidyl-prolyl cis-trans isomerase	Peptidyl-prolyl cis-trans isomerase; PPIases accelerate the folding of proteins. It catalyzes the cis-trans isomerization of proline imidic peptide bonds in oligopeptides	BofuT4_P072970.1		cellular protein metabolic process, organonitrogen compound metabolic process, cellular protein modification process, peptidyl-amino acid modification, cellular metabolic process, protein metabolic process, nitrogen compound metabolic process, cellular macromolecule metabolic process, macromolecule modification, protein modification process, protein peptidyl-prolyl isomerization, cellular process…	catalytic activity, catalytic activity, acting on a protein, isomerase activity, peptidyl-prolyl cis-trans isomerase activity, cis-trans isomerase activity	integral component of membrane, intrinsic component of membrane, membrane, cellular anatomical entity
				M7TL96	154299583	XP_001550210.1	0	Putative transcription regulator bdf1 protein	Putative transcription regulator bdf1 protein	BcDW1_9499
				M7TWQ4	347838353	CCD52925.1	0	0	0	BofuT4_P138490.1		amide biosynthetic process, organonitrogen compound biosynthetic process, cellular nitrogen compound biosynthetic process, carboxylic acid metabolic process, organic substance biosynthetic process, cellular biosynthetic process, cellular amide metabolic process, organic cyclic compound biosynthetic process, organonitrogen compound metabolic process, cellular nitrogen compound metabolic process, c…	ATP binding, adenyl nucleotide binding, adenyl ribonucleotide binding, purine ribonucleoside triphosphate binding, purine nucleotide binding, purine ribonucleotide binding, ribonucleotide binding, organic cyclic compound binding, heterocyclic compound binding, anion binding, nucleoside phosphate binding, nucleotide binding, carbohydrate derivative binding, catalytic activity, small molecule bindi…	membrane-bounded organelle, intracellular membrane-bounded organelle, cytoplasm, organelle, intracellular organelle, mitochondrion, intracellular, cellular anatomical entity
				M7U3B9	347830463	CCD46160.1	0	Similar to orotate phosphoribosyltransferase	Similar to orotate phosphoribosyltransferase	BofuT4_P117100.1		organonitrogen compound biosynthetic process, cellular nitrogen compound biosynthetic process, nucleotide biosynthetic process, organic substance biosynthetic process, cellular biosynthetic process, organic cyclic compound biosynthetic process, organonitrogen compound metabolic process, cellular nitrogen compound metabolic process, nucleotide metabolic process, heterocycle biosynthetic process, a…	transferase activity, catalytic activity, transferase activity, transferring glycosyl groups, transferase activity, transferring pentosyl groups, orotate phosphoribosyltransferase activity	cytoplasm, intracellular, cellular anatomical entity
				M7TPI8	347830640	CCD46337.1	0	Methylenetetrahydrofolate reductase	Methylenetetrahydrofolate reductase	BofuT4_P118870.1		organonitrogen compound biosynthetic process, carboxylic acid metabolic process, organic substance biosynthetic process, cellular biosynthetic process, cellular amide metabolic process, organonitrogen compound metabolic process, cellular nitrogen compound metabolic process, carboxylic acid biosynthetic process, oxoacid metabolic process, organic cyclic compound metabolic process, heterocycle meta…	organic cyclic compound binding, heterocyclic compound binding, anion binding, nucleoside phosphate binding, nucleotide binding, FAD binding, flavin adenine dinucleotide binding, catalytic activity, small molecule binding, binding, oxidoreductase activity, ion binding, oxidoreductase activity, acting on the CH-NH group of donors, NAD or NADP as acceptor, oxidoreductase activity, acting on the CH-…	cytoplasm, intracellular, cytosol, cellular anatomical entity
12	5143	8	18												Translation, pre-rRNA processing
				M7TZJ5	347827682	CCD43379.1	0	Similar to pre-rRNA processing nucleolar protein Sik1	Similar to pre-rRNA processing nucleolar protein Sik1	BofuT4_P067870.1			RNA binding, nucleic acid binding, organic cyclic compound binding, heterocyclic compound binding, binding, snoRNA binding	membrane-bounded organelle, intracellular membrane-bounded organelle, organelle, intracellular organelle, nucleus, non-membrane-bounded organelle, intracellular non-membrane-bounded organelle, intracellular, organelle lumen, intracellular organelle lumen, nuclear lumen, protein-containing complex, membrane-enclosed lumen, ribonucleoprotein complex, small-subunit processome, box C/D snoRNP complex…
				NIP1	229488260	A6S043.1	Eukaryotic translation initiation factor 3 subunit C; Component of the eukaryotic translation initiation factor 3 (eIF-3) complex, which is involved in protein synthesis of a specialized repertoire of mRNAs and, together with other initiation factors, stimulates binding of mRNA and methionyl-tRNAi to the 40S ribosome. The eIF-3 complex specifically targets and initiates translation of a subset of…	Eukaryotic translation initiation factor 3 subunit C	Eukaryotic translation initiation factor 3 subunit C; Component of the eukaryotic translation initiation factor 3 (eIF-3) complex, which is involved in protein synthesis of a specialized repertoire of mRNAs and, together with other initiation factors, stimulates binding of mRNA and methionyl-tRNAi to the 40S ribosome. The eIF-3 complex specifically targets and initiates translation of a subset of…	nip1(BC1G_06212)
[truncated: 280 more rows]
